# Supplementary material for: Crystal structure and Hirshfeld surface analysis of the organic–inorganic hybrid compound tris­(2-iodo­ethyl­ammonium) hexa­iodido­bis­muthate(III)
Source: Acta Crystallogr E Crystallogr Commun. 2025 Jan 24;81(Pt 2):160–3. doi: 10.1107/S2056989025000386 (PMC11799797; doi:10.1107/S2056989025000386)
Supplement: Supplementary file 1 [file e-81-00160-sup1.cif]

##############################################################################
#                                                                            #
# This CIF contains the data in a paper accepted for publication in          #
# Acta Crystallographica Section E. It conforms to the requirements of       #
# Notes for Authors for Acta Crystallographica Section E, and has been       #
# peer reviewed under the auspices of the IUCr Commission on Journals.       #
#                                                                            #
# Full details of the Crystallographic Information File format               #
# are given in the paper "The Crystallographic Information File (CIF):       #
# a New Standard Archive File for Crystallography" by S. R. Hall, F. H.      #
# Allen and I. D. Brown [Acta Cryst. (1991), A47, 655-685].                  #
#                                                                            #
# The current version of the core CIF dictionary is obtainable from          #
# ftp://ftp.iucr.org/pub/cif_core.dic.                                       #
#                                                                            #
# Software is freely available for graphical display of the structure(s)     #
# in this CIF. For information consult the CIF software page                 #
# http://www.iucr.org/resources/cif/software.                                #
#                                                                            #
# This file may be used for bona fide research purposes within the           #
# scientific community so long as proper attribution is given to the journal # 
# article from which it was obtained.                                        #
#                                                                            #
##############################################################################
data_I
_audit_creation_method
;
Olex2 1.5
(compiled 2024.02.16 svn.r378c4104 for OlexSys, GUI svn.r6928)
;
_journal_date_recd_electronic     2024-12-16
_journal_date_accepted     2025-01-15
_journal_name_full     'Acta Crystallographica, Section E'
_journal_year     2025
_journal_volume     81
_journal_issue      2
_journal_page_first     0
_journal_page_last     0
_journal_paper_category     GM
_journal_paper_doi     10.1107/S2056989025000386
_journal_coeditor_code     WM5745
_publ_contact_author_name     'Olesia I. Kucheriv'
_publ_contact_author_address
;
Department of Chemistry,
Taras Shevchenko National University of Kyiv,
Volodymyrska St. 64,
Kyiv 01601
;
_publ_contact_author_email     'olesia.kucheriv@univ.kiev.ua'
_publ_contact_author_fax     ?
_publ_contact_author_phone     ?
_publ_section_title
;
Crystal structure and Hirshfeld surface analysis of the organic--inorganic
hybrid compound tris(2-iodoethylammonium) hexaiodidobismuthate(III)
;
_publ_section_title_footnote     .
loop_
    _publ_author_name
    _publ_author_footnote
    _publ_author_address
    'Kucheriv, Olesia I.' .
;
Department of Chemistry,
Taras Shevchenko National University of Kyiv,
Volodymyrska St. 64,
Kyiv 01601
Ukraine
;
    'Ovdenko, Valeriia M.' .
;
Department of Chemistry,
Taras Shevchenko National University of Kyiv,
Volodymyrska St. 64,
Kyiv 01601
Ukraine
;
    'Kuzevanova, Iryna S.' .
;
Department of General and Inorganic Chemistry,
National Technical University of Ukraine "Igor Sikorsky Kyiv Polytechnic Institute",
Beresteiskyi Pr. 37,
03056 Kyiv,
Ukraine
;
    'Golenya, Irina A.' .
;
Department of Chemistry,
Taras Shevchenko National University of Kyiv,
Volodymyrska St. 64,
Kyiv 01601
Ukraine
;
    'Gural'skiy, Il'ya A.' .
;
Department of Chemistry,
Taras Shevchenko National University of Kyiv,
Volodymyrska St. 64,
Kyiv 01601
Ukraine
;
_publ_section_synopsis
;
The crystal structure of (IC~2~H~4~NH~3~)^+^~3~[BiI~6~]^3--^ is composed of
discrete [BiI~6~]^3--^ octahedra, the charge of which is compensated by three
crystallographically independent 2-iodoethylammonium cations.
;
_chemical_name_systematic
;
Tris(2-iodoethylammonium) hexaiodidobismuthate(III)
;
_chemical_name_common     ?
_chemical_formula_moiety     '3(C2 H7 I N +), Bi I6 3-'
_chemical_formula_sum     'C6 H21 Bi I9 N3'
_chemical_formula_iupac     '(C2 H7 I N)3, [Bi I6]'
_chemical_formula_weight     1486.34
_chemical_melting_point     ?
_space_group_crystal_system     triclinic
_space_group_name_H-M_alt     'P -1'
_space_group_name_Hall     '-P 1'
loop_
    _space_group_symop_operation_xyz
    'x, y, z'
    '-x, -y, -z'
_cell_length_a     8.5014(2)
_cell_length_b     12.8233(3)
_cell_length_c     13.6364(3)
_cell_angle_alpha     107.689(2)
_cell_angle_beta     107.067(2)
_cell_angle_gamma     92.749(2)
_cell_volume     1338.49(6)
_cell_formula_units_Z     2
_cell_measurement_reflns_used     12539
_cell_measurement_theta_min     2.5210
_cell_measurement_theta_max     30.2300
_cell_measurement_temperature     100.00(10)
_exptl_crystal_description     prism
_exptl_crystal_colour     'clear intense orange'
_exptl_crystal_size_max     0.19
_exptl_crystal_size_mid     0.1
_exptl_crystal_size_min     0.05
_exptl_crystal_density_diffrn     3.688
_exptl_crystal_density_meas     ?
_exptl_crystal_density_method     ?
_exptl_crystal_F_000     1276
loop_
    _exptl_crystal_face_index_h
    _exptl_crystal_face_index_k
    _exptl_crystal_face_index_l
    _exptl_crystal_face_perp_dist
    0 -18 5 0.0435
    -3 18 -5 0.0486
    -10 0 -3 0.0813
    7 13 -1 0.0614
    5 -17 6 0.0577
    9 -10 5 0.0758
    0 -3 18 0.0275
    -11 -4 10 0.0907
    -8 0 -8 0.0692
    2 4 -19 0.0236
    10 5 -15 0.0695
    1 -13 16 0.0350
    0 13 -16 0.0352
    -2 12 -16 0.0416
    11 7 -3 0.0794
    0 -6 -14 0.0259
    0 6 14 0.0342
    4 2 13 0.0458
    0 2 17 0.0254
    7 -10 -11 0.0619
    0 0 -17 0.0259
    0 -2 -17 0.0238
_exptl_absorpt_coefficient_mu     16.961
_exptl_absorpt_correction_type     analytical
_exptl_absorpt_process_details
;
(CrysAlisPro; Rigaku OD, 2023)
;
_exptl_absorpt_correction_T_min     0.137
_exptl_absorpt_correction_T_max     0.506
_diffrn_ambient_temperature     100.15
_diffrn_source     ?
_diffrn_radiation_type     MoK\a
_diffrn_radiation_wavelength     0.71073
_diffrn_measurement_device_type     'XtaLAB Synergy, Dualflex, HyPix'
_diffrn_measurement_device     'four-circle diffractometer'
_diffrn_measurement_method     '\w scans'
_diffrn_detector_area_resol_mean     10.0000
_diffrn_reflns_number     19499
_diffrn_reflns_av_R_equivalents     0.0282
_diffrn_reflns_av_unetI/netI     0.0343
_diffrn_reflns_theta_min     2.535
_diffrn_reflns_theta_max     30.422
_diffrn_reflns_theta_full     25.242
_diffrn_measured_fraction_theta_max     0.820
_diffrn_measured_fraction_theta_full     0.999
_diffrn_reflns_limit_h_min     -11
_diffrn_reflns_limit_h_max     10
_diffrn_reflns_limit_k_min     -16
_diffrn_reflns_limit_k_max     17
_diffrn_reflns_limit_l_min     -18
_diffrn_reflns_limit_l_max     18
_refine_special_details     ?
_reflns_number_total     6651
_reflns_number_gt     5947
_reflns_threshold_expression     'I > 2\s(I)'
_refine_ls_structure_factor_coef     Fsqd
_refine_ls_matrix_type     full
_refine_ls_R_factor_all     0.0291
_refine_ls_R_factor_gt     0.0247
_refine_ls_wR_factor_gt     0.0476
_refine_ls_wR_factor_ref     0.0491
_refine_ls_goodness_of_fit_ref     1.037
_refine_ls_restrained_S_all     1.037
_refine_ls_number_reflns     6651
_refine_ls_number_parameters     179
_refine_ls_number_restraints     0
_refine_ls_hydrogen_treatment     mixed
_refine_ls_weighting_scheme     calc
_refine_ls_weighting_details
              'w=1/[\s^2^(Fo^2^)+(0.0173P)^2^+0.4063P] where P=(Fo^2^+2Fc^2^)/3'
_atom_sites_solution_hydrogens     geom
_atom_sites_solution_primary     ?
_atom_sites_solution_secondary     ?
_refine_ls_shift/su_max     0.001
_refine_ls_shift/su_mean     0.000
_refine_diff_density_max     2.384
_refine_diff_density_min     -1.944
_refine_ls_extinction_method
;
SHELXL (Sheldrick, 2015b)
;
_refine_ls_extinction_coef     0.00014(3)
_refine_ls_extinction_expression
                                  'Fc^*^=kFc[1+0.001xFc^2^\l^3^/sin(2\q)]^-1/4^'
loop_
    _atom_type_symbol
    _atom_type_description
    _atom_type_scat_dispersion_real
    _atom_type_scat_dispersion_imag
    _atom_type_scat_source
    'C' 'C' 0.0033 0.0016
                         'International Tables Vol C Tables 4.2.6.8 and 6.1.1.4'
    'H' 'H' 0.0000 0.0000
                         'International Tables Vol C Tables 4.2.6.8 and 6.1.1.4'
    'N' 'N' 0.0061 0.0033
                         'International Tables Vol C Tables 4.2.6.8 and 6.1.1.4'
    'I' 'I' -0.4742 1.8119
                         'International Tables Vol C Tables 4.2.6.8 and 6.1.1.4'
    'Bi' 'Bi' -4.1077 10.2566
                         'International Tables Vol C Tables 4.2.6.8 and 6.1.1.4'
_computing_data_collection
;
CrysAlisPro (Rigaku OD, 2023)
;
_computing_cell_refinement
;
CrysAlisPro (Rigaku OD, 2023)
;
_computing_data_reduction
;
CrysAlisPro (Rigaku OD, 2023)
;
_computing_structure_solution
;
<i>SHELXT</i> (Sheldrick, 2015a)
;
_computing_structure_refinement
;
SHELXL (Sheldrick, 2015b
;
_computing_molecular_graphics
;
Olex2 (Dolomanov <i>et al.</i>,  2009)
;
_computing_publication_material
;
publCIF (Westrip, 2010)
;
loop_
    _atom_site_type_symbol
    _atom_site_label
    _atom_site_fract_x
    _atom_site_fract_y
    _atom_site_fract_z
    _atom_site_U_iso_or_equiv
    _atom_site_adp_type
    _atom_site_calc_flag
    _atom_site_occupancy
    _atom_site_disorder_assembly
    _atom_site_disorder_group
    Bi Bi1 0.16816(2) 0.69742(2) 0.33843(2) 0.01111(5) Uani d 1 . .
    I I5 0.33222(3) 0.60094(2) 0.15861(2) 0.01361(7) Uani d 1 . .
    I I4 -0.16844(3) 0.62750(2) 0.15397(2) 0.01349(7) Uani d 1 . .
    I I1 0.11528(3) 0.46673(2) 0.36362(2) 0.01363(7) Uani d 1 . .
    I I3 0.19810(4) 0.92705(2) 0.31390(2) 0.01440(7) Uani d 1 . .
    I I2 0.51762(3) 0.76130(2) 0.50855(2) 0.01362(7) Uani d 1 . .
    I I6 0.01073(3) 0.79056(3) 0.51288(2) 0.01571(7) Uani d 1 . .
    I I8 0.58571(4) 0.31642(3) 0.11272(3) 0.01952(8) Uani d 1 . .
    I I7 0.17041(4) 0.14625(3) 0.15984(3) 0.02642(9) Uani d 1 . .
    I I9 0.66397(5) 1.02469(3) 0.16011(3) 0.03205(9) Uani d 1 . .
    N N2 0.6922(4) 0.5384(3) 0.3540(3) 0.0149(8) Uani d 1 . .
    H H2A 0.663(3) 0.5957(17) 0.390(2) 0.018 Uiso calc 1 . .
    H H2B 0.684(3) 0.5409(14) 0.2918(18) 0.018 Uiso calc 1 . .
    H H2C 0.791(3) 0.5349(12) 0.386(2) 0.018 Uiso calc 1 . .
    N N3 0.6590(5) 0.9734(4) 0.3921(3) 0.0219(10) Uani d 1 . .
    H H3C 0.556(3) 0.9749(17) 0.3818(15) 0.026 Uiso calc 1 . .
    H H3D 0.704(4) 1.034(2) 0.3922(16) 0.026 Uiso calc 1 . .
    H H3E 0.704(4) 0.9647(14) 0.453(2) 0.026 Uiso calc 1 . .
    N N1 0.0028(5) 0.3580(3) 0.0687(3) 0.0183(9) Uani d 1 . .
    H H1A 0.031(4) 0.3599(4) 0.141(2) 0.022 Uiso calc 1 . .
    H H1B -0.086(3) 0.3978(13) 0.0535(17) 0.022 Uiso calc 1 . .
    H H1C 0.095(3) 0.3901(12) 0.0579(18) 0.022 Uiso calc 1 . .
    C C5 0.6821(6) 0.8794(4) 0.3028(4) 0.0204(11) Uani d 1 . .
    H H5A 0.801517 0.884170 0.309359 0.025 Uiso calc 1 . .
    H H5B 0.647553 0.808515 0.310931 0.025 Uiso calc 1 . .
    C C4 0.6282(6) 0.3321(4) 0.2813(4) 0.0180(10) Uani d 1 . .
    H H4A 0.562064 0.268387 0.284755 0.022 Uiso calc 1 . .
    H H4B 0.747215 0.329848 0.316224 0.022 Uiso calc 1 . .
    C C1 -0.0476(6) 0.2402(4) -0.0057(4) 0.0177(10) Uani d 1 . .
    H H1D -0.089761 0.239060 -0.081909 0.021 Uiso calc 1 . .
    H H1E -0.139406 0.205092 0.009941 0.021 Uiso calc 1 . .
    C C3 0.5814(5) 0.4380(4) 0.3433(4) 0.0167(10) Uani d 1 . .
    H H3A 0.464643 0.442694 0.305470 0.020 Uiso calc 1 . .
    H H3B 0.588874 0.436813 0.416807 0.020 Uiso calc 1 . .
    C C2 0.0940(6) 0.1740(4) 0.0064(4) 0.0207(11) Uani d 1 . .
    H H2D 0.190098 0.213498 -0.001433 0.025 Uiso calc 1 . .
    H H2E 0.059806 0.101576 -0.052859 0.025 Uiso calc 1 . .
    C C6 0.5834(6) 0.8803(4) 0.1924(4) 0.0244(12) Uani d 1 . .
    H H6A 0.464389 0.877912 0.186693 0.029 Uiso calc 1 . .
    H H6B 0.594239 0.813096 0.136611 0.029 Uiso calc 1 . .
loop_
    _atom_site_aniso_label
    _atom_site_aniso_U_11
    _atom_site_aniso_U_22
    _atom_site_aniso_U_33
    _atom_site_aniso_U_12
    _atom_site_aniso_U_13
    _atom_site_aniso_U_23
    Bi1 0.01029(9) 0.01076(9) 0.01174(9) 0.00051(6) 0.00391(7) 0.00285(7)
    I5 0.01205(14) 0.01543(16) 0.01372(15) 0.00326(11) 0.00523(12) 0.00415(12)
    I4 0.01107(14) 0.01490(15) 0.01383(15) 0.00077(11) 0.00348(11) 0.00456(12)
    I1 0.01375(14) 0.01310(15) 0.01452(15) 0.00132(11) 0.00420(12) 0.00576(12)
    I3 0.01689(15) 0.01120(15) 0.01465(15) 0.00080(11) 0.00440(12) 0.00454(12)
    I2 0.01114(14) 0.01473(15) 0.01353(15) 0.00037(11) 0.00297(11) 0.00390(12)
    I6 0.01468(15) 0.01651(16) 0.01551(16) 0.00063(11) 0.00765(12) 0.00232(12)
    I8 0.02162(16) 0.01834(17) 0.01683(16) -0.00061(12) 0.00818(13) 0.00205(13)
    I7 0.02723(18) 0.0288(2) 0.0284(2) 0.00564(14) 0.00640(15) 0.01908(16)
    I9 0.0554(2) 0.0230(2) 0.02364(19) 0.00998(17) 0.01751(17) 0.01078(15)
    N2 0.0132(19) 0.014(2) 0.015(2) 0.0011(15) 0.0032(16) 0.0023(16)
    N3 0.021(2) 0.024(2) 0.019(2) -0.0036(17) 0.0082(18) 0.0047(18)
    N1 0.025(2) 0.013(2) 0.018(2) 0.0042(16) 0.0068(17) 0.0050(17)
    C5 0.030(3) 0.011(2) 0.020(3) 0.003(2) 0.009(2) 0.004(2)
    C4 0.018(2) 0.015(3) 0.021(3) -0.0007(19) 0.004(2) 0.008(2)
    C1 0.015(2) 0.014(2) 0.018(3) -0.0010(18) 0.0014(19) 0.0018(19)
    C3 0.013(2) 0.024(3) 0.013(2) -0.0011(19) 0.0048(19) 0.007(2)
    C2 0.019(2) 0.021(3) 0.022(3) 0.004(2) 0.007(2) 0.008(2)
    C6 0.031(3) 0.021(3) 0.018(3) 0.000(2) 0.008(2) 0.002(2)
_geom_special_details
;
 All esds (except the esd in the dihedral angle between two l.s. planes)
 are estimated using the full covariance matrix.  The cell esds are taken
 into account individually in the estimation of esds in distances, angles
 and torsion angles; correlations between esds in cell parameters are only
 used when they are defined by crystal symmetry.  An approximate (isotropic)
 treatment of cell esds is used for estimating esds involving l.s. planes.
;
loop_
    _geom_bond_atom_site_label_1
    _geom_bond_atom_site_label_2
    _geom_bond_site_symmetry_2
    _geom_bond_distance
    _geom_bond_publ_flag
    Bi1 I6 . 3.0287(3) y
    Bi1 I3 . 3.0698(3) y
    Bi1 I2 . 3.0733(3) y
    Bi1 I4 . 3.0786(3) y
    Bi1 I1 . 3.1068(4) y
    Bi1 I5 . 3.1333(3) y
    I8 C4 . 2.163(5) ?
    I7 C2 . 2.145(5) ?
    I9 C6 . 2.155(5) ?
    N2 H2A . 0.84(2) ?
    N2 H2B . 0.84(2) ?
    N2 H2C . 0.84(2) ?
    N2 C3 . 1.502(6) ?
    N3 H3C . 0.85(3) ?
    N3 H3D . 0.85(3) ?
    N3 H3E . 0.85(3) ?
    N3 C5 . 1.499(6) ?
    N1 H1A . 0.94(3) ?
    N1 H1B . 0.94(3) ?
    N1 H1C . 0.94(3) ?
    N1 C1 . 1.498(6) ?
    C5 H5A . 0.9900 ?
    C5 H5B . 0.9900 ?
    C5 C6 . 1.496(7) ?
    C4 H4A . 0.9900 ?
    C4 H4B . 0.9900 ?
    C4 C3 . 1.506(7) ?
    C1 H1D . 0.9900 ?
    C1 H1E . 0.9900 ?
    C1 C2 . 1.505(6) ?
    C3 H3A . 0.9900 ?
    C3 H3B . 0.9900 ?
    C2 H2D . 0.9900 ?
    C2 H2E . 0.9900 ?
    C6 H6A . 0.9900 ?
    C6 H6B . 0.9900 ?
loop_
    _geom_angle_atom_site_label_1
    _geom_angle_atom_site_label_2
    _geom_angle_atom_site_label_3
    _geom_angle_site_symmetry_1
    _geom_angle_site_symmetry_3
    _geom_angle
    _geom_angle_publ_flag
    I4 Bi1 I5 . . 86.834(9) ?
    I4 Bi1 I1 . . 87.370(9) ?
    I1 Bi1 I5 . . 91.043(9) ?
    I3 Bi1 I5 . . 91.561(9) ?
    I3 Bi1 I4 . . 90.279(9) ?
    I3 Bi1 I1 . . 176.391(9) ?
    I3 Bi1 I2 . . 89.461(9) ?
    I2 Bi1 I5 . . 88.607(9) ?
    I2 Bi1 I4 . . 175.425(10) ?
    I2 Bi1 I1 . . 93.101(9) ?
    I6 Bi1 I5 . . 179.779(10) ?
    I6 Bi1 I4 . . 93.367(9) ?
    I6 Bi1 I1 . . 88.876(9) ?
    I6 Bi1 I3 . . 88.529(9) ?
    I6 Bi1 I2 . . 91.192(9) ?
    H2A N2 H2B . . 109.5 ?
    H2A N2 H2C . . 109.5 ?
    H2B N2 H2C . . 109.5 ?
    C3 N2 H2A . . 109.5 ?
    C3 N2 H2B . . 109.5 ?
    C3 N2 H2C . . 109.5 ?
    H3C N3 H3D . . 109.5 ?
    H3C N3 H3E . . 109.5 ?
    H3D N3 H3E . . 109.5 ?
    C5 N3 H3C . . 109.5 ?
    C5 N3 H3D . . 109.5 ?
    C5 N3 H3E . . 109.5 ?
    H1A N1 H1B . . 109.5 ?
    H1A N1 H1C . . 109.5 ?
    H1B N1 H1C . . 109.5 ?
    C1 N1 H1A . . 109.5 ?
    C1 N1 H1B . . 109.5 ?
    C1 N1 H1C . . 109.5 ?
    N3 C5 H5A . . 109.2 ?
    N3 C5 H5B . . 109.2 ?
    H5A C5 H5B . . 107.9 ?
    C6 C5 N3 . . 112.2(4) ?
    C6 C5 H5A . . 109.2 ?
    C6 C5 H5B . . 109.2 ?
    I8 C4 H4A . . 109.2 ?
    I8 C4 H4B . . 109.2 ?
    H4A C4 H4B . . 107.9 ?
    C3 C4 I8 . . 112.2(3) ?
    C3 C4 H4A . . 109.2 ?
    C3 C4 H4B . . 109.2 ?
    N1 C1 H1D . . 109.1 ?
    N1 C1 H1E . . 109.1 ?
    N1 C1 C2 . . 112.5(4) ?
    H1D C1 H1E . . 107.8 ?
    C2 C1 H1D . . 109.1 ?
    C2 C1 H1E . . 109.1 ?
    N2 C3 C4 . . 112.2(4) ?
    N2 C3 H3A . . 109.2 ?
    N2 C3 H3B . . 109.2 ?
    C4 C3 H3A . . 109.2 ?
    C4 C3 H3B . . 109.2 ?
    H3A C3 H3B . . 107.9 ?
    I7 C2 H2D . . 109.0 ?
    I7 C2 H2E . . 109.0 ?
    C1 C2 I7 . . 113.0(3) ?
    C1 C2 H2D . . 109.0 ?
    C1 C2 H2E . . 109.0 ?
    H2D C2 H2E . . 107.8 ?
    I9 C6 H6A . . 109.1 ?
    I9 C6 H6B . . 109.1 ?
    C5 C6 I9 . . 112.3(3) ?
    C5 C6 H6A . . 109.1 ?
    C5 C6 H6B . . 109.1 ?
    H6A C6 H6B . . 107.9 ?
loop_
    _geom_torsion_atom_site_label_1
    _geom_torsion_atom_site_label_2
    _geom_torsion_atom_site_label_3
    _geom_torsion_atom_site_label_4
    _geom_torsion_site_symmetry_1
    _geom_torsion_site_symmetry_2
    _geom_torsion_site_symmetry_3
    _geom_torsion_site_symmetry_4
    _geom_torsion
    _geom_torsion_publ_flag
    I8 C4 C3 N2 . . . . -66.2(4) ?
    N3 C5 C6 I9 . . . . 64.1(5) ?
    N1 C1 C2 I7 . . . . 68.6(5) ?
loop_
    _geom_hbond_atom_site_label_D
    _geom_hbond_atom_site_label_H
    _geom_hbond_atom_site_label_A
    _geom_hbond_site_symmetry_A
    _geom_hbond_distance_DH
    _geom_hbond_distance_HA
    _geom_hbond_distance_DA
    _geom_hbond_angle_DHA
    _geom_hbond_publ_flag
    N1 H1A I1 . 0.94 2.77 3.639(4) 153.6 yes
    N1 H1B I5 2_565 0.94 3.04 3.735(4) 132.3 yes
    N1 H1C I5 . 0.94 2.97 3.726(4) 137.9 yes
    N1 H1C I4 2_565 0.94 3.08 3.751(4) 130.1 yes
    N2 H2A I2 . 0.84 2.83 3.660(4) 169.5 yes
    N2 H2B I4 1_655 0.84 2.98 3.716(4) 147.8 yes
    N2 H2C I1 1_655 0.84 3.00 3.730(4) 146.3 yes
    N3 H3C I3 . 0.85 2.89 3.712(4) 166.5 yes
    N3 H3D I6 2_676 0.85 2.91 3.659(4) 148.0 yes
    N3 H3E I3 2_676 0.85 2.90 3.614(4) 143.5 yes
_shelx_space_group_comment
;
The symmetry employed for this shelxl refinement is uniquely defined
by the following loop, which should always be used as a source of
symmetry information in preference to the above space-group names.
They are only intended as comments.
;
_shelx_estimated_absorpt_T_min     0.141
_shelx_estimated_absorpt_T_max     0.484
_shelx_hkl_file
;
   0   0  -2  291.22   11.39
   0   0  -2  291.30   10.57
   0   0  -3 1531.59   40.67
   0   0  -3 1478.67   38.78
   0   0  -4 2965.73   74.12
   0   0  -4 2988.40   71.87
   0   0  -5 1446.54   43.89
   0   0  -5 1400.44   41.30
   0   0  -6 9693.93  219.08
   0   0  -6 9652.83  215.31
   0   0   6 9999.00  215.55
   0   0  -7   18.08    4.93
   0   0   7   10.85    3.51
   0   0  -8  257.80   17.80
   0   0   8  254.78   16.16
   0   0   8  257.69   16.57
   0   0   9  452.03   23.25
   0   0  -9  385.97   23.33
   0   0   9  407.06   21.63
   0   0 -10  354.64   22.52
   0   0  10  350.86   20.54
   0   0 -11  201.59   17.58
   0   0  11  199.03   15.56
   0   0 -12 1220.95   48.88
   0   0  12 1273.24   46.17
   0   0  13   13.63    5.39
   0   0 -13   11.94    5.70
   0   0 -13   18.06    6.74
   0   0  14   63.39   10.28
   0   0 -14   83.83   12.31
   0   0 -14   60.98   10.87
   0   0 -15  292.37   22.68
   0   0  15  256.94   19.96
   0   0 -15  262.67   22.01
   0   0  16  100.80   12.93
   0   0 -16  123.53   15.19
   0   0  17   33.32    8.33
   0  -1  16  139.38   14.54
   0   1 -16  155.02   16.97
   0   1 -15    1.48    5.38
   0  -1  15    3.50    5.01
   0  -1  14  278.33   19.66
   0  -1  13  160.54   14.42
   0  -1  12   21.12    5.67
   0  -1  11  378.05   21.19
   0  -1  10   10.56    3.78
   0  -1   9    4.76    3.47
   0   1  -9   11.74    4.20
   0  -1   9    3.26    3.09
   0  -1   8  742.37   29.92
   0  -1   8  731.20   28.15
   0  -1   7   29.69    5.56
   0   1  -7   31.91    5.82
   0  -1   7   31.54    5.11
   0  -1   6  110.99    9.51
   0   1  -6  129.93   10.67
   0  -1   6  126.32    9.40
   0  -1   5  603.02   22.81
   0   1  -5  575.15   23.07
   0  -1   5  586.31   21.32
   0  -1   4  104.45    7.62
   0   1  -4  106.25    8.06
   0  -1   4  111.92    7.19
   0  -1   3   42.32    3.58
   0   1  -3   36.75    3.95
   0  -1   3   36.62    2.85
   0   1  -3   36.50    4.05
   0  -1   3   35.89    2.87
   0  -1   2  859.80   20.01
   0   1  -2  788.94   21.94
   0  -1  -1  340.42    9.76
   0  -1  -1  326.16    9.11
   0  -1  -2  876.88   24.21
   0  -1  -2  887.88   22.71
   0  -1  -3 1071.76   25.19
   0  -1  -3 1076.78   25.24
   0   1   4 2696.98   63.34
   0  -1  -4 2476.96   65.86
   0   1   5 1440.19   41.00
   0  -1  -5 1436.21   44.07
   0   1   6  278.89   15.06
   0  -1  -6  274.93   16.86
   0  -1  -7 1129.72   41.31
   0   1   8  206.44   14.28
   0  -1  -8  184.93   15.13
   0   1   9  245.33   16.24
   0  -1  -9  251.33   18.39
   0  -1 -10 1398.97   49.25
   0  -1 -10 1399.17   51.17
   0  -1 -11 2124.74   66.41
   0  -1 -11 2065.07   68.03
   0   1  11 2066.56   65.09
   0  -1 -12   26.98    7.62
   0  -1 -12   34.67    7.74
   0   1  12   26.70    7.06
   0  -1 -13   64.50   10.56
   0  -1 -13   69.49   11.46
   0   1  13   67.09   10.48
   0  -1 -14   19.50    6.90
   0  -1 -14   19.36    7.23
   0   1  14    7.64    5.76
   0  -1 -15    1.46    5.11
   0  -1 -15   -1.56    5.46
   0   1  15    3.99    4.85
   0   1  16  638.03   34.04
   0  -1 -16  698.04   36.82
   0  -2  16   24.89    6.78
   0  -2  15  241.86   18.02
   0  -2  14   22.94    6.25
   0  -2  13 1807.21   57.12
   0  -2  12  978.01   37.10
   0   2 -11  545.38   28.24
   0  -2  11  514.87   24.49
   0   2 -10 1236.77   45.89
   0  -2  10 1286.11   42.31
   0  -2   9  216.97   15.83
   0   2  -9  217.75   16.26
   0  -2   9  211.74   13.86
   0  -2   8   53.82    7.54
   0  -2   8   56.98    6.94
   0   2  -8   72.77    9.09
   0  -2   7 3380.42   73.08
   0   2  -7 3434.02   89.02
   0  -2   7 3437.99   82.67
   0  -2   6  278.15   10.14
   0  -2   6  281.68   10.29
   0   2  -6  287.76   16.35
   0  -2   6  296.90   13.50
   0  -2   5    5.82    1.72
   0   2  -5    1.88    2.19
   0  -2   5    2.48    1.61
   0  -2   5    4.38    1.67
   0  -2   5    3.87    2.23
   0   2  -4 6588.35  143.18
   0  -2   4 6291.17  140.25
   0  -2   4 6407.65  140.36
   0  -2   4 6636.92  137.86
   0   2  -3  687.90   21.10
   0   2  -3  693.84   17.68
   0  -2   3  700.48   17.57
   0   2  -2   31.81    2.89
   0  -2   2   27.99    1.79
   0  -2   2   30.51    2.73
   0   2  -1 2121.99   47.26
   0  -2   1 2130.19   47.41
   0  -2   0  409.14   12.27
   0  -2   0  431.03   10.79
   0  -2  -1   36.42    2.70
   0  -2  -2 5287.90  114.55
   0   2   2 5407.84  114.53
   0  -2  -2 5441.16  116.01
   0  -2  -3  337.38   12.87
   0  -2  -3  301.27   13.39
   0  -2  -3  311.70   12.15
   0  -2  -4   91.39    5.59
   0  -2  -4   97.49    8.09
   0   2   4  104.55    7.10
   0  -2  -4   92.80    6.90
   0  -2  -4   94.09    5.67
   0  -2  -5 5404.67  114.45
   0  -2  -5 5208.59  125.96
   0   2   5 5524.01  122.11
   0  -2  -5 5412.81  122.38
   0  -2  -5 5343.15  114.50
   0  -2  -6   87.19    4.26
   0  -2  -6   99.13    9.73
   0  -2  -6   78.88    7.91
   0   2   6   75.93    7.56
   0  -2  -7   52.75    2.64
   0  -2  -7   49.86    2.64
   0  -2  -7   52.39    6.85
   0  -2  -8 1602.27   53.98
   0  -2  -8 1648.17   51.29
   0   2   8 1695.59   50.54
   0  -2  -9 1142.59   44.45
   0   2   9 1153.93   40.50
   0  -2  -9 1208.96   42.54
   0  -2 -10    6.09    5.07
   0  -2 -10    1.05    3.19
   0  -2 -11 2255.89   72.95
   0  -2 -11 2295.83   70.42
   0  -2 -12    7.40    4.66
   0  -2 -12    2.77    4.43
   0   2  12   10.01    5.51
   0  -2 -13  151.49   15.41
   0  -2 -13  174.94   17.32
   0   2  13  125.49   14.30
   0  -2 -14   24.53    7.77
   0  -2 -14   31.97    8.09
   0   2  14   35.32    8.37
   0  -2 -15 1051.47   46.19
   0   2  15 1047.06   45.58
   0   3 -16   47.16    9.91
   0  -3  16   35.88    7.36
   0   3 -15   49.57    9.67
   0  -3  15   61.80    9.00
   0  -3  14  236.04   16.90
   0   3 -14  248.06   20.22
   0   3 -13  204.50   17.92
   0  -3  13  195.95   14.86
   0   3 -13  216.22   18.33
   0   3 -12 1465.54   53.97
   0  -3  12 1472.94   47.71
   0   3 -12 1558.68   54.57
   0   3 -11  631.17   31.30
   0   3 -11  609.86   30.31
   0  -3  11  625.00   26.50
   0  -3  10   58.28    2.99
   0   3 -10   77.40   10.23
   0  -3  10   55.45    3.01
   0   3 -10   73.50    9.80
   0  -3  10   68.45    7.84
   0  -3   9  475.07   21.13
   0  -3   9  526.13   15.19
   0   3  -9  540.11   27.11
   0   3  -9  513.93   26.67
   0  -3   8  651.79   27.70
   0  -3   8  637.32   19.20
   0  -3   8  674.34   19.54
   0   3  -8  663.63   29.64
   0  -3   8  608.04   23.21
   0  -3   7   39.15    4.21
   0   3  -7   32.58    6.11
   0  -3   7   38.32    4.17
   0  -3   7   30.30    4.30
   0  -3   6 1561.24   41.29
   0   3  -6 1582.54   47.73
   0  -3   6 1573.17   41.65
   0  -3   6 1555.19   39.89
   0   3  -5  386.03   17.32
   0  -3   5  404.36   16.72
   0  -3   5  403.69   16.85
   0  -3   5  401.60   13.40
   0   3  -5  427.36   14.12
   0   3  -4  610.06   21.40
   0   3  -4  632.35   20.52
   0   3  -4  647.91   17.10
   0   3  -3   11.44    2.27
   0  -3   3   12.12    1.49
   0  -3   3   12.98    2.43
   0   3  -2 2333.57   54.87
   0  -3   2 2435.85   55.13
   0  -3   1  266.06   10.15
   0  -3   0  710.15   20.45
   0   3   0  728.94   17.96
   0  -3   0  723.60   18.02
   0  -3  -1 1879.65   43.61
   0   3   1 1925.03   43.63
   0   3   2   30.10    3.10
   0   3   2   27.55    3.26
   0  -3  -2   25.68    3.05
   0  -3  -3    5.48    2.08
   0   3   3    3.55    1.70
   0  -3  -3    7.84    2.33
   0   3   3    7.57    2.44
   0  -3  -3    4.93    1.67
   0  -3  -3    7.57    2.45
   0  -3  -4 2279.14   55.27
   0  -3  -4 2288.26   55.40
   0   3   4 2206.18   57.85
   0  -3  -4 2232.55   58.00
   0  -3  -4 2143.42   54.82
   0  -3  -5   36.42    3.99
   0  -3  -5   41.55    4.27
   0   3   5   43.27    5.11
   0  -3  -5   50.43    5.67
   0  -3  -5   36.26    5.64
   0  -3  -6  542.28   17.10
   0  -3  -6  559.58   17.15
   0  -3  -6  542.21   22.26
   0  -3  -6  559.43   25.24
   0  -3  -7  976.87   25.13
   0  -3  -7  952.42   37.01
   0  -3  -7 1029.88   35.00
   0   3   7 1032.83   34.55
   0  -3  -8    2.23    1.02
   0  -3  -8    1.08    1.02
   0  -3  -8    5.07    3.19
   0   3   8    0.79    2.99
   0  -3  -8    4.18    3.51
   0   3   9  280.14   17.31
   0  -3  -9  256.40   17.17
   0  -3  -9  241.43   18.50
   0  -3 -10  256.02   18.05
   0  -3 -10  255.94   19.71
   0  -3 -11   46.76    8.53
   0  -3 -11   52.29    9.54
   0  -3 -12  171.05   15.93
   0   3  12  148.06   15.86
   0  -3 -12  175.48   17.50
   0  -3 -13  101.19   12.99
   0  -3 -13  103.52   13.73
   0   3  13  117.11   14.12
   0  -3 -14   34.67    9.58
   0  -3 -14   31.92    8.20
   0   3  14   30.38    8.42
   0  -3 -15  119.10   14.84
   0   3  15   98.42   13.57
   0   4 -16   82.22   12.48
   0   4 -15   65.29   10.78
   0  -4  15   71.51    9.42
   0   4 -14  296.61   22.75
   0  -4  14  307.60   18.82
   0   4 -14  318.39   22.71
   0   4 -13 1092.11   46.24
   0   4 -13 1218.43   46.80
   0  -4  13 1116.70   39.29
   0  -4  12   42.23    6.68
   0   4 -12   48.43    9.02
   0   4 -12   50.52    8.82
   0  -4  11   83.14    4.92
   0   4 -11   84.47   10.83
   0  -4  11   83.54    8.57
   0   4 -11   84.82   11.26
   0  -4  10  222.03    9.80
   0   4 -10  235.39   18.10
   0   4 -10  219.84   16.85
   0  -4  10  227.55   13.38
   0  -4   9   10.79    2.61
   0   4  -9    5.38    3.77
   0  -4   9    5.98    2.70
   0  -4   9    7.88    2.36
   0  -4   9    1.89    2.71
   0  -4   8 2935.13   69.59
   0  -4   8 3042.68   78.43
   0  -4   8 2899.16   69.94
   0   4  -8 2781.82   79.97
   0  -4   8 2807.88   69.28
   0   4  -7 6374.48  154.14
   0  -4   7 6641.31  146.55
   0  -4   7 6691.78  147.01
   0  -4   7 6558.72  142.74
   0   4  -6   91.64    8.62
   0   4  -6  108.55    8.48
   0  -4   6  106.09    8.61
   0  -4   6  107.25    8.80
   0   4  -6   91.10    5.93
   0   4  -5   13.58    3.03
   0   4  -5   11.72    1.92
   0  -4   5   11.68    1.92
   0  -4   5   13.60    3.71
   0   4  -5   12.12    3.11
   0  -4   5    8.62    3.01
   0  -4   4   16.56    1.97
   0   4  -4   24.93    3.68
   0   4  -3  600.85   15.66
   0  -4   3  565.59   19.39
   0   4  -3  580.37   19.60
   0  -4   2 9916.28  210.23
   0   4  -2 9936.79  209.93
   0  -4   1 5472.95  118.78
   0   4  -1 5393.95  113.73
   0  -4   0    8.96    2.19
   0  -4   0    9.48    1.64
   0  -4  -1  587.08   16.84
   0  -4  -1  556.55   13.31
   0  -4  -2 1063.80   35.52
   0   4   2  977.31   26.79
   0  -4  -2  998.75   27.69
   0   4   2  977.19   27.65
   0  -4  -2 1054.85   35.64
   0  -4  -3  127.22    9.76
   0   4   3  113.86    7.18
   0  -4  -3  128.00   10.00
   0   4   3  127.14    8.34
   0  -4  -3  127.27    8.26
   0  -4  -4 2471.03   61.73
   0  -4  -4 2476.87   62.32
   0   4   4 2381.07   62.11
   0  -4  -4 2404.21   62.06
   0  -4  -4 2354.09   59.23
   0  -4  -5  788.64   24.28
   0   4   5  659.76   16.50
   0  -4  -5  711.55   23.92
   0  -4  -5  711.02   27.19
   0  -4  -5  746.57   25.07
   0   4   6  182.86    6.87
   0  -4  -6  205.33   10.22
   0  -4  -6  179.86    9.85
   0  -4  -6  190.47   13.84
   0  -4  -6  186.66   11.93
   0  -4  -7   55.70    4.80
   0  -4  -7   54.44    7.04
   0   4   7   57.72    7.11
   0  -4  -7   61.12    8.56
   0   4   7   65.01    4.29
   0  -4  -8   31.09    3.35
   0  -4  -8   28.85    6.69
   0  -4  -8   30.37    6.00
   0   4   8   42.24    6.53
   0  -4  -9   66.96    4.17
   0  -4  -9   73.17    4.34
   0  -4  -9   88.42   11.27
   0  -4  -9   86.91   10.21
   0  -4 -10  219.46   18.46
   0  -4 -10  272.06   18.35
   0  -4 -11   35.67    8.46
   0  -4 -11   32.95    7.11
   0  -4 -12   39.24    8.63
   0  -4 -12   42.38    9.26
   0  -4 -13  118.76   15.05
   0  -4 -13  117.88   13.83
   0   4  13  111.57   14.38
   0  -4 -14   24.91    7.01
   0   4  14   18.42    8.07
   0  -4 -15   53.48   10.28
   0   5 -16  176.55   17.62
   0   5 -15   15.01    7.12
   0   5 -15    9.54    5.51
   0  -5  15    7.85    4.41
   0   5 -14  120.71   13.89
   0  -5  14  107.68   10.51
   0   5 -14  125.42   15.07
   0   5 -13  384.66   24.22
   0  -5  13  390.10   19.70
   0   5 -13  347.12   24.61
   0  -5  12  134.64    7.45
   0   5 -12  153.42   14.80
   0  -5  12  154.28   11.42
   0   5 -12  157.03   16.10
   0  -5  11  102.90    7.23
   0   5 -11   99.66   12.66
   0   5 -11  108.92   12.17
   0  -5  11  137.35   10.13
   0  -5  10  497.13   18.97
   0   5 -10  547.02   24.89
   0  -5  10  540.78   19.73
   0  -5  10  494.93   20.00
   0   5 -10  520.04   27.88
   0  -5   9  930.33   30.23
   0  -5   9  911.09   35.59
   0   5  -9  916.75   33.68
   0  -5   9  933.82   29.78
   0   5  -9  951.14   38.43
   0  -5   8   50.57    6.29
   0  -5   8   51.15    7.20
   0  -5   8   40.11    5.56
   0   5  -8   50.38    7.89
   0   5  -7  629.84   27.03
   0  -5   7  687.20   26.04
   0  -5   7  670.55   26.26
   0   5  -7  676.80   20.57
   0   5  -6  716.79   27.55
   0   5  -6  692.52   25.99
   0  -5   6  728.03   20.56
   0  -5   6  799.03   29.52
   0  -5   6  784.56   29.73
   0   5  -6  738.34   20.53
   0   5  -5   51.57    6.13
   0   5  -5   56.79    6.09
   0  -5   5   54.53    7.42
   0  -5   5   61.83    8.18
   0   5  -5   59.56    3.97
   0   5  -4   95.68    4.92
   0   5  -4   86.91    7.28
   0  -5   3 4709.36  106.94
   0   5  -3 4717.38  106.69
   0  -5   2  329.87   14.24
   0   5  -2  316.36   13.68
   0  -5   1  184.31   10.17
   0   5  -1  181.04    7.16
   0   5   0    7.11    2.24
   0   5   0    7.66    1.68
   0  -5  -1   69.20    5.04
   0  -5  -1   66.61    9.28
   0   5   1   68.28    4.96
   0  -5  -1   69.94    3.32
   0  -5  -1   73.11    9.49
   0   5   2  905.27   26.38
   0  -5  -2  895.57   26.19
   0  -5  -2  923.99   35.05
   0   5   2  871.36   25.40
   0  -5  -2  905.82   34.16
   0  -5  -3 5233.98  122.64
   0  -5  -3 5314.26  119.99
   0   5   3 5430.32  120.72
   0  -5  -3 5381.36  127.59
   0   5   3 5333.30  118.10
   0  -5  -3 5364.99  126.62
   0  -5  -4 1406.07   43.44
   0  -5  -4 1473.79   43.88
   0  -5  -4 1512.48   42.92
   0  -5  -4 1537.02   45.11
   0   5   4 1441.62   40.12
   0  -5  -5  436.51   20.46
   0   5   5  419.94   20.51
   0  -5  -5  451.41   19.43
   0  -5  -5  435.33   18.74
   0  -5  -6   16.14    3.58
   0  -5  -6   14.75    3.38
   0   5   6   17.48    3.96
   0  -5  -6   20.08    5.15
   0  -5  -6   16.14    3.98
   0  -5  -7  133.29    8.77
   0  -5  -7  151.93    9.07
   0   5   7  145.21   11.07
   0  -5  -7  129.38   10.88
   0  -5  -7  153.96   13.41
   0  -5  -8  125.12    7.59
   0   5   8  122.25   11.02
   0  -5  -8  123.54   11.34
   0  -5  -8  127.91   12.94
   0  -5  -9 3800.06  102.71
   0  -5  -9 4000.12   98.35
   0  -5 -10  154.28    6.52
   0  -5 -10  193.98   17.55
   0  -5 -10  190.00   15.32
   0  -5 -10  144.75    6.30
   0  -5 -11    1.14    3.63
   0  -5 -11    1.41    5.13
   0  -5 -12  136.80   14.38
   0  -5 -12  128.80   15.30
   0  -5 -13  351.62   23.78
   0   5  13  342.86   25.73
   0  -5 -13  322.58   25.14
   0  -5 -14  144.16   15.60
   0   6 -16   47.48   10.18
   0   6 -16   66.14   10.94
   0   6 -15  115.99   15.25
   0   6 -15  112.67   13.99
   0   6 -14 1044.63   46.31
   0   6 -14 1045.20   43.22
   0   6 -13   91.57   12.96
   0   6 -13  101.68   12.21
   0  -6  12   18.18    3.54
   0   6 -12   19.69    6.09
   0   6 -12    6.91    5.60
   0  -6  11  365.17   16.47
   0  -6  11  341.63   15.85
   0   6 -11  379.28   21.17
   0   6 -11  354.39   23.45
   0  -6  10  131.32   10.17
   0  -6  10  141.55   10.30
   0   6 -10  156.45   13.00
   0   6 -10  161.38   15.23
   0   6  -9   32.37    6.33
   0  -6   9   46.15    4.84
   0  -6   9   44.48    6.20
   0  -6   9   37.26    5.87
   0  -6   9   39.44    6.89
   0   6  -8  568.97   26.53
   0  -6   8  571.38   25.52
   0   6  -8  576.49   24.82
   0  -6   8  586.86   24.48
   0  -6   8  555.01   18.48
   0  -6   8  578.18   24.91
   0   6  -8  596.93   19.12
   0   6  -7  501.31   23.75
   0  -6   7  525.88   23.85
   0  -6   7  545.80   16.79
   0  -6   7  563.57   25.12
   0   6  -7  496.64   16.31
   0   6  -6   22.94    4.64
   0  -6   6   35.43    6.48
   0   6  -6   29.10    3.10
   0  -6   6   23.90    5.47
   0  -6   5 1376.34   46.97
   0  -6   5 1449.73   48.68
   0  -6   5 1294.34   39.72
   0   6  -5 1330.68   40.48
   0  -6   4  369.14   17.16
   0   6  -4  376.66   12.64
   0  -6   4  405.40   23.29
   0  -6   4  403.87   23.86
   0   6  -4  401.34   17.47
   0  -6   3  101.97    8.27
   0   6  -3  107.26    8.08
   0  -6   2 1404.52   40.58
   0   6  -2 1435.61   40.03
   0  -6   1   42.57    5.36
   0   6  -1   39.63    3.39
   0  -6   0   30.68    6.95
   0   6   0   41.88    3.82
   0  -6  -1 1159.33   44.21
   0  -6  -1 1077.73   44.01
   0   6   1 1203.52   31.70
   0  -6  -1 1201.31   31.85
   0  -6  -1 1187.36   27.48
   0  -6  -2  272.72   14.96
   0  -6  -2  302.12   12.99
   0   6   2  268.76   12.56
   0  -6  -2  300.08   19.20
   0   6   2  299.38   12.62
   0  -6  -2  287.72   18.45
   0  -6  -3   85.66    8.57
   0   6   3  100.15    8.08
   0  -6  -3  115.02   11.27
   0  -6  -3   83.04    7.30
   0   6   3   88.63    6.86
   0  -6  -3  116.82   10.95
   0  -6  -4 1614.88   48.03
   0  -6  -4 1518.75   48.12
   0  -6  -4 1566.61   44.76
   0  -6  -4 1485.07   47.00
   0  -6  -5   64.30    7.71
   0  -6  -5   56.52    6.84
   0  -6  -5   68.49    8.54
   0  -6  -5   47.89    6.66
   0   6   5   49.69    7.09
   0  -6  -6  125.16    9.88
   0  -6  -6   99.10    8.69
   0  -6  -6  120.38   11.12
   0  -6  -6  112.50   11.24
   0  -6  -7  164.02   10.45
   0  -6  -7  185.32   14.68
   0   6   7  176.46   12.46
   0  -6  -7  165.48   10.75
   0  -6  -8  731.86   24.53
   0   6   8  793.20   30.92
   0  -6  -8  811.87   34.90
   0  -6  -9  134.47    8.22
   0  -6  -9  116.66   13.34
   0  -6 -10  187.29   17.45
   0  -6 -10  196.74    9.26
   0  -6 -11  182.18   17.84
   0  -6 -12    9.17    6.56
   0  -6 -12   17.39    6.49
   0  -6 -13  398.40   26.52
   0  -6 -14  358.91   25.19
   0   7 -16  921.66   41.18
   0   7 -16  895.97   43.91
   0   7 -15   57.03   10.04
   0   7 -15   55.82   11.34
   0   7 -14  512.24   28.25
   0   7 -14  498.99   31.09
   0   7 -13  189.95   16.47
   0   7 -13  136.65   15.73
   0  -7  12   64.39    6.94
   0   7 -12   67.29   11.21
   0  -7  12   46.64    5.83
   0   7 -12   61.34    9.40
   0  -7  12   53.88    6.50
   0  -7  11   90.86    7.42
   0  -7  11   93.18    8.67
   0  -7  10 1845.62   53.38
   0  -7  10 1786.47   51.95
   0  -7  10 1746.75   45.70
   0   7 -10 1881.06   56.76
   0   7  -9  622.74   27.21
   0  -7   9  631.10   26.08
   0  -7   9  638.98   26.91
   0  -7   9  578.45   19.19
   0   7  -9  550.28   27.62
   0   7  -8  446.42   23.19
   0  -7   8  445.79   22.26
   0   7  -8  469.43   22.57
   0  -7   8  450.29   22.57
   0  -7   8  500.30   24.07
   0   7  -8  459.70   15.59
   0   7  -7   21.76    4.89
   0   7  -7   22.36    2.98
   0  -7   7   27.80    6.21
   0   7  -7   32.02    5.72
   0  -7   7   36.15    5.84
   0  -7   7   39.96    6.99
   0   7  -6   84.99    8.45
   0  -7   6   76.60    9.79
   0  -7   6   98.09   11.15
   0   7  -6   88.50    8.90
   0  -7   5   81.94    8.14
   0   7  -5   74.01    5.09
   0  -7   5   91.33   11.04
   0  -7   5   79.50   10.86
   0   7  -5   62.96    7.35
   0  -7   4 3035.35   77.93
   0   7  -4 3067.88   70.06
   0  -7   4 3289.25   91.67
   0  -7   4 3287.58   93.20
   0   7  -4 3049.33   77.49
   0  -7   3  525.60   29.83
   0   7  -3  506.27   21.04
   0  -7   3  582.22   32.07
   0  -7   3  500.21   21.45
   0   7  -2  365.42   12.39
   0  -7   2  344.35   25.09
   0  -7   2  350.02   24.53
   0  -7   2  356.25   17.42
   0   7  -1 2484.39   57.17
   0  -7   1 2500.27   65.43
   0  -7   0   12.76    5.37
   0   7   0   11.58    2.40
   0  -7   0   11.96    5.21
   0  -7  -1   99.43   12.20
   0   7   1  126.92    7.86
   0  -7  -1  130.79    7.90
   0  -7  -1  113.94   13.26
   0  -7  -1  123.38    5.34
   0  -7  -2 2953.54   77.50
   0  -7  -2 3080.75   72.09
   0  -7  -2 2954.57   85.54
   0   7   2 3034.79   72.48
   0   7   2 2956.64   71.20
   0  -7  -2 3006.28   84.53
   0  -7  -3   41.06    7.45
   0  -7  -3   35.62    5.06
   0  -7  -3   41.29    6.54
   0  -7  -3   33.57    6.69
   0  -7  -4   44.80    7.27
   0  -7  -4   54.25    7.65
   0  -7  -4   56.30    6.79
   0  -7  -4   41.53    7.11
   0   7   4   48.05    6.83
   0  -7  -5 1785.56   53.37
   0  -7  -5 1783.26   51.92
   0   7   5 1682.25   52.50
   0  -7  -5 1750.00   54.89
   0  -7  -5 1732.19   51.78
   0  -7  -6   44.07    7.62
   0  -7  -6   40.70    5.97
   0  -7  -6   37.70    6.21
   0  -7  -6   37.66    6.67
   0  -7  -7   74.34    8.02
   0  -7  -7   77.16   10.35
   0  -7  -7   66.38    9.10
   0   7   7   74.39    8.28
   0  -7  -7   75.15    7.69
   0  -7  -8  654.36   31.52
   0  -7  -8  648.98   31.77
   0  -7  -8  638.65   23.38
   0  -7  -9   13.83    5.69
   0  -7  -9   12.51    5.80
   0  -7 -10   42.26    9.08
   0  -7 -10   47.28    9.05
   0  -7 -11  169.67   17.17
   0  -7 -11  170.22   17.70
   0  -7 -12    9.33    6.49
   0  -7 -12   16.92    6.38
   0  -7 -13    1.44    5.04
   0   8 -17  223.00   19.33
   0   8 -16    7.88    5.48
   0   8 -15  590.88   30.69
   0   8 -15  542.11   33.33
   0   8 -14 1096.77   43.88
   0   8 -14 1056.51   47.75
   0   8 -13  516.13   27.79
   0  -8  12   10.49    4.08
   0  -8  12    6.72    2.52
   0  -8  12    3.50    3.01
   0  -8  11   48.81    7.32
   0  -8  11   52.95    5.22
   0  -8  11   51.15    7.11
   0  -8  10   16.59    4.61
   0  -8  10   18.92    5.17
   0   8 -10   20.78    5.73
   0   8  -9 4149.54  105.58
   0   8  -9 4175.08  108.76
   0  -8   9 4260.53  105.71
   0  -8   9 4179.66  107.09
   0   8  -9 4112.70   92.55
   0   8  -8 1249.94   41.93
   0   8  -8 1255.37   43.25
   0  -8   8 1232.38   44.57
   0   8  -8 1199.07   31.25
   0   8  -7  594.14   25.66
   0   8  -7  578.27   25.97
   0  -8   7  570.50   25.10
   0  -8   7  603.20   28.53
   0  -8   7  568.44   28.95
   0   8  -7  570.47   17.84
   0  -8   6   21.83    5.82
   0   8  -6   15.86    4.26
   0  -8   6   13.67    5.04
   0  -8   6   20.86    4.70
   0   8  -6   20.46    4.61
   0  -8   5  561.41   24.54
   0   8  -5  550.93   23.80
   0   8  -5  589.21   24.77
   0  -8   5  614.40   31.14
   0  -8   5  629.09   32.73
   0   8  -5  573.31   18.36
   0  -8   4    2.93    2.87
   0  -8   4    1.51    3.04
   0   8  -4    1.40    2.56
   0  -8   3 3635.47  108.94
   0  -8   3 3958.86   95.36
   0   8  -3 3890.79   94.56
   0  -8   3 3659.28  111.48
   0   8  -2  986.55   26.70
   0  -8   2 1058.15   48.12
   0  -8   2  999.72   34.71
   0   8  -1   82.62    5.73
   0   8  -1   88.19    8.37
   0  -8   1   98.98    9.33
   0   8   0   90.55    6.31
   0  -8   0   76.24   12.17
   0  -8   0   91.64   12.55
   0  -8  -1  355.21   24.26
   0   8   1  371.23   15.16
   0  -8  -1  368.68   11.26
   0  -8  -1  356.71   23.77
   0  -8  -2  171.08   15.23
   0  -8  -2  142.38   11.97
   0  -8  -2  132.62   14.13
   0  -8  -2  158.37    9.85
   0  -8  -3  870.26   36.09
   0  -8  -3  822.43   36.51
   0   8   3  896.81   30.63
   0  -8  -3  911.59   29.86
   0  -8  -3  880.36   34.00
   0  -8  -4  217.28   15.84
   0  -8  -4  222.97   15.98
   0  -8  -4  207.14   16.11
   0  -8  -4  226.24   13.75
   0   8   4  227.38   14.52
   0   8   4  219.59   12.70
   0  -8  -5  230.59   16.21
   0  -8  -5  238.24   15.88
   0  -8  -5  262.04   15.85
   0  -8  -5  243.36   17.38
   0  -8  -6   78.60    9.07
   0  -8  -6   61.72    7.67
   0  -8  -6   80.07    9.39
   0  -8  -6   82.71   10.68
   0  -8  -7  142.89   11.46
   0  -8  -7  150.99   13.83
   0  -8  -7  145.96   14.57
   0  -8  -7  127.81   10.51
   0  -8  -8  170.07   15.41
   0  -8  -8  171.30   16.09
   0  -8  -8  129.92   10.26
   0  -8  -9  297.17   21.89
   0  -8  -9  267.20   20.37
   0  -8 -10  147.15   16.11
   0  -8 -10  144.24   15.95
   0  -8 -11   14.50    6.88
   0  -8 -11   11.92    6.91
   0  -8 -12   17.80    6.71
   0   9 -17    9.27    5.83
   0   9 -16  101.05   12.90
   0   9 -15   63.87   10.17
   0   9 -14  129.10   13.69
   0   9 -13  188.09   16.15
   0  -9  13  151.66   12.47
   0  -9  12  187.51   13.65
   0   9 -12  174.89   17.78
   0  -9  12  170.72   13.75
   0  -9  11  734.28   31.13
   0   9 -11  740.41   35.46
   0   9 -11  734.66   35.86
   0  -9  11  660.47   28.92
   0  -9  10  215.36   16.37
   0   9 -10  216.04   17.38
   0   9 -10  210.57   10.12
   0  -9  10  220.87   15.85
   0   9  -9  106.23   11.86
   0  -9   9  103.58   11.85
   0   9  -9   93.67    6.25
   0  -9   9   95.32   10.91
   0   9  -8  369.89   21.58
   0  -9   8  383.94   22.74
   0  -9   8  422.49   24.58
   0   9  -8  396.34   14.04
   0   9  -7   91.15    9.76
   0  -9   7   83.95   10.99
   0  -9   7   80.55   11.17
   0   9  -7   77.29    9.41
   0  -9   6    2.59    2.75
   0   9  -6    1.64    3.80
   0   9  -6    1.04    1.41
   0  -9   6    3.81    4.06
   0  -9   6    1.39    3.98
   0   9  -6    3.43    2.88
   0  -9   5 2846.47   75.40
   0   9  -5 2671.42   73.04
   0   9  -5 2684.55   64.54
   0  -9   5 2804.98   85.28
   0  -9   5 2902.71   88.36
   0   9  -5 2718.92   74.08
   0  -9   4  863.23   40.71
   0   9  -4  795.92   30.94
   0  -9   4  857.36   42.08
   0  -9   4  773.23   31.23
   0  -9   3   30.07    8.02
   0   9  -3   28.65    5.52
   0   9  -3   33.87    3.68
   0  -9   3   31.24    8.25
   0  -9   3   31.93    5.95
   0   9  -3   34.42    5.86
   0   9  -2    4.76    1.87
   0   9  -2    5.80    3.51
   0  -9   2    1.65    3.00
   0   9  -1  320.91   12.81
   0  -9   1  353.68   25.32
   0   9  -1  326.57   17.69
   0   9   0    1.61    1.73
   0  -9   0    7.37    4.47
   0  -9   0    1.62    3.66
   0  -9   0    8.14    1.95
   0  -9  -1 2269.82   73.79
   0  -9  -1 2247.60   65.79
   0  -9  -1 2297.35   76.08
   0  -9  -1 2287.46   50.99
   0  -9  -2 1915.51   58.24
   0  -9  -2 1737.02   63.02
   0  -9  -2 1880.49   50.07
   0   9   2 1907.83   50.28
   0  -9  -2 1826.95   61.84
   0  -9  -3    5.98    4.03
   0  -9  -3    3.69    3.94
   0  -9  -3    6.17    2.93
   0   9   3    4.77    2.93
   0   9   3    5.03    2.77
   0  -9  -3    6.72    4.24
   0  -9  -4   14.83    5.48
   0  -9  -4   18.36    5.17
   0  -9  -4   20.24    6.13
   0   9   4   11.15    4.05
   0   9   4   25.38    4.63
   0  -9  -5  283.11   18.71
   0  -9  -5  269.20   17.68
   0  -9  -5  282.93   17.03
   0  -9  -5  263.04   19.13
   0  -9  -6  217.55   15.88
   0  -9  -6  234.96   15.78
   0  -9  -6  239.23   16.28
   0  -9  -6  261.12   19.37
   0  -9  -7 1475.06   48.35
   0  -9  -7 1626.12   53.38
   0  -9  -7 1672.21   57.68
   0  -9  -7 1590.47   48.31
   0  -9  -8  405.68   26.13
   0  -9  -8  381.85   23.52
   0  -9  -9    7.20    5.25
   0  -9  -9   10.30    5.04
   0  -9 -10  187.97   18.47
   0  -9 -10  177.29   17.56
   0  -9 -11  363.06   26.43
   0  -9 -11  361.14   26.02
   0  10 -17   14.20    6.66
   0  10 -16  245.88   19.55
   0  10 -15  249.19   19.46
   0  10 -14    2.31    4.53
   0  10 -14   -3.28    5.49
   0 -10  13   38.51    6.99
   0  10 -13   60.81   11.40
   0  10 -12  200.39   18.70
   0  10 -12  190.89   18.83
   0 -10  12  193.26   15.41
   0 -10  11   39.62    7.46
   0  10 -11   31.61    7.80
   0 -10  10   25.23    6.87
   0  10 -10   23.19    6.54
   0  10 -10   19.89    3.09
   0  10  -9  336.78   21.60
   0  10  -9  328.53   12.77
   0 -10   9  367.08   23.22
   0  10  -8  121.13   12.42
   0  10  -8  112.41    7.07
   0 -10   8  143.71   14.91
   0 -10   7  214.32   18.96
   0  10  -7  174.70   14.49
   0 -10   7  174.61   14.55
   0  10  -6  502.58   18.11
   0  10  -6  530.85   25.47
   0 -10   6  535.38   31.66
   0 -10   6  564.88   26.55
   0  10  -5  568.73   19.95
   0 -10   5  618.97   35.65
   0  10  -5  570.94   26.45
   0 -10   5  577.82   27.03
   0 -10   4  295.49   24.92
   0  10  -4  305.40   12.33
   0  10  -4  329.26   18.78
   0 -10   4  303.44   18.62
   0  10  -3  101.92    6.58
   0 -10   3   92.64   14.53
   0  10  -3  101.07   10.58
   0 -10   3   95.84   10.61
   0  10  -2  456.64   16.18
   0 -10   2  478.29   23.93
   0  10  -1  413.61   15.69
   0 -10   1  400.92   29.06
   0  10   0  174.11    9.99
   0 -10   0  158.71   18.10
   0 -10   0  175.99    8.39
   0  10   1  474.44   19.33
   0 -10  -1  449.75   29.47
   0 -10  -1  458.83   13.55
   0 -10  -1  464.43   24.47
   0 -10  -2  809.45   34.32
   0  10   2  781.75   27.21
   0  10   2  797.88   28.77
   0 -10  -2  791.08   38.67
   0 -10  -3   16.64    5.72
   0  10   3    9.63    3.75
   0  10   3    7.82    3.34
   0 -10  -3    6.62    4.24
   0 -10  -3   11.76    3.91
   0 -10  -4    4.70    4.11
   0  10   4    6.85    3.77
   0  10   4    1.92    2.34
   0 -10  -4    4.86    4.07
   0 -10  -4    2.96    3.18
   0 -10  -5    3.33    4.04
   0 -10  -5    8.39    3.79
   0 -10  -5    6.25    4.89
   0 -10  -6 1126.32   40.63
   0 -10  -6 1142.00   46.11
   0 -10  -6 1054.63   40.65
   0 -10  -7  190.40   15.65
   0 -10  -7  179.52   17.73
   0 -10  -7  165.32   13.75
   0 -10  -8  112.31   14.33
   0 -10  -8  100.01   12.26
   0 -10  -9  106.43   14.52
   0 -10  -9   98.25   12.84
   0 -10 -10   61.83   11.72
   0 -10 -10   49.05    9.88
   0  11 -17  284.90   21.23
   0  11 -16    1.21    4.04
   0  11 -15   82.46   11.22
   0  11 -15  100.68   15.20
   0 -11  14  166.86   14.13
   0  11 -14  163.03   15.35
   0  11 -14  201.45   20.14
   0  11 -13    7.77    5.89
   0 -11  13   22.71    6.27
   0  11 -13   20.59    8.01
   0 -11  12  269.90   19.33
   0  11 -12  298.35   22.93
   0  11 -12  316.39   23.86
   0  11 -11  773.79   37.24
   0 -11  11  746.77   34.62
   0  11 -10   74.86   11.20
   0 -11  10   75.96   11.10
   0  11 -10   69.25    5.46
   0  11  -9   16.66    2.94
   0  11  -9   15.47    5.78
   0 -11   9   27.02    7.10
   0  11  -8   64.95    9.35
   0 -11   8   62.35   10.75
   0  11  -7   26.53    6.65
   0 -11   7   40.48    9.34
   0 -11   7   43.63    8.01
   0  11  -6  218.08   11.39
   0  11  -6  233.75   17.04
   0 -11   6  228.54   21.10
   0 -11   6  243.63   17.75
   0  11  -5  625.34   22.34
   0  11  -5  643.79   20.62
   0 -11   5  576.15   36.15
   0  11  -5  668.56   29.74
   0 -11   5  674.42   30.54
   0 -11   4    7.56    6.05
   0  11  -4   10.57    2.99
   0  11  -4   16.61    5.14
   0 -11   4   11.32    4.99
   0  11  -3  400.72   14.85
   0 -11   3  404.53   30.64
   0  11  -3  373.19   21.45
   0 -11   3  359.85   21.70
   0  11  -2  139.48    8.30
   0  11  -2  160.03   13.54
   0 -11   2  122.73   12.54
   0  11  -1   41.34    4.76
   0 -11   1   26.09    8.25
   0 -11   0  349.95   27.39
   0 -11   0  363.20   13.14
   0  11   1   30.01    5.02
   0  11   1   25.58    4.60
   0 -11  -1   26.45    8.03
   0 -11  -1   21.23    2.37
   0 -11  -1   25.81    6.73
   0 -11  -2    1.17    4.26
   0 -11  -2   -1.53    4.09
   0  11   2    2.09    2.90
   0  11   2    4.29    2.63
   0 -11  -3  294.62   20.79
   0  11   3  241.10   16.15
   0  11   3  272.16   15.05
   0 -11  -3  269.31   21.44
   0 -11  -4    6.47    4.53
   0 -11  -4    7.77    4.72
   0 -11  -4   16.14    4.67
   0 -11  -5    2.73    4.36
   0 -11  -5   -1.19    3.60
   0 -11  -5   12.07    4.85
   0 -11  -6   48.94    9.58
   0 -11  -6   41.22    8.03
   0 -11  -6   44.38    7.67
   0 -11  -7   40.89    9.48
   0 -11  -7   44.99    7.96
   0 -11  -7   47.16    8.16
   0 -11  -8   28.57    8.50
   0 -11  -8   13.03    5.50
   0 -11  -9   10.35    5.71
   0  12 -17  103.20   12.72
   0  12 -16  591.47   30.23
   0  12 -15    8.97    4.68
   0  12 -14   53.23    8.97
   0 -12  14   46.64    8.69
   0  12 -14   42.27   10.58
   0 -12  13  130.04   13.74
   0  12 -13  130.44   16.23
   0  12 -13  117.94   15.33
   0 -12  12  175.54   16.21
   0  12 -12  188.49   18.64
   0  12 -12  157.11   17.07
   0  12 -11  679.20   35.14
   0 -12  11  682.41   34.04
   0  12 -10  908.01   40.66
   0 -12  10  875.13   40.45
   0  12  -9   20.53    3.44
   0 -12   9   13.27    6.68
   0  12  -9   17.58    6.10
   0 -12   8   30.00    8.75
   0  12  -8   15.52    5.27
   0  12  -7  977.44   30.05
   0  12  -7 1054.19   41.54
   0 -12   7 1011.50   47.70
   0 -12   7 1099.74   42.52
   0  12  -6  230.20   12.41
   0  12  -6  247.39   18.44
   0 -12   6  243.52   23.08
   0 -12   6  243.65   18.45
   0  12  -5  308.80   14.97
   0 -12   5  269.76   24.65
   0  12  -5  286.29   12.51
   0  12  -5  301.60   19.96
   0 -12   5  292.69   20.59
   0 -12   4  494.63   34.90
   0  12  -4  542.87   18.64
   0 -12   4  544.24   28.36
   0  12  -3   91.71    6.84
   0  12  -3   91.48   11.20
   0 -12   3  102.42   11.94
   0  12  -2   34.88    4.62
   0  12  -2   33.72    7.24
   0 -12   1  310.10   26.76
   0 -12   1  298.87   13.06
   0 -12   0  281.53   24.70
   0 -12   0  271.98   11.02
   0 -12   0  302.89   20.92
   0  12   1   13.42    3.93
   0  12   1    9.24    3.89
   0 -12  -1    9.93    5.32
   0 -12  -1   18.99    7.41
   0 -12  -1    7.69    1.56
   0  12   2   96.62   10.04
   0 -12  -2   99.06   12.65
   0 -12  -2  130.16   15.97
   0 -12  -3   37.16    8.80
   0 -12  -3   43.01    8.95
   0 -12  -4   27.40    7.61
   0 -12  -4   33.89    9.05
   0 -12  -5   50.40    9.14
   0 -12  -5   40.08    8.92
   0 -12  -6  160.56   14.02
   0 -12  -6  168.07   17.76
   0 -12  -6  117.50   13.08
   0 -12  -7   84.65   13.48
   0  13 -15   66.62   10.10
   0 -13  14   11.65    5.89
   0  13 -14   -1.04    4.70
   0  13 -13   27.87    9.08
   0  13 -13   14.72    7.21
   0 -13  13   13.71    6.43
   0  13 -12  323.65   24.75
   0 -13  12  298.75   22.04
   0 -13  11   64.82   10.85
   0  13 -11   80.76   12.59
   0 -13  10    7.50    5.25
   0  13 -10    1.40    4.68
   0 -13   9   84.60   13.39
   0  13  -9   67.94   11.12
   0 -13   8    1.70    5.16
   0  13  -8    3.82    4.82
   0 -13   8   -3.82    5.46
   0  13  -7   82.56   11.36
   0 -13   7   49.24   10.83
   0  13  -7   64.07    6.44
   0 -13   7   74.34   11.18
   0  13  -6  832.35   37.05
   0 -13   6  816.15   44.56
   0  13  -6  797.14   27.35
   0 -13   6  852.05   37.87
   0  13  -5  779.25   34.82
   0 -13   5  701.66   41.87
   0  13  -5  706.76   22.65
   0  13  -5  701.40   25.92
   0 -13   5  735.55   35.00
   0 -13   4  102.88   16.61
   0  13  -4  114.54    7.93
   0  13  -4  128.87   13.62
   0 -13   4  128.46   14.24
   0  13  -3  144.99    9.00
   0  13  -3  140.62   14.01
   0 -13   3  126.42   14.09
   0  13  -2  131.42   13.81
   0 -13   2  121.80   17.86
   0 -13   2  111.36    8.60
   0 -13   1   12.01    6.71
   0 -13   1    7.14    2.54
   0 -13   0 1567.80   65.32
   0 -13   0 1615.32   57.73
   0  13   0 1587.63   46.17
   0 -13  -1  401.01   26.04
   0 -13  -1  405.44   29.81
   0 -13  -2   16.91    6.98
   0 -13  -2   18.42    6.99
   0 -13  -3   35.16    9.03
   0 -13  -3   23.30    7.87
   0 -13  -4  511.24   30.97
   0 -13  -4  444.11   28.53
   0 -13  -5    3.20    5.82
   0 -13  -5    3.97    4.82
   0 -13  -6  449.32   26.37
   0 -14  14   12.66    6.14
   0 -14  13   66.01   10.99
   0  14 -13   76.73   12.92
   0  14 -12   12.87    6.51
   0 -14  12    8.59    6.14
   0  14 -11   13.81    6.77
   0 -14  11   25.79    7.98
   0  14 -10   27.91    7.59
   0 -14  10   24.15    8.15
   0  14  -9    4.23    4.73
   0 -14   9    1.71    5.74
   0 -14   8   19.19    6.79
   0  14  -8   13.62    6.75
   0 -14   8   12.78    8.05
   0 -14   7    9.57    6.77
   0  14  -7   15.90    6.29
   0 -14   7    1.94    5.89
   0 -14   6   -1.36    5.14
   0  14  -6    5.21    4.74
   0 -14   6    2.04    5.83
   0 -14   5    4.08    6.45
   0  14  -5    5.15    4.51
   0 -14   5    4.26    6.47
   0 -14   4    6.81    5.84
   0  14  -4   23.18    7.13
   0 -14   3    8.20    5.54
   0  14  -3   43.87    8.76
   0  14  -2  234.39   19.04
   0 -14   2  242.89   25.11
   0  14  -1  167.83   16.53
   0 -14   1  189.98   21.98
   0 -14   0   23.58    8.90
   0 -14   0   31.68    8.87
   0 -14  -1    7.41    6.49
   0 -14  -1    8.88    6.17
   0 -14  -2  304.42   23.54
   0 -14  -2  263.39   23.87
   0 -14  -3   19.35    7.65
   0 -14  -3   17.47    7.87
   0 -14  -4  394.37   27.09
   0 -14  -5  169.13   17.14
   0 -15  14   27.21    8.15
   0 -15  13  190.72   18.59
   0 -15  12  422.62   28.35
   0 -15  11  103.73   14.62
   0  15 -10   44.84    9.80
   0 -15  10   41.26   10.60
   0  15  -9    8.97    5.45
   0 -15   9    1.82    6.39
   0 -15   8  100.03   13.67
   0 -15   8   89.21   14.91
   0  15  -8   87.20   12.52
   0 -15   7  266.29   21.99
   0  15  -7  279.16   21.72
   0 -15   7  270.28   25.86
   0 -15   6   11.74    6.80
   0  15  -6    9.82    5.12
   0 -15   6   12.84    8.38
   0 -15   5   41.22    9.57
   0  15  -5   48.71    9.58
   0 -15   5   44.47   12.74
   0  15  -4  174.28   17.09
   0 -15   4  166.73   17.48
   0 -15   3   14.82    7.18
   0  15  -3   -1.40    4.47
   0 -15   3    4.45    6.75
   0  15  -2    7.04    5.13
   0 -15   2   10.91    6.97
   0 -15   1   30.48    8.59
   0  15  -1   24.25    7.65
   0 -15   1   29.62   10.27
   0 -15   0    7.80    5.90
   0 -15   0    8.05    6.43
   0 -15  -1   24.71    8.61
   0 -15  -2   14.26    7.43
   0 -15  -3    4.98    6.28
   0 -16   8   44.97   11.90
   0 -16   7   20.44    8.72
   0  16  -7   21.32    7.86
   0 -16   7   25.66   10.15
   0 -16   6   -1.58    6.17
   0 -16   6    6.69    8.12
   0  16  -6    1.51    4.81
   0 -16   5  599.61   34.74
   0  16  -5  571.30   32.79
   0 -16   5  568.24   40.30
   0  16  -4    1.50    4.78
   0  16  -3  109.87   14.44
  -1  16  -3  284.05   22.88
  -1  16  -4  323.22   24.39
   1 -16   4  338.96   25.45
   1 -16   5    1.55    5.85
  -1  16  -5   -1.51    4.82
   1 -16   5   -2.24    6.39
   1 -16   6   12.29    6.78
  -1  16  -6   21.25    7.98
   1 -16   6   17.29    9.53
   1 -16   7   16.85    7.90
   1 -16   7    8.29    8.11
   1 -16   8   39.58    9.76
  -1  16 -11    4.79    5.35
   1 -15  -4   14.74    7.22
   1 -15  -3   59.76   12.11
   1 -15  -2  284.22   25.66
   1 -15  -1   29.48    9.33
   1 -15   0    4.12    6.24
   1 -15   1  273.25   22.32
  -1  15  -1  279.67   21.92
   1 -15   1  227.91   24.65
   1 -15   2   14.72    6.82
  -1  15  -2    5.69    4.55
   1 -15   2    2.17    6.58
  -1  15  -3    2.82    4.94
   1 -15   3    5.81    5.69
   1 -15   4  208.93   19.28
  -1  15  -4  213.67   18.88
   1 -15   4  190.86   22.56
   1 -15   5   20.11    7.13
  -1  15  -5   32.27    7.92
   1 -15   5   36.56   11.10
   1 -15   6    2.86    5.41
  -1  15  -6   -1.42    4.75
   1 -15   6    2.07    5.52
   1 -15   7  323.82   23.81
  -1  15  -7  339.76   24.14
   1 -15   8   83.84   12.62
   1 -15   8  108.98   16.14
   1 -15   9    1.78    6.21
  -1  15  -9    3.02    5.70
  -1  15 -10  227.66   20.73
   1 -15  10  211.52   20.77
  -1  15 -11   89.75   13.89
   1 -15  11   79.67   12.90
  -1  15 -12   32.97    9.17
   1 -15  12   55.86   10.72
   1 -15  13    7.12    5.58
   1 -14  -6   33.99    8.61
   1 -14  -5  262.99   22.14
   1 -14  -4  130.92   16.59
   1 -14  -3  850.33   41.20
   1 -14  -3  692.68   39.56
   1 -14  -2   78.34   12.83
   1 -14  -2   74.61   13.60
   1 -14  -1  589.76   37.63
   1 -14   0  112.47   16.89
   1 -14   1  123.26   14.79
   1 -14   1  101.39   16.09
   1 -14   2   55.72   10.05
  -1  14  -2   55.21    9.99
   1 -14   2   31.61   10.69
  -1  14  -3 1676.59   58.56
   1 -14   3 1599.61   58.42
   1 -14   4    1.33    4.83
  -1  14  -4   10.39    6.16
   1 -14   4   10.57    6.76
   1 -14   5   22.51    7.47
  -1  14  -5   24.67    7.32
   1 -14   5   20.52    8.81
   1 -14   6  437.72   27.10
  -1  14  -6  486.61   28.07
   1 -14   6  488.40   34.10
   1 -14   7    2.64    5.00
  -1  14  -7    1.34    4.49
   1 -14   7    1.87    4.99
   1 -14   8   73.96   11.33
  -1  14  -8   55.06   10.50
   1 -14   8   72.26   13.28
  -1  14  -9  523.60   30.18
   1 -14   9  461.67   30.98
  -1  14 -10    4.45    5.20
   1 -14  10    1.57    5.51
   1 -14  11   68.49   11.44
  -1  14 -11   61.92   11.36
  -1  14 -12  255.61   22.58
   1 -14  12  263.32   21.24
  -1  14 -13   13.59    7.08
   1 -14  13   13.27    6.44
   1 -13  -7    5.98    5.13
   1 -13  -6   14.45    6.37
   1 -13  -5   10.00    5.78
   1 -13  -5   15.84    7.34
   1 -13  -4    9.23    5.61
   1 -13  -4   31.81    8.39
   1 -13  -3 1372.09   57.27
   1 -13  -3 1495.32   56.23
   1 -13  -2  370.91   28.09
   1 -13  -2  336.07   23.84
   1 -13  -1    1.86    6.50
  -1  13   1    2.29    2.45
   1 -13   0   15.56    7.87
   1 -13   1 1227.52   57.70
   1 -13   1 1338.91   50.23
  -1  13  -2   -1.21    4.39
  -1  13  -2    0.37    1.99
   1 -13   2    8.71    5.76
  -1  13  -3 1669.93   40.99
   1 -13   3 1730.09   58.91
  -1  13  -3 1769.72   58.47
  -1  13  -4   85.73    5.41
   1 -13   4   79.43   14.81
   1 -13   4   92.30   11.97
  -1  13  -4  106.19   12.31
   1 -13   5  218.45   17.93
   1 -13   5  211.04   22.39
  -1  13  -5  211.98    8.50
  -1  13  -5  188.06   11.19
  -1  13  -5  210.58   17.48
   1 -13   6   46.16    8.91
  -1  13  -6   42.92    3.92
   1 -13   6   46.39   11.60
  -1  13  -6   57.53    5.65
  -1  13  -6   63.31   10.04
   1 -13   7 1407.37   51.98
  -1  13  -7 1459.39   53.11
   1 -13   7 1509.91   60.95
   1 -13   8    8.56    5.25
   1 -13   8   -3.29    6.44
  -1  13  -8    1.29    3.69
   1 -13   9  278.57   23.16
  -1  13  -9  322.81   23.00
  -1  13 -10   11.46    6.64
  -1  13 -10    6.89    3.55
   1 -13  10   13.16    6.61
  -1  13 -11   45.73   10.27
  -1  13 -11   53.92    7.80
   1 -13  11   49.72    9.92
  -1  13 -12    1.61    6.49
  -1  13 -12   11.58    4.68
   1 -13  12    1.30    4.37
   1 -13  13  364.20   24.02
  -1  13 -13  444.69   23.46
  -1  13 -13  419.57   29.57
   1 -12  -7  329.81   25.42
   1 -12  -7  300.00   20.79
   1 -12  -6  102.96   12.64
   1 -12  -6   80.22   12.80
   1 -12  -5   27.27    7.57
   1 -12  -5   29.36    8.01
   1 -12  -4  473.25   29.80
   1 -12  -4  559.92   31.10
   1 -12  -3  163.30   18.20
  -1  12   3  198.45   12.10
   1 -12  -3  215.96   18.55
  -1  12   2   17.96    4.06
   1 -12  -2   15.24    6.86
  -1  12   1  221.81   12.29
   1 -12  -1  188.53   20.59
   1 -12  -1  189.12    7.41
   1 -12   0  167.80   19.57
   1 -12   0  138.58   14.18
   1 -12   1   27.25    9.04
   1 -12   1   27.70    7.41
  -1  12  -1   36.00    4.79
  -1  12  -2 1253.86   46.57
   1 -12   2 1314.10   47.92
  -1  12  -2 1321.65   34.17
  -1  12  -3  884.89   36.77
   1 -12   3  840.72   36.58
  -1  12  -3  892.93   23.69
   1 -12   3  871.67   46.91
  -1  12  -4  441.28   24.28
  -1  12  -4  397.94   12.84
   1 -12   4  449.58   32.45
   1 -12   4  375.47   23.03
  -1  12  -5   56.13    5.71
  -1  12  -5   65.84    9.42
   1 -12   5   46.16   11.26
  -1  12  -5   59.56    4.38
   1 -12   5   69.65    9.94
  -1  12  -6   48.81    5.04
  -1  12  -6   44.92    4.15
   1 -12   6   54.25   11.50
  -1  12  -6   43.86    8.17
   1 -12   6   56.65    9.03
   1 -12   7    1.64    4.68
  -1  12  -7   11.60    5.50
   1 -12   7    3.35    4.52
   1 -12   8 3187.33   92.68
  -1  12  -8 3221.16   86.91
   1 -12   8 3256.26   85.49
   1 -12   9  616.74   33.57
  -1  12 -10  468.55   28.50
   1 -12  10  415.11   26.70
  -1  12 -10  444.77   22.22
  -1  12 -11   56.94   10.65
  -1  12 -11   56.49    8.29
   1 -12  11   41.89    8.67
   1 -12  12  189.22   16.83
  -1  12 -12  198.43   15.44
  -1  12 -12  182.07   19.19
  -1  12 -13   22.63    8.01
   1 -12  13   19.05    6.11
  -1  12 -13   18.03    6.17
  -1  12 -13    4.97    7.12
  -1  12 -14 1879.18   70.33
  -1  12 -14 1833.34   59.30
  -1  12 -15   78.43   10.88
  -1  12 -16    4.59    4.93
   1 -11  -8   28.54    8.93
   1 -11  -8   24.34    6.40
   1 -11  -8   21.15    6.07
   1 -11  -7   83.37   10.96
   1 -11  -7   79.49    9.80
   1 -11  -7   78.39   12.39
   1 -11  -6   41.98    6.99
   1 -11  -6   36.88    7.55
   1 -11  -6   42.92    9.29
   1 -11  -5   15.54    6.28
   1 -11  -5   17.67    4.60
   1 -11  -5   13.56    6.86
   1 -11  -4   80.69    8.15
   1 -11  -4   78.43   11.79
  -1  11   4   81.34    7.69
   1 -11  -4   82.10   11.85
   1 -11  -3    3.03    5.30
  -1  11   3    7.93    2.78
   1 -11  -3    1.22    3.89
  -1  11   2    7.06    3.15
   1 -11  -2   13.05    7.19
   1 -11  -1   66.08   12.23
   1 -11  -1   57.37    3.97
   1 -11   0   61.04    9.51
  -1  11   0   58.00    6.07
   1 -11   0   67.17   12.23
   1 -11   1   36.46    7.26
  -1  11  -1   43.81    4.67
   1 -11   2   32.59    6.79
  -1  11  -2   23.82    5.98
  -1  11  -2   39.41    3.84
   1 -11   3   31.14    6.99
  -1  11  -3   33.42    6.62
  -1  11  -3   31.19    3.20
   1 -11   4  133.55   12.90
  -1  11  -4  132.59    6.39
  -1  11  -4  122.74   12.34
  -1  11  -5  235.10   11.14
   1 -11   5  276.22   18.32
   1 -11   5  227.97   21.78
  -1  11  -5  237.30    9.42
  -1  11  -5  235.82   16.91
  -1  11  -6  224.20   10.24
   1 -11   6  244.02   21.87
   1 -11   6  265.73   17.95
  -1  11  -6  289.62   18.79
   1 -11   7  199.74   19.05
   1 -11   7  193.57   15.51
  -1  11  -7  176.24   15.31
   1 -11   8  250.58   20.52
  -1  11  -8  206.58    7.65
   1 -11   9  135.19   14.97
  -1  11 -10   29.04    7.94
  -1  11 -10   43.35    7.05
   1 -11  10   34.46    8.19
  -1  11 -11   28.04    7.50
   1 -11  11   42.75    8.54
  -1  11 -11   51.10    8.28
  -1  11 -12 1149.46   49.68
  -1  11 -12 1241.71   44.02
  -1  11 -12 1230.01   51.54
   1 -11  12 1198.95   44.77
  -1  11 -13  119.85   15.56
  -1  11 -13  118.61   12.61
  -1  11 -13  116.24   15.97
   1 -11  13  121.33   12.37
  -1  11 -14   11.06    5.36
  -1  11 -14   -1.70    6.89
  -1  11 -14    3.34    5.85
  -1  11 -15    8.09    4.96
  -1  11 -16  194.46   17.05
   1 -10 -11  555.09   31.28
   1 -10 -10  377.92   24.91
   1 -10 -10  409.63   28.72
   1 -10  -9  134.68   13.87
   1 -10  -9  131.97   16.08
   1 -10  -8  263.57   18.58
   1 -10  -8  240.03   16.85
   1 -10  -8  282.81   22.85
   1 -10  -7  206.19   15.53
   1 -10  -7  174.47   15.04
   1 -10  -7  218.31   18.97
   1 -10  -6   58.58    8.01
   1 -10  -6   56.89    9.25
   1 -10  -6   64.64   10.49
  -1  10   6   72.05    7.51
   1 -10  -5 1186.32   47.23
   1 -10  -5 1339.06   41.30
   1 -10  -5 1297.49   49.21
   1 -10  -4 1678.14   60.22
   1 -10  -4 1723.94   48.75
   1 -10  -4 1781.93   58.70
  -1  10   4 1754.25   47.50
   1 -10  -3  414.96   24.04
   1 -10  -3  430.57   27.73
   1 -10  -3  469.21   18.74
   1 -10  -2   26.59    8.23
  -1  10   1  312.97   15.43
   1 -10  -1  318.46   25.07
   1 -10   0   98.93   10.69
  -1  10   0  116.58    7.92
   1 -10   1 2412.47   70.48
  -1  10  -1 2508.70   58.11
   1 -10   2  457.45   23.85
  -1  10  -2  513.36   15.20
   1 -10   3   81.68    9.58
  -1  10  -3   98.94   10.09
  -1  10  -3   81.60    4.75
   1 -10   4  823.94   33.12
  -1  10  -4  826.33   21.80
  -1  10  -4  877.53   33.48
  -1  10  -5   61.75    5.06
   1 -10   5   60.33    8.43
  -1  10  -5   59.52    8.37
  -1  10  -6    7.55    1.97
   1 -10   6   11.86    4.52
  -1  10  -6   17.20    5.20
  -1  10  -7  575.69   16.41
   1 -10   7  633.58   28.10
   1 -10   7  600.87   32.28
   1 -10   8   43.65    9.10
  -1  10  -8   28.41    2.23
   1 -10   9   -1.19    4.00
  -1  10  -9   -6.30    5.55
  -1  10 -10  450.85   23.46
   1 -10  10  473.56   25.83
  -1  10 -10  466.93   27.97
  -1  10 -11   99.97   11.06
   1 -10  11  101.06   11.52
  -1  10 -11   94.65   13.07
  -1  10 -12   52.04    9.96
  -1  10 -12   53.94   11.06
   1 -10  12   46.59    7.98
  -1  10 -12   53.80    8.62
  -1  10 -13  217.66   20.44
  -1  10 -13  271.02   18.98
  -1  10 -13  228.07   21.05
   1 -10  13  234.73   16.21
  -1  10 -14   19.54    6.37
  -1  10 -14    5.03    7.20
  -1  10 -14   22.98    8.30
  -1  10 -15   15.49    8.36
  -1  10 -15   13.84    7.22
  -1  10 -16  144.63   14.99
   1  -9 -11    1.37    4.61
   1  -9 -11    6.28    5.72
   1  -9 -10  575.00   30.93
   1  -9 -10  609.26   34.12
   1  -9  -9   87.98   11.36
   1  -9  -9   68.59   11.63
   1  -9  -9   76.68    8.47
   1  -9  -8   83.23   10.56
   1  -9  -8   82.93   12.05
   1  -9  -8   80.24    9.44
   1  -9  -7   55.81    9.70
   1  -9  -7   47.68    7.92
   1  -9  -7   43.84    7.62
  -1   9   7   63.05    7.50
   1  -9  -6  471.72   24.36
   1  -9  -6  538.17   28.51
   1  -9  -6  487.49   23.28
   1  -9  -6  519.36   26.31
  -1   9   6  514.37   21.06
   1  -9  -5  214.78   13.46
   1  -9  -5  186.47   16.06
   1  -9  -5  158.25   14.33
   1  -9  -5  197.39   16.51
   1  -9  -4 1641.18   45.81
   1  -9  -4 1557.30   54.51
   1  -9  -4 1698.01   54.44
   1  -9  -3   62.74   10.11
   1  -9  -3   91.09    7.44
   1  -9  -3   72.67   11.46
   1  -9  -2    3.73    2.05
  -1   9   2    2.51    1.98
  -1   9   1 1695.83   45.43
   1  -9   0 1446.40   47.88
  -1   9   0 1570.98   39.74
   1  -9   1  226.34   15.15
  -1   9  -1  223.25    9.19
   1  -9   2  566.35   25.34
  -1   9  -2  579.87   16.09
   1  -9   3  410.70   20.79
  -1   9  -3  413.87   20.12
  -1   9  -3  427.59   20.83
  -1   9  -3  407.29   12.26
  -1   9  -4    8.85    3.64
   1  -9   4   11.89    4.39
  -1   9  -4    7.53    3.32
  -1   9  -5  950.84   35.32
  -1   9  -5  953.14   25.64
  -1   9  -5  965.74   34.71
   1  -9   5 1057.83   36.07
  -1   9  -6  977.74   35.73
   1  -9   6  987.90   35.77
  -1   9  -7   46.21    3.13
   1  -9   7   57.70    7.81
  -1   9  -7   49.24    7.87
   1  -9   8  143.31   14.22
   1  -9   8  129.05   12.98
  -1   9  -8  162.08   13.37
   1  -9   9   30.07    7.13
  -1   9  -9   16.19    5.92
   1  -9   9   29.48    6.46
   1  -9  10    7.94    4.37
  -1   9 -10    6.63    3.71
  -1   9 -10    4.04    5.27
   1  -9  10    3.64    3.19
  -1   9 -11   89.23   12.72
   1  -9  11   84.82    9.55
   1  -9  11   86.94   10.09
  -1   9 -11   82.90   10.36
  -1   9 -11   85.50   12.02
  -1   9 -12  563.96   31.55
  -1   9 -12  538.73   27.59
  -1   9 -12  514.83   31.46
   1  -9  12  544.36   25.06
  -1   9 -13    9.11    5.54
  -1   9 -13    1.59    5.80
  -1   9 -13    7.97    5.27
   1  -9  13   16.30    4.58
  -1   9 -14   29.61    8.82
  -1   9 -14   25.10    6.75
  -1   9 -14   38.73    9.10
  -1   9 -15  211.67   18.09
  -1   9 -16   27.09    7.73
   1  -8 -12   61.05   10.67
   1  -8 -12   63.07   10.95
   1  -8 -11  143.08   16.42
   1  -8 -11  189.19   17.98
   1  -8 -10    2.87    4.81
   1  -8 -10    1.27    4.24
   1  -8  -9  271.63   15.41
   1  -8  -9  302.96   20.69
   1  -8  -9  295.46   22.27
   1  -8  -8  127.52   14.07
   1  -8  -8   98.24    9.37
   1  -8  -8  108.28   10.13
   1  -8  -8  108.89   12.03
  -1   8   8  111.93   10.34
   1  -8  -7   15.62    5.57
   1  -8  -7    9.37    3.86
  -1   8   7   20.73    4.54
   1  -8  -7   20.24    5.43
   1  -8  -7    8.69    3.58
   1  -8  -6  612.29   29.94
   1  -8  -6  542.24   26.76
   1  -8  -6  645.14   26.71
  -1   8   6  652.82   23.77
   1  -8  -6  598.13   26.94
   1  -8  -5  248.80   14.49
   1  -8  -5  238.38   17.44
   1  -8  -5  218.83   16.54
   1  -8  -5  219.05   16.27
   1  -8  -4  102.21   10.88
   1  -8  -4  101.09   11.52
   1  -8  -4   80.88   10.96
   1  -8  -4   96.11    8.17
  -1   8   4   93.26    7.35
   1  -8  -3   37.03    4.70
  -1   8   3   38.65    4.53
  -1   8   2   10.40    2.63
  -1   8   2    9.66    3.30
   1  -8  -2    5.75    0.97
   1  -8  -2   11.10    2.71
   1  -8  -2    6.15    0.96
   1  -8  -1  158.94   12.45
  -1   8   1  163.75    9.48
   1  -8   0  932.69   33.60
  -1   8   0  969.18   26.38
   1  -8   1 2328.78   64.45
  -1   8  -1 2390.76   53.31
   1  -8   2   20.36    4.62
  -1   8  -2   20.66    2.18
   1  -8   3  183.94   12.60
  -1   8  -3  189.86   12.48
  -1   8  -3  193.22   12.95
  -1   8  -3  194.19    7.14
  -1   8  -4   82.09    8.65
   1  -8   4   84.33    8.44
  -1   8  -4   82.53    8.23
  -1   8  -5  202.77   13.35
   1  -8   5  199.45   13.41
  -1   8  -5  210.17    8.06
  -1   8  -6 2290.37   50.68
   1  -8   6 2373.68   63.70
  -1   8  -6 2328.46   63.59
   1  -8   7 2407.97   63.08
  -1   8  -7 2341.03   61.96
  -1   8  -8   20.26    5.70
  -1   8  -8   17.74    4.85
  -1   8  -9    4.93    4.13
   1  -8   9    1.76    3.67
  -1   8  -9    4.50    3.52
   1  -8   9   -0.95    3.95
  -1   8  -9   -0.91    2.61
  -1   8 -10  870.85   37.54
   1  -8  10  823.11   31.85
  -1   8 -10  830.80   33.92
   1  -8  10  834.85   32.85
  -1   8 -10  835.17   34.36
  -1   8 -10  881.20   39.31
  -1   8 -11  172.23   16.45
   1  -8  11  147.31   11.77
  -1   8 -11  203.47   15.74
   1  -8  11  150.45   12.20
  -1   8 -11  150.60   16.45
  -1   8 -12  952.64   43.12
  -1   8 -12 1074.41   41.23
  -1   8 -12  977.91   44.74
   1  -8  12 1015.74   35.00
  -1   8 -13  270.54   19.73
  -1   8 -13  281.05   22.45
   1  -8  13  241.14   14.26
  -1   8 -14   71.80   10.57
  -1   8 -15    3.86    4.51
  -1   8 -16  334.89   23.49
   1  -7 -13   33.19    8.78
  -1   7  12   10.23    7.10
   1  -7 -12    7.15    5.78
   1  -7 -11  145.97   15.60
   1  -7 -10   38.42    8.35
   1  -7  -9   11.91    3.42
  -1   7   9    8.01    3.80
   1  -7  -9   13.65    5.02
   1  -7  -9   11.45    3.62
   1  -7  -8   17.66    4.20
  -1   7   8   22.15    5.08
   1  -7  -8   22.64    6.08
   1  -7  -8   17.46    4.42
   1  -7  -7    5.02    2.99
  -1   7   7    9.20    3.46
   1  -7  -6  245.77   15.62
   1  -7  -6  237.01   17.15
   1  -7  -6  245.60   16.20
   1  -7  -6  244.12   15.41
   1  -7  -5   59.28    8.36
   1  -7  -5   48.26    6.53
   1  -7  -5   48.53    7.80
   1  -7  -5   59.07    8.38
   1  -7  -4   38.13    5.34
   1  -7  -4   42.11    6.72
   1  -7  -3  450.65   17.23
  -1   7   3  442.36   16.07
   1  -7  -2  738.94   22.03
  -1   7   2  732.80   21.63
   1  -7  -2  689.34   16.58
  -1   7   1  252.91   11.35
   1  -7  -1  224.63    9.39
   1  -7  -1  237.87   14.31
  -1   7   0  599.97   17.69
   1  -7   0  602.13   23.89
  -1   7  -1  686.36   17.67
   1  -7   1  700.90   25.89
  -1   7  -2 1070.50   25.21
   1  -7   2 1121.91   35.01
  -1   7  -2 1104.32   34.75
   1  -7   3   72.33    7.30
  -1   7  -3   87.65    8.07
  -1   7  -4  146.44    6.32
   1  -7   4  150.77   10.65
   1  -7   5 2462.18   64.45
  -1   7  -6    7.45    1.16
   1  -7   6    2.86    2.29
   1  -7   6    9.69    3.40
   1  -7   7  179.49   13.10
  -1   7  -7  196.01   13.26
  -1   7  -7  181.23   14.59
  -1   7  -8   54.69    8.91
   1  -7   8   64.53    8.48
  -1   7  -8   74.47    8.45
  -1   7  -9  134.26   11.62
  -1   7  -9  112.38   12.35
   1  -7   9  125.17   10.98
  -1   7  -9  148.25   13.05
   1  -7   9  127.26   11.42
  -1   7  -9  151.39   14.74
  -1   7 -10  136.87   13.97
   1  -7  10  149.16   11.53
  -1   7 -10  172.65   13.76
  -1   7 -10  146.11   13.50
   1  -7  10  153.23   11.74
   1  -7  10  153.22    7.15
  -1   7 -11 1645.60   58.62
  -1   7 -11 1814.53   54.93
   1  -7  11 1649.49   41.71
   1  -7  11 1734.12   49.50
  -1   7 -11 1797.02   57.38
   1  -7  11 1674.22   48.31
  -1   7 -12  221.66   17.75
   1  -7  12  174.45   11.66
  -1   7 -12  209.40   18.62
  -1   7 -13   56.22    9.48
  -1   7 -14   79.19   11.28
  -1   7 -14   67.36   11.94
  -1   7 -15  149.34   17.25
  -1   7 -15  128.76   14.71
  -1   7 -16   27.54    7.77
   1  -6 -13  571.50   32.79
  -1   6  12  428.82   29.58
   1  -6 -12  482.71   29.15
   1  -6 -11  263.17   18.13
   1  -6 -11  289.79   21.48
   1  -6 -10  217.98   10.60
   1  -6 -10  264.78   19.61
   1  -6 -10  258.68   16.85
   1  -6  -9  155.55    9.63
   1  -6  -9  158.20   14.80
   1  -6  -9  145.22   12.16
  -1   6   9  162.33   12.50
   1  -6  -9  143.93    9.54
   1  -6  -8  109.32    8.77
   1  -6  -8  104.23   11.47
  -1   6   8  115.57   10.16
   1  -6  -8  113.16    9.10
   1  -6  -7  479.51   20.81
   1  -6  -7  500.60   21.58
   1  -6  -7  495.05   24.18
   1  -6  -6 1319.57   42.86
   1  -6  -6 1378.85   44.01
   1  -6  -5  159.23   11.17
   1  -6  -4    7.90    2.67
  -1   6   3    9.02    2.33
   1  -6  -3    7.43    2.36
   1  -6  -2    5.73    0.89
   1  -6  -2    9.12    2.18
  -1   6   2   10.57    2.79
  -1   6   2    6.62    1.75
  -1   6   1  849.24   24.46
   1  -6  -1  831.86   22.30
   1  -6  -1  840.71   28.69
  -1   6   0   72.71    4.27
   1  -6   0   53.14    6.06
  -1   6  -1  139.80    5.15
   1  -6   1  160.05   10.11
   1  -6   2  445.45   18.28
  -1   6  -2  463.84   18.57
  -1   6  -3   96.88    7.59
   1  -6   3   79.38    7.14
  -1   6  -4  431.46   11.76
   1  -6   4  448.75   18.23
  -1   6  -4  440.78   18.17
  -1   6  -5    5.57    0.95
  -1   6  -5    2.81    2.28
   1  -6   5    5.42    2.33
   1  -6   5    4.23    2.20
  -1   6  -6  123.94   11.35
   1  -6   6  127.30   10.20
  -1   6  -7  307.09   19.72
   1  -6   7  339.97   18.11
   1  -6   8    1.73    2.48
  -1   6  -8    2.75    2.45
   1  -6   8    4.25    1.37
  -1   6  -9   15.54    5.25
   1  -6   9   16.47    4.17
  -1   6  -9   13.41    4.52
   1  -6   9   28.32    5.33
  -1   6  -9   13.88    4.71
  -1   6 -10   43.73    8.11
   1  -6  10   43.11    5.79
  -1   6 -10   58.42    8.12
   1  -6  10   37.13    5.60
  -1   6 -10   49.05    8.11
  -1   6 -11    5.04    4.42
  -1   6 -11    8.07    3.74
   1  -6  11   13.55    3.46
   1  -6  11    8.22    2.99
  -1   6 -11    6.81    4.45
   1  -6  12   65.14    6.17
  -1   6 -12   63.03   11.01
  -1   6 -12   52.91    9.42
  -1   6 -12   66.66    9.04
  -1   6 -13    8.90    5.41
  -1   6 -13    2.53    4.04
  -1   6 -14    1.53    4.09
  -1   6 -14   -1.32    4.41
  -1   6 -15   61.61   10.79
  -1   6 -16  105.14   13.86
   1  -5 -14    8.65    5.30
   1  -5 -13  268.63   19.68
  -1   5  13  235.44   21.45
   1  -5 -13  309.45   23.25
   1  -5 -12  571.47   28.32
   1  -5 -12  578.07   31.90
  -1   5  12  573.39   33.01
   1  -5 -11  352.13   20.31
   1  -5 -11  343.03   22.63
  -1   5  11  317.36   23.52
   1  -5 -10  156.32    7.71
   1  -5 -10  168.04   13.56
   1  -5 -10  167.50   15.68
   1  -5  -9    6.36    2.04
  -1   5   9    2.36    2.39
   1  -5  -9    6.57    2.35
   1  -5  -9    3.29    4.44
   1  -5  -9    7.28    3.66
   1  -5  -8 1618.40   44.17
   1  -5  -8 1730.20   54.96
   1  -5  -8 1761.08   49.96
  -1   5   8 1699.93   49.75
   1  -5  -8 1640.47   44.85
   1  -5  -7  742.69   25.82
   1  -5  -7  746.70   26.15
   1  -5  -7  677.50   29.64
   1  -5  -7  753.32   26.73
   1  -5  -6 1988.22   57.82
   1  -5  -6 2034.27   52.90
  -1   5   6 2041.84   53.58
   1  -5  -5  307.80   16.07
  -1   5   5  292.20   13.21
   1  -5  -4   22.78    4.11
   1  -5  -3   46.21    4.82
  -1   5   3   50.04    4.21
   1  -5  -2 4781.35  105.37
  -1   5   2 4939.73  104.15
   1  -5  -2 4742.64  111.28
  -1   5   1 1465.69   36.20
   1  -5  -1 1398.07   33.60
   1  -5  -1 1436.49   39.88
  -1   5   0  916.40   22.03
   1  -5   0  844.58   27.41
  -1   5  -1  310.68    7.99
   1  -5   1  307.77   13.62
   1  -5   2    3.72    1.87
  -1   5  -3  108.94    7.44
   1  -5   3  108.43    7.45
   1  -5   4 2145.55   53.93
  -1   5  -4 2191.94   54.44
   1  -5   4 2117.57   54.85
  -1   5  -5 1948.45   51.03
   1  -5   5 1966.03   52.51
  -1   5  -5 1926.90   56.25
  -1   5  -6 1067.32   32.76
   1  -5   6 1072.46   34.46
   1  -5   6 1003.60   23.52
   1  -5   7  411.44   20.04
  -1   5  -7  410.00   18.48
  -1   5  -7  377.53   20.86
  -1   5  -8  147.97   13.07
   1  -5   8  147.71   12.16
  -1   5  -8  137.59   12.57
   1  -5   9  748.53   31.26
  -1   5  -9  666.21   31.03
   1  -5   9  710.53   24.72
  -1   5  -9  691.29   31.36
   1  -5   9  687.72   24.72
   1  -5   9  683.15   21.86
   1  -5  10 1340.61   37.27
  -1   5 -10 1285.88   48.44
   1  -5  10 1330.95   37.37
  -1   5 -10 1211.56   48.74
  -1   5 -10 1387.34   48.97
   1  -5  10 1333.52   37.65
  -1   5 -10 1379.89   43.90
  -1   5 -11   14.40    4.37
  -1   5 -11   16.62    6.00
  -1   5 -11   16.03    6.34
   1  -5  11   13.41    2.89
   1  -5  11   12.73    3.05
   1  -5  11   17.29    3.63
  -1   5 -12  283.95   21.90
  -1   5 -12  327.77   22.00
   1  -5  12  296.72   15.37
  -1   5 -12  286.43   17.97
  -1   5 -13  836.45   36.85
   1  -5  13  829.22   27.97
  -1   5 -13  818.81   38.24
  -1   5 -14   17.72    6.62
  -1   5 -15   41.12    9.44
  -1   5 -16  267.89   22.03
   1  -4 -15   26.36    7.67
  -1   4  14   39.89    9.76
   1  -4 -14   70.35   11.78
   1  -4 -14   72.53   11.15
  -1   4  13    5.94    5.42
   1  -4 -13   15.63    5.93
   1  -4 -13   12.90    5.81
  -1   4  12   38.71    8.47
   1  -4 -12   30.55    6.92
   1  -4 -12   28.29    7.85
   1  -4 -11  239.65   17.36
   1  -4 -11  292.69   21.17
  -1   4  11  302.98   22.39
  -1   4  10   76.85    9.57
   1  -4 -10   94.57   10.17
   1  -4 -10   64.18    3.74
   1  -4 -10   68.48    3.86
   1  -4 -10   78.68   10.97
  -1   4  10   73.48    5.62
  -1   4   9   90.94    9.56
   1  -4  -9  107.34   10.20
   1  -4  -9   89.13    5.77
   1  -4  -9   85.43   10.98
  -1   4   9   84.09    5.67
   1  -4  -9  100.68    5.97
  -1   4   8  423.90   19.79
   1  -4  -8  391.89   19.18
   1  -4  -8  384.21   14.86
   1  -4  -8  353.28   21.04
  -1   4   8  390.46   12.65
   1  -4  -8  368.59   14.42
   1  -4  -7    8.80    3.77
   1  -4  -7    6.68    2.46
  -1   4   7    6.39    1.35
   1  -4  -7    5.60    2.27
  -1   4   6 1393.64   39.54
   1  -4  -6 1420.63   38.92
  -1   4   6 1317.03   30.00
   1  -4  -6 1377.91   43.39
   1  -4  -5   17.04    4.04
   1  -4  -5   12.99    2.70
  -1   4   5   12.38    2.91
   1  -4  -4 1694.07   45.99
   1  -4  -4 1650.82   41.19
   1  -4  -3  137.96    8.26
   1  -4  -2   22.15    2.76
  -1   4   2   15.65    1.97
   1  -4  -1 1252.05   29.09
   1  -4  -1 1218.58   34.16
   1  -4   0 4019.81   84.59
  -1   4   0 4167.64   85.89
   1  -4   0 4114.43   91.88
   1  -4   1  633.20   19.86
   1  -4   2 1500.72   37.78
  -1   4  -2 1455.90   37.39
  -1   4  -3  524.27   17.67
   1  -4   3  551.02   17.84
   1  -4   3  545.07   18.53
   1  -4   4    5.09    1.81
   1  -4   4    6.89    2.37
  -1   4  -5 2115.28   57.86
  -1   4  -5 2049.65   52.24
   1  -4   5 2053.73   54.57
  -1   4  -6 1306.86   37.19
   1  -4   6 1254.40   39.40
  -1   4  -6 1375.32   43.41
   1  -4   6 1255.95   30.89
   1  -4   7    4.91    1.73
  -1   4  -7    4.02    3.15
   1  -4   7    6.82    2.76
  -1   4  -7    6.35    3.43
  -1   4  -7    7.99    3.00
   1  -4   8 1202.34   34.70
  -1   4  -8 1344.19   40.06
   1  -4   8 1377.71   44.12
  -1   4  -8 1320.80   44.98
  -1   4  -8 1370.38   46.81
  -1   4  -8 1236.74   46.49
   1  -4   9  449.15   17.99
   1  -4   9  458.51   16.86
   1  -4   9  454.09   23.85
   1  -4   9  439.62   16.77
  -1   4  -9  488.07   25.69
  -1   4  -9  464.07   25.98
  -1   4 -10    2.32    3.31
  -1   4 -10    1.23    3.73
   1  -4  10    2.63    1.63
   1  -4  10    3.44    2.24
   1  -4  10    2.89    1.78
  -1   4 -11   81.21   11.19
  -1   4 -11   60.77    9.85
   1  -4  11   76.50    7.84
   1  -4  11   52.00    3.84
  -1   4 -12  792.17   36.52
   1  -4  12  724.74   28.06
  -1   4 -12  752.49   36.70
   1  -4  13    1.53    2.67
  -1   4 -13    2.69    4.30
  -1   4 -14  214.73   19.20
   1  -4  14  193.29   14.04
  -1   4 -15    4.38    5.12
  -1   4 -16   59.17   11.12
   1  -3 -16    4.15    4.85
  -1   3  15  187.45   18.90
   1  -3 -15  184.63   17.34
   1  -3 -14   46.56    9.80
   1  -3 -14   42.91    8.89
  -1   3  14   61.15   10.86
   1  -3 -13   28.46    7.21
   1  -3 -13   26.41    7.71
  -1   3  13   22.46    7.11
   1  -3 -12   -1.31    3.98
   1  -3 -12    7.71    4.31
  -1   3  12    9.46    5.79
   1  -3 -11   16.02    5.98
   1  -3 -11   28.37    6.40
  -1   3  11    7.78    5.57
   1  -3 -10    3.47    3.70
   1  -3 -10    1.84    3.48
  -1   3  10    1.24    4.17
   1  -3  -9    7.42    1.39
  -1   3   9    3.95    3.39
   1  -3  -9    7.09    1.46
  -1   3   9    6.71    1.13
   1  -3  -9    4.94    3.01
   1  -3  -9    4.27    3.58
   1  -3  -8  495.04   15.56
   1  -3  -8  516.84   25.43
   1  -3  -8  444.50   21.26
   1  -3  -8  490.85   15.43
   1  -3  -7   27.40    5.89
   1  -3  -7   34.83    5.30
   1  -3  -6   25.30    4.11
   1  -3  -6   22.63    4.89
  -1   3   6   25.63    4.39
   1  -3  -5 1091.32   30.83
  -1   3   5 1060.98   31.60
  -1   3   5 1071.00   25.33
   1  -3  -5 1048.64   35.26
   1  -3  -4  657.81   19.59
  -1   3   4  625.77   20.15
  -1   3   4  633.07   15.26
   1  -3  -4  641.22   23.53
   1  -3  -3   94.82    7.06
   1  -3  -3   80.94    4.72
   1  -3  -2 2009.89   47.69
  -1   3   2 1989.52   44.05
   1  -3  -1 1659.74   37.39
   1  -3   0  626.78   18.52
   1  -3   1  363.29   12.22
  -1   3  -2 1473.51   34.54
   1  -3   2 1408.93   35.32
  -1   3  -2 1398.45   34.44
   1  -3   2 1386.34   34.45
  -1   3  -3 3215.21   73.79
   1  -3   3 3140.99   72.00
   1  -3   3 3098.53   70.02
  -1   3  -3 3102.09   70.20
   1  -3   4 1048.62   30.73
  -1   3  -4 1045.58   33.35
   1  -3   4 1044.55   24.08
  -1   3  -4 1066.42   28.87
   1  -3   5  284.12   14.46
   1  -3   5  302.16   10.66
  -1   3  -5  306.60   13.03
   1  -3   6   36.29    3.95
  -1   3  -6   51.50    7.11
  -1   3  -6   36.82    5.68
   1  -3   6   38.95    5.65
   1  -3   7  771.36   25.25
  -1   3  -7  882.97   34.22
  -1   3  -7  800.30   33.51
   1  -3   7  868.31   31.37
  -1   3  -7  826.67   32.09
   1  -3   8  244.81   12.97
   1  -3   8  273.78   16.96
  -1   3  -8  265.96   18.42
  -1   3  -8  251.28   18.09
   1  -3   9 1314.25   39.48
   1  -3   9 1363.17   45.90
   1  -3   9 1330.17   32.54
  -1   3  -9 1329.17   48.20
  -1   3  -9 1346.48   48.51
   1  -3   9 1266.76   32.20
  -1   3 -10 1124.34   25.35
  -1   3 -10 1406.48   47.49
   1  -3  10 1278.31   37.15
  -1   3 -10 1293.64   46.09
   1  -3  11    2.94    2.97
  -1   3 -11    2.52    4.03
   1  -3  12   54.00    7.35
  -1   3 -12   58.41   10.19
  -1   3 -13  336.84   23.93
   1  -3  13  361.03   19.69
  -1   3 -14  432.04   27.86
   1  -3  14  449.29   23.04
  -1   3 -15  500.79   30.81
  -1   2  16    7.42    5.81
   1  -2 -16   12.58    6.92
   1  -2 -15  210.51   19.70
  -1   2  15  202.53   18.82
   1  -2 -15  233.80   19.40
   1  -2 -14  249.56   20.79
  -1   2  14  228.41   19.82
   1  -2 -14  231.93   18.87
   1  -2 -13  956.92   42.35
  -1   2  13  931.15   41.57
   1  -2 -13  962.22   40.37
  -1   2  12   57.29    9.94
   1  -2 -12   45.63    8.26
   1  -2 -12   56.77    9.73
   1  -2 -11  537.98   29.02
  -1   2  11  527.42   28.75
   1  -2 -11  502.23   25.94
   1  -2 -10   14.86    5.17
   1  -2 -10    4.70    3.56
  -1   2  10   11.60    4.84
   1  -2  -9    7.42    3.87
  -1   2   9    9.95    5.48
   1  -2  -8  410.93   11.44
   1  -2  -8  413.38   11.01
   1  -2  -8  411.11   11.44
   1  -2  -8  451.76   23.61
  -1   2   8  358.46   10.12
  -1   2   8  489.29   24.96
   1  -2  -7  518.00   25.01
  -1   2   7  522.42   22.26
   1  -2  -6    3.11    2.73
  -1   2   6    2.32    2.11
   1  -2  -5  136.67   10.61
  -1   2   5  146.84    9.38
  -1   2   4   17.06    2.96
   1  -2  -4   11.90    3.15
  -1   2   3  174.58    5.84
  -1   2   3  193.88    8.31
  -1   2   2  118.02    4.24
   1  -2  -2  125.21    4.25
   1  -2  -2  116.47    4.45
   1  -2  -1  308.11    8.53
   1  -2   0  205.48    7.61
   1  -2   1  682.58   15.85
  -1   2  -1  642.13   15.22
   1  -2   1  668.81   17.03
   1  -2   2  327.66   11.32
   1  -2   2  310.82    9.95
  -1   2  -2  330.50   10.13
  -1   2  -2  339.99   11.16
   1  -2   2  344.52   13.26
   1  -2   3    1.85    1.87
   1  -2   3    3.69    1.55
  -1   2  -3    5.46    1.85
  -1   2  -3    3.04    1.14
   1  -2   4  647.15   21.55
  -1   2  -4  599.31   23.63
  -1   2  -4  566.36   22.34
   1  -2   5  834.92   28.04
  -1   2  -5  805.96   28.18
  -1   2  -5  834.29   30.67
  -1   2  -5  788.49   29.60
   1  -2   6  176.74   12.08
  -1   2  -6  175.53   13.34
  -1   2  -6  202.66   14.17
   1  -2   7   31.96    5.65
  -1   2  -7   18.94    5.09
  -1   2  -7   27.69    5.85
   1  -2   8  117.11    9.40
   1  -2   8  106.13   10.62
   1  -2   8  102.62    4.80
   1  -2   8  103.38    4.37
   1  -2   8  107.57    4.90
  -1   2  -8  110.09   11.65
  -1   2  -8   93.87    4.51
  -1   2  -8  117.84   11.79
   1  -2   9  251.41   17.04
  -1   2  -9  237.46   18.06
   1  -2   9  237.69   14.31
  -1   2 -10   89.15   11.47
   1  -2  10   99.01    9.58
  -1   2 -11  108.47   13.02
   1  -2  11   97.35    9.89
  -1   2 -12    5.46    4.97
   1  -2  12    4.40    3.33
  -1   2 -13   -1.43    5.02
   1  -2  13    6.55    4.44
  -1   2 -14  250.75   21.07
   1  -2  14  208.45   16.09
  -1   2 -15   33.34    9.25
  -1   2 -15   29.56    8.64
   1  -2  15   39.37    7.80
   1  -1 -16   56.43   10.66
  -1   1  16   79.09   12.10
   1  -1 -15  333.13   23.25
   1  -1 -15  288.50   23.00
  -1   1  15  349.50   24.19
   1  -1 -14   58.81    9.96
   1  -1 -14   42.03    9.33
  -1   1  14   32.85    8.44
   1  -1 -13  278.99   20.08
   1  -1 -13  257.95   20.58
  -1   1  13  265.54   20.16
   1  -1 -12   54.69    9.93
  -1   1  12   53.00    9.41
   1  -1 -11   64.77    9.99
  -1   1  11   52.71    8.75
   1  -1 -10 1548.28   53.36
  -1   1  10 1538.21   52.83
   1  -1  -9 1144.81   42.91
  -1   1   9 1153.81   42.82
   1  -1  -8   75.81    9.28
  -1   1   8   74.53    9.25
   1  -1  -7  297.76   15.82
   1  -1  -7  286.41    8.17
   1  -1  -7  285.42    8.15
   1  -1  -7  274.74   17.37
  -1   1   7  323.91   19.02
   1  -1  -6 1579.96   35.24
   1  -1  -6 1581.38   44.48
  -1   1   6 1662.88   50.32
  -1   1   6 1536.44   34.89
   1  -1  -5   35.43    4.62
  -1   1   5   35.83    2.63
   1  -1  -4 2778.77   66.15
  -1   1   4 2872.51   72.52
   1  -1  -3 1712.30   41.29
   1  -1  -2  229.32    7.83
  -1   1   2  257.06    7.49
  -1   1   1  841.50   19.71
   1  -1  -1  846.52   21.91
   1  -1   0  744.66   17.72
   1  -1   1  102.17    4.26
   1  -1   1   97.03    5.00
   1  -1   1   94.49    3.97
  -1   1  -2  151.96    5.24
   1  -1   2  146.97    6.79
   1  -1   2  157.98    8.11
   1  -1   2  148.28    6.68
   1  -1   3 1473.88   37.65
  -1   1  -3 1397.04   39.35
   1  -1   3 1446.34   37.22
   1  -1   4   75.22    6.52
  -1   1  -4   70.45    6.81
   1  -1   5   39.64    2.83
   1  -1   5   48.19    5.76
  -1   1  -5   39.58    2.88
   1  -1   6  214.56    7.00
  -1   1  -6  212.18    7.12
   1  -1   7  613.97   26.18
   1  -1   8  154.35   12.81
   1  -1   9   29.98    6.46
   1  -1   9   40.55    7.14
   1  -1  10  287.42   17.42
   1  -1  11  140.24   12.57
   1  -1  12   11.62    5.09
   1  -1  13   31.74    6.88
  -1   1 -13   14.47    6.05
   1  -1  14   70.14   10.07
  -1   1 -14   50.00   10.23
   1  -1  15   11.25    5.21
  -1   1 -15    7.90    5.54
  -1   0  17   16.57    6.99
  -1   0  16    1.34    4.29
   1   0 -16    1.42    4.32
  -1   0  15   41.56    8.55
   1   0 -15   44.65    9.47
  -1   0  14   22.45    7.03
   1   0 -14   17.98    6.86
   1   0 -13  144.09   15.37
  -1   0  13  131.40   13.99
  -1   0  12   30.81    7.03
   1   0 -12   22.56    6.48
  -1   0  11  142.84   13.74
   1   0 -11  159.79   14.97
  -1   0  10   91.17   10.67
   1   0 -10   72.05    9.22
   1   0 -10   71.92   10.00
  -1   0   9   26.27    5.70
   1   0  -9   17.60    5.14
   1   0  -9   13.12    4.35
  -1   0   9   21.20    5.26
  -1   0   8  563.81   25.72
   1   0  -8  487.66   23.29
  -1   0   7  199.48   14.24
   1   0  -7  193.43   13.10
   1   0  -6  938.78   21.83
   1   0  -6  924.96   31.32
  -1   0   6  873.87   32.53
   1   0  -5  387.23   11.10
   1   0  -5  386.11   16.78
  -1   0   5  377.19   17.82
   1   0  -5  405.67   11.16
   1   0  -4  660.26   16.95
   1   0  -4  654.00   16.82
   1   0  -4  662.43   21.37
  -1   0   4  673.56   23.10
  -1   0   3  927.87   23.21
  -1   0   3  998.82   27.60
   1   0  -3 1000.88   23.47
  -1   0   2 2240.42   49.43
  -1   0   2 2279.51   49.18
   1   0  -2 2255.49   51.09
  -1   0   2 2211.10   49.74
   1   0  -1  103.55    4.64
   1   0  -1  105.29    4.58
  -1   0   1  105.05    4.27
  -1   0   1  105.67    4.88
  -1   0   0  210.25    6.81
  -1   0   0  205.25    7.39
   1   0   0  197.25    6.49
   1   0   0  214.05    7.28
   1   0   0  217.94    6.61
   1   0   1 2317.25   50.57
   1   0   1 2304.35   51.09
   1   0   1 2398.91   50.97
  -1   0  -1 2224.70   51.01
  -1   0  -1 2367.58   51.89
   1   0   2 1481.87   36.62
  -1   0  -2 1480.58   34.12
   1   0   2 1578.40   34.46
  -1   0  -2 1452.82   36.28
  -1   0  -2 1418.88   37.01
   1   0   3 1594.50   36.24
  -1   0  -3 1605.77   36.26
  -1   0  -3 1587.74   41.43
   1   0   3 1574.94   36.28
   1   0   4  841.10   20.99
  -1   0  -4  907.24   28.90
   1   0   4  844.50   20.99
   1   0   4  891.36   27.90
  -1   0  -5 1046.18   35.89
   1   0   5 1087.30   25.51
   1   0   6   79.70    8.18
  -1   0  -6   96.03    9.91
   1   0   7 1667.99   49.54
   1   0   7 1581.88   48.68
  -1   0  -7 1495.69   51.11
   1   0   8  136.91   12.05
   1   0   8  105.15   10.59
  -1   0  -8  126.93   12.74
  -1   0  -9    9.46    4.78
   1   0   9    8.63    4.11
  -1   0 -10  383.00   24.72
  -1   0 -10  413.85   24.79
  -1   0 -11  271.06   21.25
  -1   0 -11  291.65   21.19
   1   0  12   14.92    5.60
  -1   0 -12   12.29    5.69
   1   0  13    4.48    4.08
  -1   0 -13    1.44    4.37
   1   0  14   47.97    8.76
  -1   0 -14   65.17   11.62
   1   0  15   15.81    6.03
  -1   0 -15   14.24    6.40
   1   0  16   26.44    7.76
   1   1 -17  217.57   19.97
  -1  -1  17  216.57   19.13
  -1  -1  16   10.18    5.90
   1   1 -16    7.38    6.34
  -1  -1  15   24.59    7.05
   1   1 -15   24.24    7.51
  -1  -1  14   59.15    9.63
   1   1 -14   53.49   10.06
   1   1 -13  235.21   18.94
  -1  -1  13  198.40   16.66
  -1  -1  12   63.75    9.44
   1   1 -12   71.69   10.70
   1   1 -12   83.33   10.72
  -1  -1  11    2.05    3.88
   1   1 -11    9.35    5.01
   1   1 -11    6.38    4.68
   1   1 -10   99.71   10.91
  -1  -1  10  109.14   11.20
  -1  -1   9  264.62   17.46
  -1  -1   9  298.83   18.24
   1   1  -9  301.31   18.35
   1   1  -8   11.75    3.71
  -1  -1   8   17.79    4.56
  -1  -1   7   20.52    4.44
   1   1  -7   25.71    2.40
   1   1  -7   27.96    5.13
   1   1  -7   28.07    2.56
   1   1  -6   17.13    2.02
   1   1  -6   21.15    2.30
  -1  -1   6   18.91    2.09
   1   1  -6   22.87    2.38
  -1  -1   5  132.25    6.00
   1   1  -5  137.20    6.07
   1   1  -5  153.06    6.50
   1   1  -5  134.36    6.01
   1   1  -5  142.41    8.90
  -1  -1   5  133.62    8.90
  -1  -1   4   12.00    2.45
  -1  -1   4   13.89    1.91
  -1  -1   4   13.24    1.93
   1   1  -4   14.14    2.01
  -1  -1   3   48.65    3.95
  -1  -1   3   52.89    3.79
   1   1  -3   47.54    3.56
  -1  -1   3   50.52    3.66
  -1  -1   2    2.72    1.15
  -1  -1   2    3.07    1.02
   1   1  -2    2.78    1.14
   1   1  -1  600.70   14.53
  -1  -1   1  634.57   17.28
  -1  -1   1  612.64   17.49
  -1  -1   1  600.65   15.61
   1   1  -1  594.98   15.80
   1   1   0  199.31    6.17
   1   1   0  203.47    8.09
  -1  -1   0  199.41    7.03
   1   1   0  197.93    6.74
  -1  -1  -1  164.85    5.66
   1   1   1  178.38    7.50
  -1  -1  -1  178.53    7.23
  -1  -1  -1  162.77    7.15
   1   1   1  170.72    6.28
   1   1   2  124.82    6.34
  -1  -1  -2  143.20    6.23
  -1  -1  -2  142.47    6.31
  -1  -1  -2  130.61    6.99
  -1  -1  -2  154.54    7.68
   1   1   3 1137.38   29.03
  -1  -1  -3 1139.38   27.90
   1   1   3 1143.42   27.70
  -1  -1  -3 1180.40   28.10
   1   1   3 1162.14   28.85
  -1  -1  -3 1167.17   32.76
  -1  -1  -3 1178.88   32.84
   1   1   4   77.65    4.86
   1   1   4   72.72    3.94
   1   1   4   80.45    4.88
  -1  -1  -4   70.58    4.03
  -1  -1  -4   88.29    7.65
  -1  -1  -4   73.35    6.91
   1   1   5 2727.89   60.35
  -1  -1  -5 2734.83   58.34
  -1  -1  -5 2648.74   70.88
   1   1   5 2714.79   60.14
   1   1   5 2670.65   67.81
  -1  -1  -5 2685.83   69.59
   1   1   5 2623.24   57.81
  -1  -1  -6  138.06   11.90
  -1  -1  -6  154.58   11.90
   1   1   7   53.70    7.29
  -1  -1  -7   53.43    7.64
  -1  -1  -7   49.52    8.02
  -1  -1  -8  496.26   26.61
   1   1   8  537.63   24.65
  -1  -1  -8  465.42   24.63
  -1  -1  -9 1368.59   51.40
  -1  -1  -9 1446.45   50.31
  -1  -1 -10  158.30   15.61
  -1  -1 -10  200.17   16.80
  -1  -1 -11  386.66   25.78
  -1  -1 -11  384.79   24.74
  -1  -1 -12  426.28   28.14
  -1  -1 -12  491.61   28.60
  -1  -1 -13  101.15   13.34
  -1  -1 -13   87.49   13.23
   1   1  13   77.92   11.08
  -1  -1 -14  420.42   27.76
   1   1  14  377.00   24.63
  -1  -1 -14  376.09   27.49
   1   1  15  115.18   13.68
  -1  -1 -15  150.29   16.90
   1   1  16   12.15    7.10
  -1  -2  17   29.87    7.78
  -1  -2  16  269.07   20.15
  -1  -2  15  393.89   23.96
  -1  -2  14   11.18    4.93
   1   2 -13    1.23    4.48
  -1  -2  13    2.14    3.58
   1   2 -12  511.13   27.74
  -1  -2  12  527.28   26.41
   1   2 -11  367.13   22.35
  -1  -2  11  352.96   20.71
  -1  -2  10  742.28   32.28
  -1  -2  10  707.99   29.77
   1   2 -10  721.05   32.05
  -1  -2   9    7.15    3.21
   1   2  -9    7.38    1.39
  -1  -2   9    8.89    1.49
  -1  -2   9   10.42    3.95
   1   2  -9   11.43    4.41
  -1  -2   8   22.22    2.49
  -1  -2   8   24.39    4.69
   1   2  -8   22.89    2.51
   1   2  -8   21.22    5.17
  -1  -2   7  552.67   16.65
   1   2  -7  563.28   24.23
  -1  -2   7  572.75   22.33
  -1  -2   7  543.94   16.40
  -1  -2   6 1710.78   42.50
  -1  -2   6 1738.23   46.89
   1   2  -6 1817.28   46.72
   1   2  -6 1846.16   43.53
  -1  -2   6 1675.25   42.04
   1   2  -6 1832.91   44.05
   1   2  -5   89.44    5.92
   1   2  -5   97.45    6.35
  -1  -2   5   89.46    5.78
   1   2  -5   91.76    8.01
   1   2  -5   97.93    6.52
  -1  -2   5   89.56    6.44
   1   2  -4  222.24   11.26
   1   2  -4  212.06    9.70
  -1  -2   4  200.02    9.15
   1   2  -4  205.51    9.12
   1   2  -4  213.62   10.02
  -1  -2   4  205.27    9.52
   1   2  -3  511.76   16.93
  -1  -2   3  518.63   17.57
   1   2  -2  358.03   11.72
  -1  -2   2  381.17   11.80
  -1  -2   2  375.17   14.33
  -1  -2   1  105.26    6.90
   1   2  -1   97.01    5.02
   1   2  -1  102.05    4.53
   1   2   0  346.42   10.70
   1   2   0  350.35   13.87
   1   2   0  361.13   13.69
  -1  -2   0  344.16   11.12
   1   2   0  328.61   10.19
  -1  -2  -1  456.89   13.64
   1   2   1  446.86   13.45
   1   2   1  451.16   16.57
  -1  -2  -1  466.25   15.99
   1   2   1  497.14   16.78
  -1  -2  -1  466.68   12.71
  -1  -2  -1  471.42   14.81
   1   2   1  448.27   12.75
  -1  -2  -2    6.02    1.56
  -1  -2  -2    6.76    1.79
   1   2   2    4.36    1.84
   1   2   2    2.95    0.99
   1   2   2    2.64    1.48
  -1  -2  -2    2.01    1.23
  -1  -2  -2    5.05    1.60
   1   2   3   35.90    3.11
   1   2   3   38.61    4.33
  -1  -2  -3   27.11    3.12
   1   2   3   29.70    3.71
  -1  -2  -3   35.48    4.36
  -1  -2  -3   29.96    4.03
   1   2   4   34.91    4.12
  -1  -2  -4   16.71    2.43
   1   2   4   35.65    4.01
  -1  -2  -4   24.43    4.54
  -1  -2  -4   19.37    3.70
  -1  -2  -4   20.14    2.68
  -1  -2  -5  189.24    7.87
  -1  -2  -5  202.99    8.23
  -1  -2  -5  197.20   13.26
  -1  -2  -5  196.71   12.41
  -1  -2  -6   17.78    2.17
  -1  -2  -6   24.99    5.38
  -1  -2  -6   17.30    4.51
   1   2   6   22.55    4.41
   1   2   6   17.78    2.09
  -1  -2  -7   43.46    6.98
  -1  -2  -7   52.32    8.37
   1   2   7   39.42    6.27
  -1  -2  -7   45.56    2.97
  -1  -2  -8  221.35   17.36
  -1  -2  -8  201.20   15.45
   1   2   8  217.13   15.25
  -1  -2  -9   11.88    4.77
  -1  -2  -9   14.92    5.34
  -1  -2 -10  205.34   18.27
  -1  -2 -10  227.85   18.04
  -1  -2 -11  393.99   26.37
  -1  -2 -11  382.78   24.41
  -1  -2 -12  458.03   29.36
  -1  -2 -12  422.31   26.90
  -1  -2 -13   38.54    9.51
  -1  -2 -13   43.51    9.20
   1   2  13   54.07    9.75
  -1  -2 -14   12.17    6.53
  -1  -2 -14   10.02    6.54
   1   2  14   16.35    7.16
   1   2  15   37.92    9.23
  -1  -3  17  110.81   12.81
   1   3 -16   85.16   12.82
  -1  -3  16   73.18   10.33
   1   3 -15   64.85   10.92
  -1  -3  15   27.60    6.92
   1   3 -14  865.87   39.85
  -1  -3  14  936.00   37.62
   1   3 -13  304.31   21.75
  -1  -3  13  319.99   19.99
   1   3 -12  390.54   24.40
  -1  -3  12  413.27   22.28
   1   3 -11  314.34   10.04
   1   3 -11  326.81   21.40
  -1  -3  10  503.01   25.17
   1   3 -10  436.64   13.93
  -1  -3  10  416.77   13.57
  -1  -3  10  454.61   21.68
   1   3 -10  475.58   25.11
  -1  -3   9   10.37    2.37
  -1  -3   9    9.07    3.08
  -1  -3   9    5.61    3.54
   1   3  -9   13.46    4.56
  -1  -3   9    9.74    2.10
  -1  -3   8 4939.13  116.65
   1   3  -8 4870.37  122.24
  -1  -3   8 5148.39  110.58
   1   3  -7  261.82   16.00
  -1  -3   7  238.80   12.63
   1   3  -7  257.97   12.76
  -1  -3   7  255.25   11.41
   1   3  -6  205.78   13.01
   1   3  -6  217.57   11.30
   1   3  -6  199.47   10.09
  -1  -3   6  191.09   10.26
  -1  -3   6  210.99   10.73
   1   3  -6  210.83   11.71
   1   3  -5    9.84    3.08
  -1  -3   5    6.10    2.28
   1   3  -5    9.85    2.83
   1   3  -5    8.25    2.51
   1   3  -5   11.98    2.37
   1   3  -4 3487.20   84.05
  -1  -3   4 3565.12   86.42
  -1  -3   4 3496.00   86.05
   1   3  -4 3839.67   87.92
   1   3  -4 3903.40   86.88
   1   3  -4 3627.65   80.40
  -1  -3   4 3645.95   81.08
  -1  -3   3  112.04    8.70
  -1  -3   3  124.87    9.16
   1   3  -3  108.40    5.90
  -1  -3   3  119.88    6.23
   1   3  -3  123.68    7.03
  -1  -3   2 3503.31   85.92
  -1  -3   2 3479.81   85.74
   1   3  -2 3593.30   78.18
  -1  -3   2 3528.39   79.83
  -1  -3   1   81.55    7.54
   1   3  -1   67.37    4.67
  -1  -3   1   63.99    4.00
  -1  -3   1   77.61    7.39
   1   3   0 1036.97   27.29
   1   3   0 1079.46   33.90
  -1  -3   0 1033.85   27.13
   1   3   0 1051.08   32.91
  -1  -3   0 1066.50   25.53
   1   3   0 1061.13   25.70
   1   3   1   13.54    2.34
  -1  -3  -1   18.51    2.64
   1   3   1   16.07    3.72
  -1  -3  -1   17.33    3.39
  -1  -3  -1   13.58    1.67
   1   3   1   13.90    3.24
  -1  -3  -1   20.81    3.73
  -1  -3  -1   19.10    2.75
   1   3   1   15.46    1.84
   1   3   2  779.45   23.58
  -1  -3  -2  767.94   23.03
   1   3   2  779.40   27.71
  -1  -3  -2  818.26   25.44
  -1  -3  -2  863.57   26.00
  -1  -3  -2  800.60   24.22
   1   3   2  812.11   27.43
   1   3   2  770.83   20.05
  -1  -3  -3  344.89   13.92
  -1  -3  -3  357.11   14.15
  -1  -3  -3  346.16   15.26
  -1  -3  -3  359.98   15.00
   1   3   3  348.77   14.46
   1   3   3  330.03   10.82
  -1  -3  -4   78.53    5.71
   1   3   4   67.44    4.45
  -1  -3  -4   70.56    7.19
  -1  -3  -4   69.83    6.72
  -1  -3  -5   30.63    3.52
   1   3   5   31.57    3.38
   1   3   5   39.02    5.83
  -1  -3  -5   36.57    5.50
  -1  -3  -5   33.63    5.71
   1   3   6  157.87    8.31
  -1  -3  -6  133.07    7.18
  -1  -3  -6  164.61    7.97
   1   3   6  152.39   11.69
  -1  -3  -6  158.81   13.01
   1   3   6  172.41   11.71
  -1  -3  -6  161.88   12.19
  -1  -3  -7   22.09    2.74
   1   3   7   23.84    2.63
  -1  -3  -7   18.15    4.73
   1   3   7   27.54    5.38
  -1  -3  -7   27.64    6.31
  -1  -3  -7   21.22    2.62
  -1  -3  -8   12.69    4.63
  -1  -3  -8   11.59    4.39
   1   3   8    8.69    3.93
  -1  -3  -8    5.78    1.40
   1   3   8    5.12    1.15
  -1  -3  -9    9.72    4.89
  -1  -3  -9    8.92    4.82
  -1  -3 -10   56.47    9.82
  -1  -3 -10   64.88    9.84
  -1  -3 -11   94.36   12.13
  -1  -3 -11   66.45   11.38
  -1  -3 -12   12.53    6.14
  -1  -3 -12    9.55    5.16
  -1  -3 -13   43.41    9.19
  -1  -3 -13   57.63   11.45
   1   3  14  123.99   14.98
  -1  -3 -14  141.58   16.29
   1   4 -16  113.24   14.62
  -1  -4  16  108.33   12.44
   1   4 -15    4.09    4.57
   1   4 -15    8.59    5.22
  -1  -4  15    3.14    3.66
   1   4 -14  221.92   19.58
  -1  -4  14  231.01   17.07
   1   4 -14  276.73   20.69
   1   4 -13  835.88   38.55
   1   4 -13  800.58   37.02
  -1  -4  13  804.83   32.93
  -1  -4  12   33.49    3.16
   1   4 -12   29.89    3.17
  -1  -4  12   34.61    6.40
   1   4 -12   36.66    7.80
  -1  -4  11  268.02   11.06
  -1  -4  11  263.55   11.10
  -1  -4  11  325.07   17.75
   1   4 -11  310.00   20.88
  -1  -4  10   17.64    3.22
  -1  -4  10    4.24    2.77
  -1  -4  10    9.19    4.00
  -1  -4  10   25.89    3.51
   1   4 -10   -2.15    3.61
  -1  -4   9  618.55   28.05
  -1  -4   9  593.24   23.49
   1   4  -9  599.85   28.04
  -1  -4   9  617.06   20.86
   1   4  -8  195.16   14.65
   1   4  -8  202.90   11.36
  -1  -4   8  184.55   10.68
   1   4  -7 1499.98   47.27
  -1  -4   7 1549.80   43.18
   1   4  -7 1519.23   40.38
  -1  -4   6 1608.54   46.28
   1   4  -6 1568.88   46.91
   1   4  -6 1649.88   41.20
  -1  -4   6 1608.71   46.04
  -1  -4   5  602.40   23.97
   1   4  -5  564.26   21.89
  -1  -4   5  641.95   24.92
   1   4  -5  560.66   18.19
  -1  -4   5  599.53   19.03
   1   4  -4  462.00   17.66
   1   4  -4  502.78   22.79
  -1  -4   4  475.92   21.63
  -1  -4   4  453.95   21.44
   1   4  -4  505.80   21.89
  -1  -4   4  450.98   15.48
  -1  -4   3 1821.88   46.02
  -1  -4   3 1697.28   52.26
  -1  -4   3 1716.14   52.74
   1   4  -3 1726.12   44.24
   1   4  -3 1791.41   42.41
  -1  -4   2 2273.51   66.49
  -1  -4   2 2241.83   65.85
   1   4  -2 2404.00   57.01
   1   4  -2 2442.32   56.22
   1   4  -1 3918.04   88.29
   1   4  -1 3953.73   86.25
   1   4  -1 3894.26   97.74
  -1  -4   1 3971.87   85.65
   1   4  -1 3843.49   99.24
   1   4   0 1895.68   46.51
   1   4   0 1842.46   56.12
   1   4   0 1873.81   45.24
   1   4   0 1920.47   55.28
  -1  -4   0 1922.48   43.30
   1   4   1  729.44   22.64
   1   4   1  730.96   22.81
  -1  -4  -1  761.66   23.73
  -1  -4  -1  880.19   29.45
  -1  -4  -1  845.56   29.43
  -1  -4  -1  773.26   23.39
   1   4   1  797.52   22.82
  -1  -4  -1  734.39   19.24
   1   4   1  776.08   19.87
   1   4   2   10.47    2.49
   1   4   2    9.04    2.37
  -1  -4  -2   15.52    1.81
  -1  -4  -2   11.84    2.81
  -1  -4  -2   16.53    3.64
  -1  -4  -2   13.24    2.84
  -1  -4  -2   20.21    4.16
   1   4   2   13.53    1.79
   1   4   3 3674.78   85.23
  -1  -4  -3 3606.54   85.50
  -1  -4  -3 3736.59   86.74
  -1  -4  -3 3714.90   87.26
   1   4   3 3687.91   85.42
  -1  -4  -3 3699.73   86.83
   1   4   3 3564.04   78.50
  -1  -4  -4 1177.64   35.77
   1   4   4 1185.55   28.94
  -1  -4  -4 1163.93   37.09
  -1  -4  -4 1199.73   34.12
   1   4   5 1424.34   35.04
  -1  -4  -5 1431.99   38.69
   1   4   5 1518.11   44.29
  -1  -4  -5 1532.99   46.04
  -1  -4  -5 1471.11   43.68
   1   4   6   12.37    4.28
  -1  -4  -6    4.57    3.27
  -1  -4  -6    9.86    4.16
  -1  -4  -6   15.94    2.91
   1   4   6    9.51    2.07
  -1  -4  -7    1.74    3.04
   1   4   7    1.53    2.90
  -1  -4  -7    1.04    3.49
  -1  -4  -7    3.27    1.65
  -1  -4  -7    1.04    1.48
   1   4   7    1.63    1.28
  -1  -4  -8    4.62    1.72
   1   4   8    4.12    1.86
  -1  -4  -8    4.79    1.91
  -1  -4  -8    2.94    3.58
  -1  -4  -8    4.72    3.77
   1   4   8    2.13    1.50
  -1  -4  -9  928.47   23.85
  -1  -4  -9 1003.24   42.59
  -1  -4  -9 1064.75   40.60
   1   4   9 1033.03   29.07
  -1  -4 -10   74.60   10.40
  -1  -4 -10   72.05   11.34
  -1  -4 -11    1.51    4.04
  -1  -4 -11    8.95    5.63
  -1  -4 -12   24.03    7.78
  -1  -4 -12   21.86    7.45
  -1  -4 -13   15.18    6.82
  -1  -4 -13    4.34    4.62
  -1  -4 -14    9.10    6.14
   1   5 -17   15.54    7.54
   1   5 -16   61.69   10.92
   1   5 -16   54.82   10.81
  -1  -5  16   33.65    7.56
   1   5 -15  194.74   18.68
   1   5 -15  202.49   18.15
  -1  -5  15  180.66   15.11
   1   5 -14    5.76    5.25
   1   5 -14   13.07    5.45
  -1  -5  14   17.50    5.35
   1   5 -14    6.81    1.77
  -1  -5  13    1.18    1.49
  -1  -5  13    3.43    3.12
  -1  -5  12  477.87   17.04
  -1  -5  12  473.21   17.24
   1   5 -11   66.60   10.13
  -1  -5  11   59.02    5.78
  -1  -5  10   31.95    4.72
   1   5 -10   31.37    6.95
   1   5 -10   33.75    7.48
  -1  -5   9  157.49   10.54
  -1  -5   9  156.28   13.15
   1   5  -9  159.31   14.13
   1   5  -9  168.46   10.52
   1   5  -8   15.07    4.40
   1   5  -8   12.37    3.76
   1   5  -8   18.81    3.43
  -1  -5   8   15.17    3.78
  -1  -5   8   14.03    3.60
   1   5  -7   72.87    8.47
  -1  -5   7   98.54    9.28
  -1  -5   7   68.06    7.75
  -1  -5   7   81.15    6.50
   1   5  -7   84.60    6.35
   1   5  -6  135.77   10.36
  -1  -5   6  127.88   11.15
  -1  -5   6  120.58   10.58
  -1  -5   6  134.55    8.06
   1   5  -6  132.09    7.62
  -1  -5   5   56.22    7.77
  -1  -5   5   59.26    8.18
   1   5  -5   45.14    5.44
  -1  -5   5   48.29    4.57
   1   5  -4    4.29    2.10
  -1  -5   4    3.74    2.23
  -1  -5   4    4.66    3.13
  -1  -5   4    1.97    2.44
   1   5  -4    4.05    1.51
  -1  -5   3 1422.37   39.95
  -1  -5   3 1330.91   47.73
  -1  -5   3 1304.43   48.24
   1   5  -3 1395.35   38.25
   1   5  -3 1478.07   36.24
  -1  -5   2  550.62   28.98
  -1  -5   2  535.13   27.56
   1   5  -2  619.09   20.16
   1   5  -2  587.48   20.45
   1   5  -1    3.24    1.58
  -1  -5   1    1.06    1.07
   1   5   0  236.42   11.60
  -1  -5   0  242.66   12.29
  -1  -5   0  266.75   17.25
   1   5   0  252.25   10.76
  -1  -5   0  256.42    9.28
  -1  -5  -1 2137.64   56.13
  -1  -5  -1 2332.51   63.59
  -1  -5  -1 2378.23   65.00
  -1  -5  -1 2261.35   54.83
   1   5   1 2251.02   53.99
  -1  -5  -1 2160.03   49.35
  -1  -5  -2  290.17    9.21
  -1  -5  -2  274.24   13.82
  -1  -5  -2  291.95   16.10
  -1  -5  -2  296.38   16.74
   1   5   2  275.61   12.79
  -1  -5  -2  300.04   13.85
   1   5   2  260.06   12.59
  -1  -5  -3 2138.99   56.86
  -1  -5  -3 2238.79   58.57
  -1  -5  -3 2231.28   59.30
  -1  -5  -3 2186.06   56.83
   1   5   3 2100.65   47.67
  -1  -5  -4  359.53   17.59
  -1  -5  -4  381.09   17.12
  -1  -5  -4  376.65   17.38
  -1  -5  -4  349.92   17.74
   1   5   4  393.98   17.86
   1   5   4  382.65   11.42
  -1  -5  -5  677.13   23.90
  -1  -5  -5  728.04   27.56
   1   5   5  712.19   27.37
  -1  -5  -5  686.76   28.02
   1   5   5  689.95   18.51
  -1  -5  -6   22.98    3.90
  -1  -5  -6   31.49    5.77
   1   5   6   29.92    6.03
  -1  -5  -6   34.13    6.55
   1   5   6   28.87    2.93
   1   5   7 2775.14   72.52
  -1  -5  -7 2791.30   74.90
  -1  -5  -7 2770.46   74.67
  -1  -5  -7 2651.59   64.20
  -1  -5  -7 2799.05   78.27
   1   5   7 2596.85   60.47
  -1  -5  -8   56.58    8.58
  -1  -5  -8   51.53    5.04
  -1  -5  -8   47.26    4.86
  -1  -5  -8   72.19    9.49
  -1  -5  -8   59.16    9.52
   1   5   8   57.62    4.70
  -1  -5  -9  136.91   13.50
  -1  -5  -9  113.95    6.67
  -1  -5  -9  129.69   13.24
  -1  -5  -9  130.92   14.74
   1   5   9  117.48    7.05
  -1  -5 -10  202.58   16.41
  -1  -5 -10  170.63   17.35
  -1  -5 -10  223.77   17.82
  -1  -5 -11  491.18   28.60
  -1  -5 -11  533.56   32.11
  -1  -5 -12   52.51   10.82
  -1  -5 -12   56.04    9.94
  -1  -5 -12   77.91   11.37
  -1  -5 -13  418.32   27.62
  -1  -5 -13  453.97   26.86
   1   6 -17   77.09   12.09
   1   6 -16   50.55   10.88
   1   6 -16   52.35    9.90
   1   6 -15  255.56   22.22
   1   6 -15  274.20   21.24
   1   6 -14  239.32   20.66
   1   6 -14  198.33   17.87
   1   6 -13  502.79   29.35
  -1  -6  13  452.20   17.84
  -1  -6  12  447.94   18.29
   1   6 -12  443.68   26.84
   1   6 -11   44.40    8.53
  -1  -6  11   60.68    6.57
   1   6 -11   51.72    9.08
   1   6 -10   10.28    4.33
  -1  -6  10    3.88    2.45
   1   6 -10   10.48    3.21
   1   6 -10   11.20    4.67
   1   6  -9 1299.50   45.74
   1   6  -9 1270.88   43.47
  -1  -6   9 1291.16   40.99
  -1  -6   9 1312.39   42.04
  -1  -6   9 1312.83   37.90
   1   6  -9 1304.85   36.90
   1   6  -8  715.50   30.46
   1   6  -8  742.48   29.55
  -1  -6   8  762.25   29.55
  -1  -6   8  774.29   30.39
  -1  -6   8  719.67   24.37
   1   6  -8  767.30   24.00
   1   6  -7  112.66   10.39
   1   6  -7  123.66   10.56
  -1  -6   7  123.67   11.66
  -1  -6   7  114.26   10.86
  -1  -6   7  112.04    7.69
   1   6  -7  120.86    7.62
   1   6  -6 1131.43   36.70
  -1  -6   6 1080.68   40.24
  -1  -6   6 1093.09   41.39
  -1  -6   5  944.34   38.09
  -1  -6   5  896.76   38.38
   1   6  -5  924.02   31.06
   1   6  -5  971.77   26.98
  -1  -6   4  387.91   18.01
  -1  -6   4  389.85   23.77
  -1  -6   4  381.23   24.19
   1   6  -4  388.32   17.16
   1   6  -4  427.15   15.05
  -1  -6   3  276.04   21.11
  -1  -6   3  296.60   21.41
  -1  -6   3  342.63   16.22
   1   6  -3  327.53   14.82
  -1  -6   2  143.37   15.79
  -1  -6   2  187.90   16.93
   1   6  -2  172.89   10.29
   1   6  -1  875.65   28.29
   1   6  -1  922.26   25.77
  -1  -6   1  906.22   24.91
  -1  -6   0  247.37   13.31
   1   6   0  243.48   12.57
  -1  -6   0  251.73   17.83
  -1  -6   0  227.50   17.63
   1   6   0  248.47   11.10
  -1  -6   0  230.18    9.19
   1   6   1   18.21    3.24
  -1  -6  -1   22.95    4.22
  -1  -6  -1   12.34    4.41
  -1  -6  -1   20.28    5.24
  -1  -6  -1   25.64    3.92
  -1  -6  -1   17.34    2.12
  -1  -6  -2  388.03   20.88
  -1  -6  -2  409.07   20.56
  -1  -6  -2  357.18   16.13
  -1  -6  -2  360.86   10.92
  -1  -6  -2  338.72   17.09
  -1  -6  -3  549.36   24.12
   1   6   3  516.43   20.51
  -1  -6  -3  524.15   21.22
  -1  -6  -3  502.59   22.71
  -1  -6  -3  494.75   21.84
  -1  -6  -4    0.68    2.06
  -1  -6  -4    2.92    2.56
  -1  -6  -4    2.86    2.60
  -1  -6  -4    4.23    2.76
   1   6   4   -0.59    2.07
   1   6   4    3.23    2.69
  -1  -6  -5    9.13    3.14
  -1  -6  -5    7.24    3.45
  -1  -6  -5    4.94    3.12
   1   6   5    5.96    3.45
  -1  -6  -6  123.91    9.12
  -1  -6  -6  112.13   10.99
  -1  -6  -6  113.37   11.43
   1   6   6  100.59    4.22
  -1  -6  -7   -0.97    3.65
  -1  -6  -7    1.49    1.81
  -1  -6  -7   -1.09    3.49
   1   6   7    3.10    0.96
  -1  -6  -8  631.56   21.96
  -1  -6  -8  571.78   20.75
  -1  -6  -8  659.12   32.15
  -1  -6  -8  667.54   30.30
  -1  -6  -9  923.40   40.87
  -1  -6  -9  894.81   37.42
  -1  -6  -9  829.29   25.57
  -1  -6 -10   66.55   10.40
  -1  -6 -10   50.19   10.08
  -1  -6 -11   16.08    5.87
  -1  -6 -11    1.58    4.51
  -1  -6 -12   34.38    8.16
  -1  -6 -12   26.76    8.64
  -1  -6 -13    6.48    5.08
   1   7 -17    1.40    4.70
   1   7 -16  135.28   16.79
   1   7 -16  142.85   15.45
   1   7 -15 1230.96   52.87
   1   7 -15 1347.30   50.97
   1   7 -14   58.75   11.25
   1   7 -13  271.49   21.68
  -1  -7  12   76.21    7.82
   1   7 -12   83.47   11.69
   1   7 -12   60.56   10.20
  -1  -7  12   74.45    7.80
  -1  -7  11  412.72   19.63
  -1  -7  11  397.82   18.10
   1   7 -11  354.54   23.71
   1   7 -10  749.89   34.21
  -1  -7  10  739.91   29.49
  -1  -7  10  736.89   30.01
  -1  -7  10  790.40   26.74
   1   7 -10  821.40   26.31
   1   7  -9 2084.35   63.85
   1   7  -9 2140.65   62.68
  -1  -7   9 2122.75   61.07
  -1  -7   9 2157.54   62.45
   1   7  -9 2063.16   53.05
  -1  -7   9 2108.22   54.33
  -1  -7   8   52.52    5.58
   1   7  -8   59.55    8.38
   1   7  -8   55.77    7.52
  -1  -7   8   49.50    7.55
  -1  -7   8   55.40    8.13
   1   7  -8   49.65    5.11
   1   7  -7   87.93    9.30
  -1  -7   7  117.80   11.83
   1   7  -7   99.65    9.86
   1   7  -7   96.76    7.07
  -1  -7   7  127.27   12.70
  -1  -7   6  426.74   19.52
   1   7  -6  435.19   20.53
  -1  -7   6  436.09   24.65
  -1  -7   6  434.76   25.47
  -1  -7   5  291.40   20.88
  -1  -7   5  265.64   20.72
  -1  -7   5  299.65   16.58
   1   7  -5  263.11   15.00
   1   7  -5  282.48   12.26
  -1  -7   4  619.10   24.80
  -1  -7   4  526.82   31.16
  -1  -7   4  548.34   32.51
   1   7  -4  590.43   23.21
   1   7  -4  612.09   20.10
  -1  -7   3  128.64   15.73
  -1  -7   3  134.42   15.56
  -1  -7   3  159.77   11.33
   1   7  -3  156.45   10.55
   1   7  -2  302.05   15.28
   1   7  -2  334.04   13.10
   1   7  -1   24.34    4.39
   1   7  -1   23.20    3.38
  -1  -7   1   28.63    3.45
   1   7   0    6.96    2.16
  -1  -7   0    4.66    2.78
   1   7   0    6.91    3.14
  -1  -7   0    9.10    5.09
  -1  -7   0    8.08    1.91
  -1  -7   0    9.61    4.70
  -1  -7  -1   12.44    3.90
  -1  -7  -1    8.52    4.04
  -1  -7  -1   11.57    3.18
  -1  -7  -1   10.26    1.82
  -1  -7  -2    2.37    1.01
  -1  -7  -2   -0.57    1.92
  -1  -7  -2    1.03    2.55
  -1  -7  -2    0.73    2.66
  -1  -7  -2    1.90    3.33
  -1  -7  -3   14.02    4.17
  -1  -7  -3   20.27    5.19
  -1  -7  -3    9.81    3.38
   1   7   3    8.05    3.03
   1   7   3   13.17    3.38
  -1  -7  -3   11.10    3.87
  -1  -7  -4   41.06    6.62
  -1  -7  -4   47.01    6.76
  -1  -7  -4   38.90    6.49
   1   7   4   53.58    6.56
   1   7   4   35.93    5.99
  -1  -7  -4   50.41    6.98
  -1  -7  -5   -0.70    2.24
  -1  -7  -5   -0.91    2.90
  -1  -7  -5    1.71    2.87
  -1  -7  -6   69.31    7.50
  -1  -7  -6   80.92   10.03
  -1  -7  -6   66.72    8.88
  -1  -7  -7   65.56    6.94
  -1  -7  -7   79.05   10.11
  -1  -7  -7   62.44    9.53
  -1  -7  -8   17.65    3.69
  -1  -7  -8   23.81    6.83
  -1  -7  -8   14.97    5.95
  -1  -7  -9   22.24    7.03
  -1  -7  -9   14.72    5.83
  -1  -7  -9   16.42    3.64
  -1  -7 -10   53.80    9.77
  -1  -7 -10   70.59   11.82
  -1  -7 -11   29.09    7.59
  -1  -7 -11   33.71    9.48
  -1  -7 -12   82.39   11.94
   1   8 -17   23.44    7.52
   1   8 -16  259.93   20.83
   1   8 -16  263.27   23.53
   1   8 -15  157.60   16.05
   1   8 -15  169.39   18.45
   1   8 -14   75.21   12.90
  -1  -8  14   84.88    8.74
   1   8 -13    5.85    5.12
   1   8 -13   11.57    6.20
  -1  -8  13    3.96    2.83
   1   8 -12   13.56    6.28
  -1  -8  12   11.03    3.34
  -1  -8  12    6.79    3.50
   1   8 -12   12.11    5.77
  -1  -8  11  960.16   35.33
   1   8 -11  949.12   40.75
  -1  -8  11  967.63   36.22
  -1  -8  11  993.92   31.73
   1   8 -11 1009.99   31.18
  -1  -8  10  811.22   32.80
   1   8 -10  848.46   36.57
  -1  -8  10  876.05   34.70
   1   8 -10  865.26   27.21
  -1  -8  10  842.52   27.86
   1   8  -9   40.21    7.48
  -1  -8   9   35.51    6.70
  -1  -8   9   46.05    7.95
   1   8  -9   37.94    4.68
   1   8  -8  747.94   30.74
  -1  -8   8  762.89   32.95
  -1  -8   8  782.36   34.87
   1   8  -8  720.77   31.13
   1   8  -8  737.46   23.83
  -1  -8   7  116.91   13.23
  -1  -8   7  103.37   11.89
  -1  -8   7   86.32    9.07
   1   8  -7   88.09    9.59
   1   8  -7  111.50   10.52
  -1  -8   6  233.50   18.71
   1   8  -6  265.33   15.95
   1   8  -6  232.63   11.39
  -1  -8   5 1612.50   49.46
   1   8  -5 1554.08   47.38
  -1  -8   5 1640.98   59.33
  -1  -8   5 1596.20   61.02
   1   8  -5 1549.39   47.31
   1   8  -5 1606.50   42.09
  -1  -8   4 3418.65   87.39
   1   8  -4 3352.07   85.30
  -1  -8   4 3336.80  102.13
   1   8  -4 3511.09   85.89
   1   8  -4 3503.25   80.56
  -1  -8   3   16.58    6.29
   1   8  -3   25.14    4.89
   1   8  -3   28.67    5.29
  -1  -8   3   18.11    7.56
   1   8  -3   26.45    3.69
   1   8  -2  553.31   18.76
   1   8  -2  525.03   22.19
   1   8  -1    6.44    3.06
   1   8  -1    9.53    2.69
  -1  -8   1   15.84    6.41
  -1  -8   1   10.41    2.41
  -1  -8   1   17.36    6.21
   1   8   0   30.77    5.22
  -1  -8   0   39.35    6.33
  -1  -8   0   46.85    8.76
  -1  -8   0   38.56    8.45
  -1  -8   0   38.92    3.86
  -1  -8  -1 2228.34   63.11
  -1  -8  -1 2319.42   70.29
  -1  -8  -1 2311.20   72.28
   1   8   1 2261.64   58.14
  -1  -8  -1 2210.65   50.91
  -1  -8  -2 1931.77   56.57
  -1  -8  -2 1813.69   42.21
  -1  -8  -2 1877.46   59.61
  -1  -8  -2 2062.88   63.17
  -1  -8  -2 1993.95   52.79
   1   8   2 1898.84   51.37
   1   8   2 1941.00   51.59
  -1  -8  -3   29.35    6.20
  -1  -8  -3   34.17    6.61
  -1  -8  -3   30.76    5.51
  -1  -8  -3   40.31    7.27
   1   8   3   37.72    5.66
   1   8   3   25.22    5.19
  -1  -8  -4  165.49   14.05
  -1  -8  -4  171.18   13.42
  -1  -8  -4  163.36   13.54
   1   8   4  171.48   12.68
  -1  -8  -4  157.09   12.43
   1   8   4  147.19   11.30
  -1  -8  -5   35.83    6.80
  -1  -8  -5   29.84    5.70
  -1  -8  -5   25.58    6.32
  -1  -8  -6    4.05    3.69
  -1  -8  -6    5.01    3.32
  -1  -8  -6    8.79    5.09
  -1  -8  -7  737.78   33.92
  -1  -8  -7  755.06   27.84
  -1  -8  -7  795.13   35.41
  -1  -8  -8   80.38   11.27
  -1  -8  -8   88.70   11.86
  -1  -8  -9   58.42   10.02
  -1  -8  -9   54.62   10.37
  -1  -8 -10  152.57   15.98
  -1  -8 -10  134.88   16.26
  -1  -8 -11   11.26    5.70
  -1  -8 -12   45.71    9.73
   1   9 -17   10.86    6.29
   1   9 -16  103.76   13.18
   1   9 -16   85.76   14.32
   1   9 -15   64.16   12.40
   1   9 -14    9.47    7.13
   1   9 -14   -1.56    6.89
  -1  -9  13  191.88   12.19
   1   9 -13  167.01   17.63
  -1  -9  12   78.99    9.28
   1   9 -12   68.56   11.02
   1   9 -12   80.82    7.60
  -1  -9  11  117.81   11.92
  -1  -9  11   89.88   10.29
   1   9 -11   97.65   12.43
   1   9 -11   79.77    7.14
  -1  -9  10  451.56   25.24
  -1  -9  10  492.75   25.24
   1   9 -10  495.88   26.92
   1   9 -10  475.08   18.27
  -1  -9   9  193.59   16.43
  -1  -9   9  163.14   14.73
   1   9  -9  160.71   14.38
   1   9  -9  196.46   10.59
   1   9  -8  257.67   17.39
  -1  -9   8  231.10   18.19
  -1  -9   8  272.78   20.55
   1   9  -7  419.05   22.23
  -1  -9   7  464.54   26.89
  -1  -9   7  463.37   28.08
  -1  -9   6  244.60   20.25
  -1  -9   6  237.27   20.92
   1   9  -6  237.77   15.71
  -1  -9   6  274.59   17.49
   1   9  -6  239.91   12.11
   1   9  -5  158.94   12.54
  -1  -9   5  189.96   14.31
  -1  -9   5  175.66   17.90
  -1  -9   5  189.65   19.55
   1   9  -5  164.32   12.77
   1   9  -5  176.22   10.32
  -1  -9   4 2458.87   88.79
  -1  -9   4 2530.89   86.78
   1   9  -4 2658.88   71.21
  -1  -9   4 2803.39   74.47
   1   9  -4 2674.52   71.63
  -1  -9   3   42.28    9.79
  -1  -9   3   39.07    9.91
   1   9  -3   47.20    4.99
   1   9  -3   41.79    6.52
   1   9  -3   40.21    6.24
   1   9  -2    2.89    2.53
  -1  -9   2    3.96    2.18
   1   9  -1    5.78    3.43
  -1  -9   1    7.75    3.80
  -1  -9   1    4.58    4.63
  -1  -9   1   10.17    5.94
  -1  -9   1    6.66    2.22
  -1  -9   0 2676.19   84.51
  -1  -9   0 2549.04   80.48
  -1  -9   0 2555.15   71.74
  -1  -9   0 2563.01   59.62
   1   9   1   11.45    3.27
   1   9   1   11.88    3.61
  -1  -9  -1   18.19    5.12
  -1  -9  -1   12.47    4.89
  -1  -9  -1    6.91    4.64
  -1  -9  -1   13.68    2.20
  -1  -9  -2 1012.73   24.78
  -1  -9  -2 1047.59   39.07
  -1  -9  -2 1072.96   42.02
  -1  -9  -2 1040.44   43.15
   1   9   2 1134.94   34.78
   1   9   2 1095.07   34.56
  -1  -9  -3  279.78   19.90
  -1  -9  -3  305.48   19.43
  -1  -9  -3  328.50   17.49
   1   9   3  323.11   17.29
   1   9   3  300.59   16.21
  -1  -9  -4  104.57   10.20
  -1  -9  -4   92.92   11.04
  -1  -9  -4  106.84   11.81
  -1  -9  -5  389.23   21.42
  -1  -9  -5  388.51   23.45
  -1  -9  -6 1285.01   46.13
  -1  -9  -6 1309.75   48.94
  -1  -9  -7  192.04   16.58
  -1  -9  -7  205.83   18.01
  -1  -9  -8  150.88   15.78
  -1  -9  -8  152.08   16.20
  -1  -9  -9  153.23   16.20
  -1  -9  -9  117.58   14.81
  -1  -9 -10    7.64    6.55
  -1  -9 -10    2.95    6.82
  -1  -9 -11   40.40   10.83
   1  10 -17  129.24   14.74
   1  10 -16   24.85    7.61
   1  10 -15   72.84   12.55
   1  10 -14   11.20    6.87
   1  10 -13   49.44   10.43
   1  10 -12    9.60    4.00
  -1 -10  12   19.86    5.89
   1  10 -12   11.20    5.67
  -1 -10  11  364.48   22.45
   1  10 -11  346.08   23.38
   1  10 -11  325.95   14.90
   1  10 -10    8.36    2.97
  -1 -10  10    4.89    4.10
   1  10 -10    3.60    4.02
   1  10  -9  134.36   13.33
   1  10  -9  133.01    8.86
  -1 -10   9  143.97   15.17
   1  10  -8  428.01   23.59
  -1 -10   8  418.89   27.12
  -1 -10   7    1.56    4.16
   1  10  -7    5.81    3.39
   1  10  -6  304.36   14.56
  -1 -10   6  320.06   19.97
   1  10  -6  289.21   18.27
   1  10  -5  124.09    9.22
  -1 -10   5  137.55   12.78
   1  10  -5  141.14   12.27
  -1 -10   4   41.94   10.14
   1  10  -4   46.66    6.94
  -1 -10   4   48.42    7.89
   1  10  -3  547.04   25.23
   1  10  -2   22.46    5.26
  -1 -10   2   20.64    3.62
  -1 -10   1  163.13   18.55
  -1 -10   1  142.32    8.49
  -1 -10   1  169.78   14.00
  -1 -10   0  372.55   26.93
  -1 -10   0  370.41   13.54
   1  10   0  360.46   16.24
  -1 -10   0  354.89   21.08
  -1 -10  -1  292.05   19.10
   1  10   1  291.36   15.72
  -1 -10  -1  290.02   22.63
   1  10   1  294.37   15.01
  -1 -10  -1  276.94   10.17
  -1 -10  -2  357.45   24.51
   1  10   2  415.92   19.31
   1  10   2  386.77   18.84
  -1 -10  -2  433.03   23.85
  -1 -10  -3    6.73    4.53
  -1 -10  -3    9.85    4.66
  -1 -10  -4    9.50    5.23
  -1 -10  -4    6.74    4.54
  -1 -10  -4    9.56    4.31
  -1 -10  -5   -3.79    5.56
  -1 -10  -5    0.96    3.65
  -1 -10  -6  239.27   19.84
  -1 -10  -6  269.23   18.89
  -1 -10  -7  892.71   40.85
  -1 -10  -7  847.59   37.58
  -1 -10  -8  127.32   15.32
  -1 -10  -8  120.37   13.97
  -1 -10  -9    9.20    5.80
  -1 -10  -9    9.98    6.12
  -1 -10 -10   96.84   14.26
   1  11 -17  932.65   41.37
   1  11 -16  739.70   35.74
   1  11 -15  266.83   23.77
   1  11 -14   19.52    7.73
   1  11 -14   25.94    8.21
   1  11 -13  174.74   18.08
   1  11 -12  389.97   26.22
  -1 -11  12  374.63   23.43
   1  11 -11 1887.57   63.51
   1  11 -11 1739.36   46.98
  -1 -11  11 1860.91   61.70
   1  11 -10  328.31   22.38
   1  11 -10  324.61   14.75
  -1 -11  10  363.83   24.45
  -1 -11   9  138.66   15.71
   1  11  -9  114.46   12.83
   1  11  -9  115.85    8.47
   1  11  -8  116.60   12.65
  -1 -11   8  117.20   15.17
  -1 -11   7  242.89   22.19
   1  11  -7  220.39   12.40
  -1 -11   7  253.70   18.43
   1  11  -7  205.55   16.19
  -1 -11   6  312.97   26.52
   1  11  -6  332.67   15.79
  -1 -11   6  336.42   21.23
   1  11  -6  331.30   20.28
  -1 -11   5  510.83   35.37
  -1 -11   5  539.68   27.56
   1  11  -5  589.25   27.41
   1  11  -5  543.89   21.74
  -1 -11   4   16.82    7.38
   1  11  -4   33.63    6.54
   1  11  -3  404.61   22.15
   1  11  -2  321.01   19.40
  -1 -11   2  322.51   27.58
   1  11  -2  308.53   14.42
  -1 -11   2  302.27   14.08
   1  11  -1   18.48    3.97
  -1 -11   1   14.08    5.59
  -1 -11   1   22.48    8.47
  -1 -11   1   13.73    2.90
  -1 -11   0  533.53   33.89
  -1 -11   0  616.79   29.63
   1  11   0  601.49   22.79
  -1 -11   0  571.49   18.41
   1  11   1  337.00   17.01
  -1 -11  -1  339.19   21.65
  -1 -11  -1  344.84   25.39
  -1 -11  -1  310.32   10.94
  -1 -11  -2  289.97   20.48
  -1 -11  -2  287.19   22.45
  -1 -11  -3  457.33   26.38
  -1 -11  -3  395.06   25.49
  -1 -11  -4  358.22   23.93
  -1 -11  -4  344.36   22.74
  -1 -11  -5  443.24   27.34
  -1 -11  -5  392.80   22.41
  -1 -11  -6  129.43   15.15
  -1 -11  -6  129.53   13.29
  -1 -11  -7   70.25   11.83
  -1 -11  -7   62.72    9.92
  -1 -11  -8  324.42   25.20
  -1 -11  -8  291.29   21.99
   1  12 -17   90.17   12.25
   1  12 -16   -1.25    4.55
   1  12 -14   18.25    7.12
   1  12 -14   14.86    6.89
   1  12 -13  523.42   32.07
   1  12 -12  519.05   30.89
  -1 -12  12  507.45   28.73
   1  12 -11  609.25   33.12
  -1 -12  11  665.63   34.04
   1  12 -10   73.21   11.20
  -1 -12  10   59.87   11.20
   1  12 -10   54.18    5.97
   1  12  -9  414.05   25.32
  -1 -12   9  422.44   28.50
  -1 -12   8   87.92   13.78
   1  12  -8   84.64   11.16
  -1 -12   7  363.18   28.52
   1  12  -7  377.82   17.25
  -1 -12   7  405.95   24.56
   1  12  -7  348.99   22.16
  -1 -12   6 1598.34   67.16
   1  12  -6 1626.90   46.73
  -1 -12   6 1687.92   57.33
   1  12  -6 1704.72   55.92
  -1 -12   5 1090.81   42.82
   1  12  -5 1039.04   31.61
   1  12  -5 1014.62   40.26
   1  12  -5 1081.00   34.68
   1  12  -4   93.40   10.83
   1  12  -4   67.84    6.59
  -1 -12   4   70.06   14.42
   1  12  -3   25.44    6.62
   1  12  -3   24.14    4.43
  -1 -12   3   22.76    4.25
  -1 -12   2   18.05    3.64
  -1 -12   2   27.12    7.26
   1  12  -2   15.00    5.32
  -1 -12   2   14.48    7.55
   1  12  -2   22.68    4.38
  -1 -12   1  328.80   13.96
   1  12  -1  347.76   16.25
  -1 -12   1  317.45   21.65
  -1 -12   0 1065.95   50.59
  -1 -12   0 1083.30   29.33
   1  12   0 1113.29   35.42
  -1 -12   0 1174.42   45.24
  -1 -12  -1  139.46    6.25
  -1 -12  -1  148.00   17.12
  -1 -12  -2  119.63   15.08
  -1 -12  -2  100.92   13.03
  -1 -12  -3    6.84    5.87
  -1 -12  -3    9.76    5.46
  -1 -12  -4    8.60    5.97
  -1 -12  -4   11.50    5.48
  -1 -12  -5  190.77   18.87
  -1 -12  -6   26.71    8.11
  -1 -12  -7   47.46   10.50
  -1 -12  -7   47.38    8.99
   1  13 -14  181.60   19.28
   1  13 -13  514.93   31.73
  -1 -13  13  429.03   26.57
   1  13 -12  113.02   14.77
  -1 -13  12  129.84   14.91
   1  13 -11  311.23   23.37
  -1 -13  11  303.48   23.28
   1  13 -10  380.70   25.48
  -1 -13  10  416.04   28.42
   1  13  -9  215.48   18.40
  -1 -13   9  219.65   21.44
  -1 -13   8   47.24   11.24
   1  13  -8   74.19   10.78
  -1 -13   7 1666.34   67.96
   1  13  -7 1603.38   46.73
  -1 -13   7 1665.68   58.79
   1  13  -7 1705.09   57.67
  -1 -13   6  759.47   44.59
   1  13  -6  768.47   26.17
  -1 -13   6  811.47   37.50
   1  13  -6  787.16   35.50
   1  13  -5  187.96   11.34
  -1 -13   5  213.98   18.19
   1  13  -5  209.07   17.14
   1  13  -4   68.74   10.16
  -1 -13   4   64.82    7.63
   1  13  -4   77.05    7.24
   1  13  -3  192.43   16.47
   1  13  -3  180.02   11.10
  -1 -13   3  164.09   11.22
  -1 -13   2 1536.40   55.94
   1  13  -2 1602.27   54.85
  -1 -13   2 1508.16   66.71
   1  13  -2 1638.43   44.57
  -1 -13   2 1498.86   42.37
   1  13  -1 1366.10   40.31
  -1 -13   1 1238.77   58.48
  -1 -13   1 1325.29   51.01
  -1 -13   0  226.08   22.48
  -1 -13   0  228.96   19.32
  -1 -13  -1   42.84   10.15
  -1 -13  -1   61.00   10.54
  -1 -13  -2   11.10    6.81
  -1 -13  -2   28.69    7.95
  -1 -13  -3    1.46    4.17
  -1 -13  -3    1.49    5.23
  -1 -13  -4  898.44   43.21
  -1 -13  -5 1010.86   47.16
  -1 -14  13   94.66   13.19
   1  14 -12  163.77   18.21
  -1 -14  12  132.11   15.58
   1  14 -11   25.73    7.97
  -1 -14  11   42.70   10.38
   1  14 -10  216.20   19.42
  -1 -14  10  200.59   20.46
   1  14  -9  143.50   15.47
  -1 -14   9  120.85   16.43
   1  14  -8   25.56    7.59
  -1 -14   8   23.23    8.54
  -1 -14   7  123.84   14.70
   1  14  -7  112.48   13.50
  -1 -14   7  120.37   17.96
  -1 -14   6  137.30   15.39
   1  14  -6  159.43   15.64
  -1 -14   6  120.07   18.42
  -1 -14   5  150.71   16.11
   1  14  -5  129.55   14.19
  -1 -14   5  102.41   17.26
   1  14  -4   31.74    7.51
   1  14  -3  101.87   12.90
  -1 -14   3  100.68   17.05
  -1 -14   2    5.66    5.89
  -1 -14   2   -2.16    6.56
   1  14  -2    2.57    4.30
  -1 -14   1  173.81   21.20
  -1 -14   1  192.26   18.55
   1  14  -1  182.23   17.00
  -1 -14   0  492.57   34.01
  -1 -14   0  555.82   31.89
  -1 -14  -1    1.78    5.38
  -1 -14  -1    3.02    5.06
  -1 -14  -2   -1.64    7.43
  -1 -14  -2    7.80    6.31
  -1 -14  -3   30.74    9.27
  -1 -15  13   41.63    9.54
  -1 -15  12  249.99   22.10
   1  15 -11   26.98    8.03
  -1 -15  11   16.82    7.61
   1  15 -10   -1.53    4.63
  -1 -15  10    3.58    5.43
   1  15  -9    8.86    5.97
  -1 -15   9    5.74    6.41
  -1 -15   8  407.19   31.98
   1  15  -8  391.80   26.31
  -1 -15   7   18.12    7.32
   1  15  -7    8.43    5.86
  -1 -15   7   10.83    7.59
  -1 -15   6   30.16    9.04
   1  15  -6   30.50    7.82
  -1 -15   6   24.92   10.51
  -1 -15   5  294.12   29.09
   1  15  -5  355.57   24.28
   1  15  -4   -2.75    5.37
  -1 -15   3    7.60    6.33
  -1 -15   3    2.27    5.63
   1  15  -3    9.66    6.08
  -1 -15   2  486.43   36.65
   1  15  -2  607.29   32.13
  -1 -15   2  521.05   31.83
  -1 -15   1    1.56    5.88
   1  15  -1    2.81    4.92
  -1 -15   1   -2.09    7.31
  -1 -15   0   62.63   12.84
  -1 -15   0   28.60    8.68
  -1 -15  -1  521.53   34.52
  -1 -15  -2   59.22   11.66
   1  16  -8  767.34   39.03
   1  16  -7 1138.18   48.82
   1  16  -6    8.92    5.63
   1  16  -5   22.12    7.61
   1  16  -4   63.40   11.52
   1  16  -3   99.26   13.87
  -2  17  -8  121.14   15.07
  -2  17  -9  451.52   29.12
  -2  17 -10   26.79    8.88
   2 -16   4  353.70   25.85
   2 -16   5    6.03    6.28
   2 -16   6  131.46   15.70
   2 -16   7   -1.48    7.02
   2 -16   8  217.20   20.09
  -2  16  -8  210.68   19.57
  -2  16  -9    7.49    5.25
  -2  16 -10  504.35   31.65
  -2  16 -11   71.69   12.73
   2 -15  -3   29.55    9.54
   2 -15  -2    1.95    6.22
   2 -15  -1    4.67    6.09
   2 -15  -1   -2.04    5.45
   2 -15   0    1.51    5.29
   2 -15   0    2.12    6.07
   2 -15   1   28.09    8.06
  -2  15  -1   23.23    7.50
   2 -15   1   17.44    8.54
   2 -15   2   95.62   13.45
  -2  15  -2   81.55   12.22
   2 -15   2   73.10   14.61
  -2  15  -3    9.94    6.42
   2 -15   3   11.38    6.75
   2 -15   4    1.41    5.13
  -2  15  -4    2.82    4.94
   2 -15   4   -2.21    6.71
   2 -15   5  167.59   17.19
  -2  15  -5  231.18   19.70
   2 -15   5  221.75   24.08
   2 -15   6   39.15   11.46
   2 -15   6   66.64   11.45
   2 -15   7   17.71    8.90
   2 -15   7   15.15    6.83
   2 -15   8   99.13   15.58
  -2  15  -8   88.18   12.70
   2 -15   8   82.08   12.19
  -2  15  -9   57.68   10.65
   2 -15   9   74.24   13.19
  -2  15 -10   83.84   12.94
   2 -15  10   72.08   12.78
  -2  15 -11   12.96    6.75
   2 -15  11    6.36    6.01
   2 -15  12   54.23   10.93
  -2  15 -12   55.53   11.21
   2 -15  13   42.86    9.62
   2 -14  -6   78.25   12.58
   2 -14  -5   96.93   14.23
   2 -14  -4   11.91    7.09
   2 -14  -3  948.94   47.38
   2 -14  -2  179.17   20.53
   2 -14  -1   36.11   10.75
   2 -14  -1   38.89    9.01
   2 -14   0   77.11   14.65
   2 -14   0   60.19   10.67
   2 -14   1  283.93   27.09
  -2  14  -1  302.40   22.04
   2 -14   1  290.43   22.03
  -2  14  -2    7.93    5.18
   2 -14   2   14.70    6.48
  -2  14  -3  342.13   23.04
   2 -14   3  280.58   21.42
   2 -14   4  109.26   17.25
  -2  14  -4  131.94   14.69
   2 -14   4  138.52   14.92
   2 -14   5   12.39    7.82
   2 -14   5   25.72    7.48
   2 -14   6    3.94    6.60
   2 -14   6    1.28    5.79
   2 -14   7    9.38    6.57
   2 -14   7    1.27    5.15
   2 -14   8  177.78   16.78
   2 -14   8  163.35   18.87
  -2  14  -8  159.40   16.49
   2 -14   9   63.49   11.89
  -2  14  -9   69.27   11.46
  -2  14  -9   52.44   10.38
   2 -14  10    4.72    5.51
  -2  14 -10    3.01    5.27
  -2  14 -10    3.07    5.38
   2 -14  11  114.67   14.64
  -2  14 -11   81.71   13.14
  -2  14 -11   88.36   13.72
   2 -14  12   74.71   11.96
  -2  14 -12  105.37   15.22
   2 -14  13    5.32    5.71
   2 -13  -7   13.15    6.38
   2 -13  -6    4.29    5.21
   2 -13  -5  202.59   19.94
   2 -13  -5  204.69   19.80
   2 -13  -4  323.25   24.43
   2 -13  -4  251.00   22.70
   2 -13  -3   17.63    7.35
   2 -13  -2  166.10   19.35
   2 -13  -1  332.81   23.28
   2 -13  -1  323.92   27.66
   2 -13   0   33.39    7.82
   2 -13   1  400.18   24.97
  -2  13  -2  959.98   40.30
   2 -13   2  952.34   40.68
  -2  13  -3  163.45   15.35
   2 -13   3  126.09   14.09
   2 -13   4  463.76   26.30
  -2  13  -5  154.02    8.92
   2 -13   5  192.91   16.67
  -2  13  -6   20.41    3.04
   2 -13   6   39.97    8.24
   2 -13   7  294.15   24.62
   2 -13   7  331.61   21.34
   2 -13   8 1117.23   43.08
  -2  13  -8  974.26   29.51
   2 -13   8 1087.51   49.08
  -2  13  -8 1124.44   45.82
  -2  13  -9   28.77    7.85
   2 -13   9   21.96    7.45
  -2  13  -9   22.11    4.43
  -2  13  -9   34.46    8.60
  -2  13 -10   -1.44    5.03
   2 -13  10    1.47    4.71
  -2  13 -10    4.56    4.67
  -2  13 -10    1.52    6.32
   2 -13  11   95.61   13.14
  -2  13 -11  115.11   14.89
  -2  13 -11   85.90   13.01
   2 -13  12   64.02   10.72
  -2  13 -12   63.02   12.38
  -2  13 -12   63.84   11.92
  -2  13 -13  164.48   18.78
   2 -13  13  199.11   17.48
   2 -12  -8    1.15    4.50
   2 -12  -7    6.44    5.64
   2 -12  -7    6.31    5.26
   2 -12  -6   32.23    8.52
   2 -12  -6   32.96    8.12
   2 -12  -5    5.84    5.53
   2 -12  -5    5.96    5.83
   2 -12  -4    4.83    5.40
   2 -12  -3  114.74   15.84
   2 -12  -2   65.83   10.40
   2 -12  -1   14.59    6.27
   2 -12  -1    7.77    1.96
   2 -12   0   11.72    5.81
   2 -12   1  209.54   16.90
  -2  12  -2  247.60   18.46
   2 -12   2  339.67   21.31
   2 -12   3  197.38   16.35
   2 -12   4    9.67    4.74
  -2  12  -5    3.32    1.96
   2 -12   5    6.41    4.95
  -2  12  -6  736.35   17.72
  -2  12  -6  714.28   18.46
  -2  12  -7  119.22    7.99
   2 -12   7  137.28   13.60
  -2  12  -7  133.92   14.22
  -2  12  -8  141.78   10.41
  -2  12  -8  163.07   15.97
  -2  12  -8  140.75   14.65
   2 -12   8  154.89   14.45
  -2  12  -9  191.71   13.98
   2 -12   9  252.17   21.06
  -2  12  -9  227.93   19.77
  -2  12  -9  252.42   19.80
  -2  12 -10  146.85   13.22
   2 -12  10  180.92   17.43
  -2  12 -10  167.84   17.62
  -2  12 -10  141.59   15.79
  -2  12 -11  155.26   13.81
   2 -12  11  177.97   16.94
  -2  12 -11  185.94   18.90
  -2  12 -11  185.65   18.43
  -2  12 -12  662.43   30.55
   2 -12  12  623.75   31.64
  -2  12 -12  676.83   37.57
  -2  12 -12  673.61   36.64
  -2  12 -13  227.93   17.80
   2 -12  13  247.99   18.77
  -2  12 -13  223.41   22.06
  -2  12 -13  293.59   24.02
  -2  12 -14   -1.12    4.53
   2 -11  -8    3.17    5.32
   2 -11  -8    4.38    4.43
   2 -11  -7  120.53   15.12
   2 -11  -7  120.33   13.49
   2 -11  -6   75.59   11.82
   2 -11  -6   81.26    8.53
   2 -11  -6   75.09   11.33
   2 -11  -5  595.55   31.88
   2 -11  -5  595.64   23.31
   2 -11  -5  540.67   31.47
   2 -11  -4  119.80    8.86
  -2  11   3  168.01    9.43
   2 -11  -2  642.40   31.20
  -2  11   2  610.70   20.33
   2 -11  -1   -2.21    4.74
  -2  11   1    2.30    2.13
   2 -11  -1    2.87    1.64
   2 -11   0    8.50    4.56
   2 -11   1  703.64   31.35
   2 -11   2    4.00    3.79
   2 -11   3   26.51    6.22
   2 -11   4  520.40   25.69
  -2  11  -5    5.13    1.81
   2 -11   5    3.86    3.65
  -2  11  -6   13.91    2.79
  -2  11  -6   12.85    2.19
   2 -11   6   16.49    5.47
   2 -11   7  316.03   19.60
  -2  11  -7  314.30   20.61
  -2  11  -7  309.83   15.21
  -2  11  -7  333.04   21.94
  -2  11  -8   39.68    7.87
  -2  11  -8   36.51    6.05
  -2  11  -8   52.22    9.91
  -2  11  -9    2.48    4.34
  -2  11  -9    8.68    4.21
  -2  11  -9    6.99    5.48
   2 -11  10  114.42   13.32
  -2  11 -10   88.71   10.86
  -2  11 -10  117.84   13.68
  -2  11 -10  114.18   14.30
  -2  11 -11   31.05    8.09
  -2  11 -11   18.73    7.25
  -2  11 -11   28.57    6.70
   2 -11  11   23.47    6.73
  -2  11 -12    1.51    4.32
  -2  11 -12    4.88    6.36
  -2  11 -12    2.15    4.06
   2 -11  12    2.18    3.97
  -2  11 -13  685.64   37.73
  -2  11 -13  763.52   40.09
  -2  11 -13  716.58   33.32
  -2  11 -14   40.64   10.14
  -2  11 -14   22.24    9.01
  -2  11 -14   34.05    7.99
  -2  11 -15    3.66    4.62
  -2  11 -16    1.26    4.95
   2 -10 -10  658.00   32.35
   2 -10 -10  768.94   39.70
   2 -10  -9   18.48    5.53
   2 -10  -9    5.31    4.16
   2 -10  -9   14.13    6.92
  -2  10   9   19.05    8.62
   2 -10  -8  108.89   14.43
   2 -10  -8   89.25   10.55
   2 -10  -8   90.87   11.01
   2 -10  -7  355.75   24.82
   2 -10  -7  356.83   19.60
   2 -10  -7  340.74   22.17
   2 -10  -6  158.86   16.05
   2 -10  -6  136.34   14.57
   2 -10  -6  145.30   11.45
  -2  10   5  402.04   16.09
   2 -10  -5  370.37   23.84
   2 -10  -5  380.62   17.79
   2 -10  -4  422.48   17.48
   2 -10  -3  284.68   12.85
  -2  10   3  311.84   12.70
   2 -10  -2  122.28   12.43
  -2  10   2  124.98    7.53
   2 -10  -2  122.52    5.48
   2 -10  -1  562.42   27.37
   2 -10   0   40.11    7.46
   2 -10   1   27.58    6.33
   2 -10   2  105.49   10.64
   2 -10   3  118.22   11.17
   2 -10   4  265.90   16.99
  -2  10  -5    5.10    1.69
  -2  10  -5    4.70    1.42
   2 -10   5    4.32    3.71
  -2  10  -6   94.64   10.76
  -2  10  -6   90.17    7.53
  -2  10  -6  109.25   11.99
   2 -10   6  109.14   10.81
  -2  10  -7  122.96   12.29
   2 -10   7  136.73   12.06
  -2  10  -7  121.80   10.25
  -2  10  -7  157.26   14.89
  -2  10  -8    1.10    3.35
  -2  10  -8    1.67    2.81
  -2  10  -8    1.29    4.71
  -2  10  -9  155.42   14.81
  -2  10  -9  155.06   16.24
  -2  10  -9  143.24   12.92
  -2  10 -10   33.85    8.71
  -2  10 -10   44.76    8.00
  -2  10 -10   39.56    8.40
  -2  10 -11   16.51    6.38
  -2  10 -11   10.81    5.85
  -2  10 -11   16.14    5.76
   2 -10  11   19.16    6.19
  -2  10 -12   70.69   11.96
  -2  10 -12   40.12   10.44
  -2  10 -12   51.94    9.12
   2 -10  12   55.84    8.81
  -2  10 -13   13.20    7.27
  -2  10 -13   22.47    6.55
  -2  10 -13   10.99    6.15
  -2  10 -14   96.31   14.61
  -2  10 -14  109.65   15.32
  -2  10 -14  120.38   13.67
  -2  10 -15   10.21    5.48
  -2  10 -16   63.06   10.70
   2  -9 -12  282.62   21.75
   2  -9 -11  193.28   19.70
   2  -9 -11  212.87   18.16
   2  -9 -10  150.27   17.06
   2  -9 -10  148.00   14.69
   2  -9  -9   17.78    6.53
   2  -9  -9    9.53    4.91
   2  -9  -9    9.45    4.35
   2  -9  -8   18.20    6.79
   2  -9  -8    6.66    4.41
   2  -9  -8    6.77    4.37
   2  -9  -7    2.62    4.19
   2  -9  -7    4.15    3.14
   2  -9  -7    1.08    3.29
   2  -9  -6 1385.57   50.62
  -2   9   6 1345.08   38.87
   2  -9  -6 1366.48   42.42
  -2   9   5 1171.42   33.66
   2  -9  -5 1258.65   37.48
   2  -9  -4  335.61   15.00
   2  -9  -3   34.86    6.87
   2  -9  -3   38.44    4.49
  -2   9   3   38.81    4.18
   2  -9  -2    2.82    3.15
   2  -9  -2    2.34    1.54
  -2   9   2    5.43    1.86
   2  -9  -2    4.64    1.40
   2  -9  -1  124.63   11.69
   2  -9   0 4064.24  102.59
   2  -9   1 2378.13   66.64
   2  -9   2  770.36   30.12
   2  -9   3  144.38   11.66
  -2   9  -3  147.13   11.70
  -2   9  -4  340.66    9.80
   2  -9   4  369.38   18.92
  -2   9  -4  362.58   18.81
  -2   9  -5  253.13    8.11
  -2   9  -5  283.57   12.01
  -2   9  -5  279.70    9.35
  -2   9  -5  313.29   17.40
   2  -9   5  294.47   16.79
  -2   9  -6 4703.70  110.90
   2  -9   6 4685.48  109.72
  -2   9  -6 4739.98  116.42
  -2   9  -6 4525.53  112.12
  -2   9  -7  286.28   17.62
  -2   9  -7  288.98   18.52
   2  -9   7  320.17   17.68
  -2   9  -7  248.01   15.78
  -2   9  -7  300.39   20.75
  -2   9  -8   34.67    7.73
  -2   9  -8   45.40    7.28
  -2   9  -8   46.29    7.45
  -2   9  -8   50.49    8.62
  -2   9  -9  404.33   22.27
  -2   9  -9  392.66   23.63
  -2   9  -9  378.64   25.32
  -2   9  -9  424.55   23.22
  -2   9 -10  611.46   31.26
  -2   9 -10  618.44   29.67
  -2   9 -10  586.18   32.87
  -2   9 -11    6.73    4.90
   2  -9  11    3.80    3.72
  -2   9 -11    9.16    6.18
  -2   9 -11   10.17    4.71
   2  -9  11    5.24    3.42
  -2   9 -12  648.92   34.62
  -2   9 -12  564.47   33.74
  -2   9 -12  648.26   31.54
   2  -9  12  604.99   27.01
  -2   9 -13    7.40    5.14
  -2   9 -13    1.62    5.43
  -2   9 -13    1.54    6.42
  -2   9 -14    3.84    4.67
  -2   9 -14    9.95    6.04
  -2   9 -15  118.23   14.22
  -2   9 -16   59.09   10.73
   2  -8 -12   45.39    9.27
   2  -8 -12   23.85    7.90
   2  -8 -11    3.73    5.03
  -2   8  11   -3.54    6.20
   2  -8 -10  173.16   12.30
   2  -8 -10  142.97   14.40
  -2   8  10  156.77   18.07
   2  -8  -9  102.57   10.07
   2  -8  -9   95.58   11.36
   2  -8  -8   50.56    7.60
   2  -8  -8   52.48    7.94
  -2   8   8   55.21    6.95
   2  -8  -8   56.68    8.34
   2  -8  -7   42.77    8.87
   2  -8  -7   49.85    7.48
   2  -8  -6  452.92   21.00
   2  -8  -6  465.26   25.60
  -2   8   6  450.97   18.23
   2  -8  -5  255.08   13.90
  -2   8   5  249.00   11.68
   2  -8  -4   20.51    3.91
   2  -8  -3  241.33   16.39
  -2   8   3  255.46   10.10
   2  -8  -2    5.98    1.49
   2  -8  -2    7.36    1.93
  -2   8   2    7.43    1.80
   2  -8  -2    7.53    3.78
   2  -8  -1  430.25   21.16
   2  -8   0  148.41   11.65
   2  -8   1  362.83   18.37
   2  -8   2  162.00   11.63
  -2   8  -2  138.12   10.63
   2  -8   3   71.22    7.65
  -2   8  -3   62.69    7.16
  -2   8  -4 1410.40   33.52
  -2   8  -4 1343.25   34.29
  -2   8  -4 1397.83   42.39
   2  -8   4 1400.03   42.43
  -2   8  -5 1094.31   36.37
   2  -8   5 1150.47   36.66
  -2   8  -5 1071.11   31.98
  -2   8  -5 1148.43   41.03
  -2   8  -5 1090.25   37.77
   2  -8   6  505.27   22.17
  -2   8  -6  526.45   23.09
  -2   8  -6  455.14   21.05
  -2   8  -6  554.81   27.31
  -2   8  -6  504.52   23.86
  -2   8  -7  107.24   10.02
  -2   8  -7   78.45    9.22
  -2   8  -7   83.54   10.99
  -2   8  -7   95.62   10.34
  -2   8  -8  876.23   32.92
  -2   8  -8  815.59   33.97
  -2   8  -8  872.08   38.42
  -2   8  -8  823.07   34.72
  -2   8  -9  128.44   11.76
  -2   8  -9  114.84   12.25
  -2   8  -9  126.76   14.66
  -2   8  -9  120.57   12.99
  -2   8 -10  780.09   32.10
  -2   8 -10  739.07   34.92
  -2   8 -10  729.14   33.47
  -2   8 -10  760.99   37.44
  -2   8 -11  982.33   37.08
   2  -8  11  823.75   32.03
   2  -8  11  867.60   33.28
  -2   8 -11  921.21   38.73
  -2   8 -11  903.12   42.18
  -2   8 -11  925.77   40.64
  -2   8 -12  954.53   40.36
   2  -8  12  898.59   32.75
  -2   8 -12  880.35   42.60
  -2   8 -12  948.62   42.57
  -2   8 -13   79.49   11.62
  -2   8 -13  101.46   13.92
  -2   8 -14  106.01   14.59
  -2   8 -14   86.73   12.36
  -2   8 -15   23.50    7.28
  -2   8 -16  109.61   14.05
   2  -7 -13  143.36   15.96
   2  -7 -12  993.00   42.90
  -2   7  12  946.88   46.59
  -2   7  11   55.41   11.16
   2  -7 -11   38.28    8.04
   2  -7 -10    3.42    3.82
   2  -7 -10    4.25    2.81
  -2   7  10    4.93    5.51
  -2   7   9  551.87   23.53
   2  -7  -9  530.39   26.90
   2  -7  -9  550.52   23.52
  -2   7   9  510.95   32.38
   2  -7  -9  535.79   22.76
   2  -7  -8  262.76   17.42
   2  -7  -7  729.37   29.58
  -2   7   7  720.63   25.69
   2  -7  -6  969.27   33.64
  -2   7   6  975.04   30.03
   2  -7  -5  349.04   16.44
  -2   7   5  326.50   13.66
   2  -7  -4 1353.83   37.84
  -2   7   3  506.53   15.15
   2  -7  -3  533.03   23.81
   2  -7  -3  497.18   16.87
   2  -7  -3  458.27   12.23
   2  -7  -2  271.80    9.39
   2  -7  -2  277.63   10.31
   2  -7  -2  254.15   15.56
  -2   7   2  262.53    9.54
   2  -7  -1 1382.87   42.33
   2  -7  -1 1345.04   31.19
   2  -7   0  143.36   10.66
   2  -7   1   61.35    6.85
   2  -7   2 1410.93   41.42
  -2   7  -3  196.26    9.44
  -2   7  -3  200.93    6.12
   2  -7   3  185.19   11.61
  -2   7  -4  244.32    7.12
  -2   7  -4  269.37   15.05
  -2   7  -4  281.88   10.71
   2  -7   4  270.05   14.02
  -2   7  -4  265.05   16.24
   2  -7   5  940.89   30.92
  -2   7  -5  900.59   29.28
  -2   7  -5  923.89   36.04
  -2   7  -5  946.17   33.06
  -2   7  -6  372.10   19.18
  -2   7  -6  409.19   23.24
   2  -7   6  386.06   17.81
   2  -7   6  385.21   19.25
  -2   7  -6  381.71   19.98
  -2   7  -7  120.22   11.60
  -2   7  -7  134.55   13.55
  -2   7  -7  130.47   11.89
   2  -7   7  154.68   12.27
  -2   7  -8  413.21   20.08
  -2   7  -8  357.85   21.45
  -2   7  -8  404.43   24.82
  -2   7  -8  335.12   20.51
  -2   7  -9   31.61    6.17
  -2   7  -9   28.25    7.23
  -2   7  -9   46.48    8.18
  -2   7  -9   43.26    7.84
  -2   7 -10  852.55   37.87
  -2   7 -10  808.05   36.67
  -2   7 -10  863.09   40.15
  -2   7 -11 1254.67   48.49
   2  -7  11 1120.84   37.58
  -2   7 -11 1208.78   46.91
   2  -7  11 1183.86   38.80
  -2   7 -11 1198.46   49.74
  -2   7 -12  215.08   19.01
  -2   7 -12  190.75   17.28
   2  -7  12  192.77   12.40
  -2   7 -12  210.34   19.48
  -2   7 -12  216.29   15.99
  -2   7 -13   29.39    7.78
  -2   7 -14  165.18   16.93
  -2   7 -15  821.19   39.48
  -2   7 -16  372.80   26.05
  -2   6  13  128.86   16.33
   2  -6 -13  121.39   14.24
   2  -6 -12  914.59   35.55
   2  -6 -12  912.22   40.46
  -2   6  12  953.05   45.28
   2  -6 -11  386.39   20.59
   2  -6 -11  363.96   14.91
   2  -6 -11  396.49   24.51
  -2   6  11  428.57   28.53
   2  -6 -10   85.43    7.47
   2  -6 -10  100.46    9.72
   2  -6 -10   88.05    7.77
   2  -6 -10  113.44   12.58
  -2   6  10   91.48   13.15
   2  -6  -9  230.09   14.17
   2  -6  -9  228.53   17.00
   2  -6  -9  238.56   14.05
  -2   6   9  249.66   21.23
   2  -6  -9  235.17   13.71
   2  -6  -8  738.86   31.28
  -2   6   7  210.85   12.31
   2  -6  -7  200.38   14.25
  -2   6   6  325.35   14.65
   2  -6  -6  317.49   17.06
  -2   6   5  779.95   24.05
   2  -6  -5  784.70   27.62
  -2   6   4  174.85    8.21
   2  -6  -4  163.60    9.94
   2  -6  -3  372.09   14.04
   2  -6  -3  357.58   10.24
   2  -6  -2  418.73   12.78
   2  -6  -2  423.82   13.59
  -2   6   2  428.49   12.17
   2  -6  -2  442.48   19.90
   2  -6  -1 2066.37   45.19
   2  -6  -1 2053.29   55.48
   2  -6   0   43.34    5.45
   2  -6   1   21.13    3.78
  -2   6  -2 1328.03   34.98
   2  -6   2 1263.49   36.79
  -2   6  -2 1273.61   36.79
  -2   6  -3   37.04    2.79
   2  -6   3   41.44    4.99
  -2   6  -3   49.59    5.33
  -2   6  -3   43.01    2.98
  -2   6  -3   48.15    6.44
  -2   6  -3   36.09    5.03
  -2   6  -4  465.78   18.64
   2  -6   4  485.32   18.80
  -2   6  -4  500.68   16.84
  -2   6  -4  462.71   22.56
  -2   6  -4  462.19   19.94
  -2   6  -5 1130.34   34.34
   2  -6   5 1068.16   33.07
  -2   6  -5 1185.96   35.27
  -2   6  -5 1182.67   41.60
  -2   6  -5 1112.62   36.35
   2  -6   5 1091.44   35.31
  -2   6  -6    8.71    2.88
  -2   6  -6    7.39    4.14
  -2   6  -6    3.90    2.73
   2  -6   6    7.80    3.05
  -2   6  -6    5.99    2.94
  -2   6  -7  927.34   37.22
  -2   6  -7  996.25   40.58
  -2   6  -7 1008.13   36.63
   2  -6   7 1070.72   36.25
  -2   6  -8  410.94   23.51
  -2   6  -8  424.69   25.35
   2  -6   8  432.52   22.12
  -2   6  -8  412.44   22.52
  -2   6  -9   -1.31    3.49
  -2   6  -9   -1.15    3.69
  -2   6  -9   -1.06    3.22
  -2   6 -10  487.64   22.86
  -2   6 -10  467.33   26.40
  -2   6 -10  451.86   26.57
  -2   6 -10  488.73   28.54
   2  -6  11   87.05    7.87
   2  -6  11   85.15    8.02
  -2   6 -11   80.46   11.72
  -2   6 -11   98.88   10.19
  -2   6 -12  111.60   13.71
   2  -6  12  133.04    9.04
  -2   6 -12  140.42   12.49
  -2   6 -13  164.13   16.71
  -2   6 -13  206.26   15.40
  -2   6 -14   23.07    7.45
  -2   6 -15   71.33   11.72
   2  -5 -14  178.30   17.73
   2  -5 -13  601.39   32.21
  -2   5  13  565.32   33.86
   2  -5 -13  601.87   28.84
   2  -5 -12   58.60    8.29
   2  -5 -12   46.09    8.94
  -2   5  12   52.74   10.57
   2  -5 -11    7.47    2.25
   2  -5 -11    7.72    3.88
   2  -5 -11    9.59    5.69
   2  -5 -11    6.04    1.98
   2  -5 -11    8.61    2.58
  -2   5  11   10.57    5.91
   2  -5 -10    5.71    2.55
  -2   5  10   10.25    5.34
   2  -5 -10   11.29    2.96
   2  -5 -10    2.30    2.57
   2  -5 -10   12.29    5.42
   2  -5  -9   12.10    3.85
   2  -5  -9   16.39    4.97
   2  -5  -8  487.78   19.37
   2  -5  -8  490.42   24.11
  -2   5   8  488.52   28.72
   2  -5  -7 3689.26   86.04
  -2   5   7 3649.50   88.52
   2  -5  -7 3675.37   93.96
  -2   5   6  453.55   18.06
   2  -5  -6  444.53   16.30
   2  -5  -6  474.29   21.50
  -2   5   5  468.31   17.07
   2  -5  -5  451.15   20.06
  -2   5   4   15.58    2.50
   2  -5  -4   19.84    3.72
  -2   5   3  755.12   19.70
   2  -5  -3  800.60   24.03
   2  -5  -3  780.55   19.26
   2  -5  -2 1200.91   29.31
  -2   5   2 1115.55   25.73
   2  -5  -2 1138.96   27.77
   2  -5  -1 9184.68  198.08
   2  -5  -1 9115.59  188.16
   2  -5   0    1.82    1.79
  -2   5  -1    9.05    2.29
   2  -5   1    5.89    2.00
  -2   5  -2   78.01    4.63
  -2   5  -2   87.30    6.85
  -2   5  -2   88.79    3.37
   2  -5   2   89.06    6.60
  -2   5  -2   77.51    6.24
  -2   5  -3 2250.15   58.09
  -2   5  -3 2357.05   52.23
  -2   5  -3 2287.25   62.47
   2  -5   3 2262.36   55.91
  -2   5  -3 2323.84   56.45
  -2   5  -4 1454.20   42.40
   2  -5   4 1501.11   41.92
  -2   5  -4 1567.89   39.96
  -2   5  -4 1481.77   47.27
  -2   5  -4 1501.69   40.22
   2  -5   4 1500.17   39.72
  -2   5  -5 1918.95   53.73
   2  -5   5 1971.57   53.01
  -2   5  -5 2036.07   53.77
  -2   5  -5 1893.76   58.93
  -2   5  -5 1946.08   50.43
   2  -5   6   17.74    4.21
  -2   5  -6   14.44    4.14
  -2   5  -6   16.18    4.49
  -2   5  -6   18.63    5.14
  -2   5  -6   20.94    3.88
   2  -5   7  334.20   18.11
  -2   5  -7  342.59   19.05
  -2   5  -7  311.30   19.60
  -2   5  -7  340.46   21.71
  -2   5  -7  357.77   16.46
   2  -5   8  242.86   15.98
  -2   5  -8  213.79   15.84
  -2   5  -8  227.84   17.38
   2  -5   8  208.39    8.49
  -2   5  -8  236.18   13.60
  -2   5  -9  467.78   26.58
   2  -5   9  484.81   24.40
  -2   5  -9  461.14   25.11
   2  -5   9  454.82   15.70
  -2   5 -10   85.90   11.83
   2  -5  10   68.90    6.06
  -2   5 -11   19.01    4.81
  -2   5 -11    6.75    4.92
   2  -5  11    9.06    2.55
   2  -5  11   12.03    3.03
   2  -5  11   10.06    2.83
  -2   5 -12   39.00    4.21
   2  -5  12   38.08    5.25
  -2   5 -12   39.92    6.67
  -2   5 -13   11.63    6.41
  -2   5 -13   16.27    4.98
  -2   5 -14   -1.50    4.55
  -2   5 -15  161.92   17.32
   2  -4 -14  159.55   16.51
  -2   4  14  136.89   16.68
   2  -4 -14  176.23   15.64
  -2   4  13   13.73    6.72
   2  -4 -13    9.34    6.18
   2  -4 -13    4.19    3.82
   2  -4 -12   77.08    9.68
  -2   4  12   65.07   11.41
   2  -4 -11  447.15   14.05
   2  -4 -11  533.96   24.58
   2  -4 -11  475.08   14.33
   2  -4 -11  459.84   13.84
   2  -4 -11  525.46   27.80
  -2   4  11  477.98   29.04
  -2   4  10   25.22    3.04
  -2   4  10   24.93    7.43
   2  -4 -10   27.94    3.86
   2  -4 -10   27.19    3.39
   2  -4 -10   26.85    3.73
  -2   4  10   25.86    3.44
   2  -4 -10   33.68    5.79
   2  -4 -10   24.42    6.47
  -2   4   9   22.79    6.79
  -2   4   9   27.61    3.28
   2  -4  -9   24.70    5.99
   2  -4  -9   19.94    4.31
   2  -4  -8 1552.64   44.58
  -2   4   8 1558.31   56.87
  -2   4   8 1579.05   37.77
   2  -4  -8 1532.32   50.70
   2  -4  -7  301.16   14.04
   2  -4  -7  302.54   17.88
  -2   4   7  294.29   21.29
  -2   4   7  308.54   10.45
  -2   4   6   25.75    4.30
  -2   4   6   33.93    7.06
   2  -4  -6   29.95    5.43
   2  -4  -6   26.87    3.66
  -2   4   6   28.13    2.55
  -2   4   5 1322.20   30.11
   2  -4  -5 1275.10   39.89
   2  -4  -5 1247.32   32.44
  -2   4   5 1245.15   35.37
   2  -4  -4   74.43    7.03
   2  -4  -4   80.71    4.44
  -2   4   4   83.71    5.67
  -2   4   4   88.02    4.34
  -2   4   3 2862.87   62.05
   2  -4  -3 2842.59   61.68
   2  -4  -3 2724.85   67.90
   2  -4  -2 2157.93   48.59
   2  -4  -2 2112.84   51.12
  -2   4   1  343.27   16.32
   2  -4  -1  304.01   10.85
  -2   4   0   40.46    3.58
   2  -4   0   49.18    4.74
  -2   4   0   36.16    4.27
  -2   4  -1    7.35    1.70
  -2   4  -1    8.70    2.30
   2  -4   1    7.88    1.94
  -2   4  -2  308.21   12.83
  -2   4  -2  290.23    9.03
  -2   4  -2  310.10   14.93
  -2   4  -2  307.12   11.85
   2  -4   2  308.17   11.86
  -2   4  -3 6293.67  136.66
   2  -4   3 6138.35  135.74
  -2   4  -3 6287.34  132.43
  -2   4  -3 6005.99  141.57
  -2   4  -3 6246.72  133.74
   2  -4   3 6124.83  133.56
  -2   4  -4 3564.34   86.24
   2  -4   4 3631.12   85.62
  -2   4  -4 3795.15   84.91
  -2   4  -4 3550.84   91.83
   2  -4   4 3623.93   82.09
  -2   4  -4 3694.77   82.68
   2  -4   5   38.74    5.19
  -2   4  -5   46.90    5.92
  -2   4  -5   41.18    5.63
  -2   4  -5   42.80    6.68
  -2   4  -5   41.94    4.57
  -2   4  -6  183.98   12.56
   2  -4   6  168.87   11.54
  -2   4  -6  169.20   12.94
   2  -4   6  146.23    6.60
  -2   4  -6  159.17    9.47
   2  -4   7   67.37    7.98
  -2   4  -7   68.70    8.39
  -2   4  -7   66.29    8.95
   2  -4   7   63.96    4.96
  -2   4  -7   66.13    6.57
   2  -4   8   56.94    7.90
  -2   4  -8   56.64    8.17
  -2   4  -8   66.74    9.56
   2  -4   8   51.60    5.04
  -2   4  -8   53.27    6.29
   2  -4   9 2745.28   76.07
  -2   4  -9 2604.27   80.12
   2  -4   9 2568.94   64.98
  -2   4 -10 2265.37   73.47
   2  -4  10 2335.90   59.30
  -2   4 -11   -1.40    4.26
  -2   4 -11   -0.74    2.80
   2  -4  11    1.97    1.73
   2  -4  11    1.50    1.34
   2  -4  11    1.72    1.67
   2  -4  11    2.98    2.55
  -2   4 -11    1.71    1.53
  -2   4 -12   36.52    8.75
   2  -4  12   22.18    4.78
  -2   4 -12   24.84    5.29
  -2   4 -13   19.66    7.50
   2  -4  13   23.92    5.00
  -2   4 -13   20.06    5.15
  -2   4 -14   23.38    7.23
  -2   4 -15  980.77   45.81
  -2   3  15   13.98    6.85
   2  -3 -15    6.03    4.40
   2  -3 -15    7.23    5.47
   2  -3 -14  745.67   33.89
  -2   3  14  725.02   37.74
   2  -3 -14  744.74   36.74
   2  -3 -13  551.74   27.93
  -2   3  13  548.92   31.72
   2  -3 -13  598.11   31.56
   2  -3 -12  116.13   11.72
   2  -3 -12  108.89   13.03
  -2   3  12  100.05   13.32
   2  -3 -11  457.54   11.60
   2  -3 -11  578.73   25.49
   2  -3 -11  446.85   11.57
   2  -3 -11  545.97   28.16
  -2   3  11  518.14   19.20
  -2   3  11  619.68   31.59
   2  -3 -10  132.43   11.37
   2  -3 -10  121.45    6.11
  -2   3  10  118.76    5.78
   2  -3 -10  132.61   13.07
  -2   3  10  136.61   14.75
  -2   3  10  120.61    8.28
   2  -3  -9   21.15    2.97
   2  -3  -9   25.66    6.24
   2  -3  -9   27.20    5.09
  -2   3   9   24.43    3.61
  -2   3   9   36.82    8.03
  -2   3   9   20.84    2.86
   2  -3  -8  962.91   31.96
   2  -3  -8  966.35   36.87
  -2   3   8  961.65   27.01
  -2   3   8  906.65   39.92
  -2   3   7   73.91   10.07
  -2   3   7   58.99    4.59
   2  -3  -7   57.58    7.87
  -2   3   6   43.69    3.65
   2  -3  -6   39.39    6.26
  -2   3   5 1102.65   27.14
   2  -3  -5 1064.22   28.97
  -2   3   4  305.29   10.30
   2  -3  -4  329.48   10.58
  -2   3   3   43.75    3.21
   2  -3  -3   45.01    2.36
   2  -3  -3   42.37    3.11
   2  -3  -2  303.34   10.28
  -2   3   1  302.04   13.47
   2  -3  -1  312.81   10.82
   2  -3   0  223.16    6.36
  -2   3   0  236.50    9.50
   2  -3   1 1029.12   25.97
  -2   3  -1 1008.46   24.98
  -2   3  -1 1053.80   27.59
   2  -3   1 1044.39   26.69
   2  -3   1 1066.03   24.09
  -2   3  -1 1041.90   24.00
   2  -3   1 1049.71   28.23
  -2   3  -1 1042.95   28.22
   2  -3   2   10.74    2.12
  -2   3  -2    5.04    1.63
   2  -3   2    6.77    1.55
  -2   3  -2    8.93    1.71
  -2   3  -2    5.03    0.87
   2  -3   2    2.58    1.63
   2  -3   2    6.71    1.52
  -2   3  -2    5.59    2.11
  -2   3  -2    7.33    1.48
   2  -3   3  685.46   21.84
  -2   3  -3  673.40   22.15
   2  -3   3  746.54   21.71
  -2   3  -3  715.52   21.03
   2  -3   3  694.74   24.95
  -2   3  -3  708.59   25.69
  -2   3  -3  725.74   19.64
   2  -3   3  699.67   19.39
   2  -3   4 1741.55   45.95
  -2   3  -4 1723.79   46.65
  -2   3  -4 1725.27   41.99
  -2   3  -4 1831.61   46.58
   2  -3   4 1762.43   50.03
   2  -3   5    8.77    3.14
   2  -3   5   11.82    3.18
  -2   3  -5    6.00    2.65
  -2   3  -5   11.17    2.33
   2  -3   6  378.32   18.28
  -2   3  -6  371.79   19.09
  -2   3  -6  377.89   20.12
   2  -3   6  356.02   19.60
  -2   3  -6  370.02   14.77
   2  -3   7  144.17   11.57
  -2   3  -7  153.61   12.49
  -2   3  -7  141.63   13.22
   2  -3   7  138.37   12.14
  -2   3  -7  144.01    9.20
  -2   3  -8 1774.21   60.84
   2  -3   8 1919.76   57.21
  -2   3  -8 1953.44   50.93
  -2   3  -9  164.86    8.24
  -2   3  -9  173.79   11.34
   2  -3   9  172.10   14.15
  -2   3  -9  164.92   15.88
   2  -3   9  150.81    7.80
   2  -3   9  175.70   11.19
   2  -3  10  946.53   24.58
  -2   3 -10 1050.69   43.63
  -2   3 -10  988.63   25.43
   2  -3  10 1025.06   33.10
   2  -3  11    4.89    3.23
  -2   3 -11   10.00    5.96
   2  -3  12   19.62    4.90
  -2   3 -12   13.50    6.44
  -2   3 -13  189.10   18.89
   2  -3  13  192.94   13.93
  -2   3 -14 1617.92   61.70
  -2   3 -14 1524.87   61.09
  -2   3 -15   71.35   12.17
  -2   3 -15   66.38   12.36
  -2   2  16  271.68   22.51
   2  -2 -16  252.14   19.95
   2  -2 -15  924.72   42.34
  -2   2  15  911.24   42.94
   2  -2 -15  927.44   40.13
   2  -2 -14  212.94   19.03
  -2   2  14  169.39   17.45
   2  -2 -14  167.65   15.49
   2  -2 -13  290.46   21.71
  -2   2  13  284.03   22.04
   2  -2 -13  309.13   20.21
   2  -2 -12    7.44    4.35
  -2   2  12    8.11    5.11
   2  -2 -11   -1.17    4.10
  -2   2  11    5.65    2.77
  -2   2  11    1.30    4.56
   2  -2 -10 1894.91   42.21
  -2   2  10 1802.53   50.57
  -2   2  10 1986.19   64.21
   2  -2 -10 1902.44   60.89
   2  -2 -10 1858.65   42.31
   2  -2  -9 1828.09   42.36
  -2   2   9 1765.11   41.89
   2  -2  -9 1874.17   58.62
  -2   2   9 1817.60   48.31
  -2   2   9 1800.95   60.62
  -2   2   8    1.73    1.64
  -2   2   8    1.15    3.30
  -2   2   8   -0.26    1.12
  -2   2   7   19.40    3.05
  -2   2   7   21.68    2.94
   2  -2  -7   22.44    2.99
   2  -2  -6  121.78    8.01
  -2   2   6   77.78    5.46
   2  -2  -5   38.01    4.23
  -2   2   5   41.19    3.58
   2  -2  -4 1268.52   32.38
  -2   2   4 1306.55   31.67
   2  -2  -3 4288.38   91.53
   2  -2  -3 4300.20   92.61
  -2   2   3 4360.49   92.90
  -2   2   2   14.31    2.02
   2  -2  -2   13.69    2.86
   2  -2  -2   11.13    1.78
   2  -2  -1 1145.83   29.06
  -2   2   1 1178.55   29.57
   2  -2  -1 1199.41   30.95
   2  -2   0 4209.49   89.30
  -2   2   0 4115.46   88.70
   2  -2   0 4169.47   87.87
   2  -2   0 4225.80   90.37
  -2   2   0 4194.47   89.98
   2  -2   1  357.52   10.88
  -2   2  -1  355.28   10.52
  -2   2  -1  355.78   11.52
  -2   2  -1  356.29   10.86
   2  -2   1  359.19   10.79
   2  -2   1  362.65   12.97
   2  -2   1  376.28   10.71
   2  -2   2 1604.01   36.70
  -2   2  -2 1640.83   36.34
   2  -2   2 1623.53   36.28
   2  -2   2 1659.14   38.74
  -2   2  -2 1667.89   38.98
   2  -2   2 1718.26   42.90
   2  -2   2 1566.02   38.88
  -2   2  -2 1583.01   39.42
  -2   2  -3 1428.26   32.49
   2  -2   3 1419.87   36.48
  -2   2  -3 1411.07   36.77
   2  -2   3 1436.65   40.37
   2  -2   3 1411.82   36.78
  -2   2  -3 1386.24   37.47
  -2   2  -4  220.68    8.46
  -2   2  -4  227.71   11.90
   2  -2   4  225.37   11.44
   2  -2   4  195.59   12.32
   2  -2   4  220.14   11.46
  -2   2  -4  222.88   11.90
   2  -2   5 3722.72   89.10
  -2   2  -5 3683.96   90.10
  -2   2  -5 3875.72   91.90
   2  -2   5 3563.08   88.70
  -2   2  -5 3726.81   82.56
   2  -2   6  864.10   25.23
  -2   2  -6  935.31   34.30
   2  -2   6  918.95   31.69
   2  -2   7   83.84    8.75
   2  -2   7   69.93    5.22
  -2   2  -7   73.67    5.48
  -2   2  -7  100.20   11.00
   2  -2   7   85.55    9.81
   2  -2   8 1810.96   53.45
  -2   2  -8 1686.97   40.49
   2  -2   8 1654.70   40.10
  -2   2  -8 1634.45   56.83
   2  -2   8 1632.06   53.21
   2  -2   9   86.27    4.63
  -2   2  -9   83.29   11.49
   2  -2   9   98.18   10.62
   2  -2   9   77.87    4.50
  -2   2 -10   15.20    5.93
  -2   2 -11  911.36   41.72
   2  -2  11  826.28   31.95
  -2   2 -12   18.02    6.79
  -2   2 -12   16.96    6.80
   2  -2  12   12.05    4.61
  -2   2 -13    7.86    5.94
  -2   2 -13    4.80    5.12
   2  -2  13    3.64    3.19
  -2   2 -14  360.14   26.90
   2  -2  14  391.41   21.81
  -2   2 -14  405.80   28.61
   2  -1 -17  127.91   14.91
   2  -1 -16    2.61    4.18
  -2   1  16   -1.47    4.94
   2  -1 -15  312.23   21.94
   2  -1 -15  306.35   22.99
  -2   1  15  280.58   22.16
   2  -1 -14 1539.36   57.14
  -2   1  14 1561.02   57.53
   2  -1 -13   27.29    7.46
  -2   1  13   40.32    8.62
   2  -1 -12  249.76   19.34
  -2   1  12  287.25   21.09
   2  -1 -11  194.06   16.37
  -2   1  11  175.83   16.62
   2  -1 -10  276.32   16.95
   2  -1 -10  266.84    8.26
   2  -1 -10  291.13   19.82
  -2   1  10  268.17   19.60
   2  -1  -9 1860.70   42.29
   2  -1  -9 1758.08   53.24
  -2   1   9 1710.40   59.27
   2  -1  -9 1836.13   42.17
   2  -1  -8 6549.85  140.75
   2  -1  -8 6728.75  140.57
   2  -1  -8 6579.56  151.50
  -2   1   8 6548.23  159.94
   2  -1  -7 1215.73   30.89
   2  -1  -7 1172.11   37.05
  -2   1   7 1214.49   30.77
  -2   1   7 1236.58   43.72
   2  -1  -6   54.14    4.39
   2  -1  -6   61.72    6.16
  -2   1   6   52.12    4.27
  -2   1   6   54.76    4.97
   2  -1  -5   63.30    4.87
   2  -1  -5   74.62    6.01
  -2   1   5   69.88    4.98
  -2   1   5   64.15    4.86
  -2   1   4 3574.59   81.17
  -2   1   4 3656.85   80.26
   2  -1  -4 3680.81   86.73
   2  -1  -3 6857.29  150.26
  -2   1   3 6857.16  145.65
   2  -1  -3 6930.12  145.45
   2  -1  -2 4025.64   90.44
  -2   1   2 4081.02   88.03
  -2   1   1 1179.12   29.87
   2  -1  -1 1211.53   27.50
   2  -1  -1 1194.17   30.25
   2  -1   0   80.07    4.15
  -2   1   0   80.08    4.37
   2  -1   0   77.56    4.26
  -2   1   0   71.94    4.27
   2  -1   1 1853.36   41.92
   2  -1   1 1857.51   42.35
  -2   1  -1 1809.73   41.09
   2  -1   1 1829.67   40.70
   2  -1   2 2410.24   55.85
   2  -1   2 2420.94   55.25
  -2   1  -2 2468.13   56.01
   2  -1   3 1308.49   34.50
  -2   1  -3 1261.55   34.92
   2  -1   3 1306.05   33.81
  -2   1  -3 1248.93   33.50
   2  -1   3 1297.88   34.22
   2  -1   3 1310.73   36.47
   2  -1   4  424.77   14.84
  -2   1  -4  417.82   14.80
   2  -1   4  433.21   17.00
   2  -1   4  420.71   17.05
   2  -1   5  484.29   15.97
  -2   1  -5  477.14   16.02
   2  -1   5  498.22   20.16
   2  -1   5  479.48   20.22
  -2   1  -6    7.72    1.99
   2  -1   6   17.23    2.61
   2  -1   6   13.33    3.69
   2  -1   6    3.36    3.12
  -2   1  -6    8.60    3.79
   2  -1   7  206.52    8.77
   2  -1   7  238.51   15.15
   2  -1   7  218.91    8.86
  -2   1  -7  203.28   16.07
   2  -1   7  212.02   15.02
   2  -1   8 1304.94   42.89
  -2   1  -8 1263.12   46.40
   2  -1   8 1198.62   29.14
  -2   1  -9   39.48    8.20
  -2   1  -9   24.81    6.88
   2  -1   9   23.37    5.60
  -2   1 -10   47.81    9.06
  -2   1 -10   55.02    9.93
  -2   1 -11  682.14   35.68
  -2   1 -11  645.76   34.32
  -2   1 -12  121.54   15.07
   2  -1  12  118.69   12.12
  -2   1 -12  116.87   14.72
  -2   1 -13  118.55   15.35
   2  -1  13  117.96   12.31
  -2   1 -13  116.40   15.10
  -2   1 -14  427.86   29.67
   2  -1  14  358.41   22.23
  -2   1 -14  420.45   28.85
  -2   0  17    2.90    4.86
   2   0 -17   -1.39    4.87
   2   0 -16  133.60   15.65
  -2   0  16  127.33   15.02
   2   0 -15  110.51   13.95
  -2   0  15   87.90   12.34
  -2   0  14    2.66    5.04
   2   0 -14    6.76    5.29
   2   0 -13  461.99   27.18
  -2   0  13  451.02   26.77
  -2   0  12   43.50    8.39
   2   0 -12   51.99    9.25
   2   0 -12   53.43    8.24
  -2   0  11   22.71    6.06
   2   0 -11   22.23    5.80
   2   0 -11   27.15    6.77
   2   0 -10 1973.08   44.71
   2   0 -10 2072.99   60.69
  -2   0  10 1969.30   63.96
   2   0 -10 2095.49   44.99
  -2   0   9    8.49    4.30
   2   0  -9   13.34    2.08
   2   0  -9    9.94    3.93
   2   0  -8  115.06    6.10
   2   0  -8  109.71    9.79
  -2   0   8  100.17   10.86
   2   0  -7  927.15   25.15
   2   0  -7  952.73   25.49
   2   0  -7  919.84   31.36
  -2   0   7  952.91   35.19
  -2   0   6  226.52   14.39
   2   0  -6  234.76   10.03
   2   0  -6  259.74   10.19
   2   0  -5 3990.44   85.76
  -2   0   5 3679.58   86.40
  -2   0   5 3888.54   92.80
  -2   0   5 3836.84   85.66
   2   0  -4 7109.92  149.39
  -2   0   4 6832.25  148.84
   2   0  -4 6879.84  152.40
  -2   0   4 7079.77  149.35
  -2   0   3  116.06    7.04
   2   0  -3  108.83    6.97
  -2   0   3  104.47    5.93
  -2   0   3  107.78    6.41
  -2   0   2  839.70   24.90
  -2   0   2  851.23   22.99
   2   0  -2  893.67   24.28
  -2   0   2  882.62   24.57
  -2   0   1  909.42   25.43
  -2   0   1  865.39   23.30
   2   0  -1  855.04   24.40
  -2   0   0  207.06    8.65
   2   0   0  195.44    7.98
   2   0   0  202.66    9.34
   2   0   0  205.73    7.94
   2   0   0  206.55    9.17
   2   0   0  195.95    8.09
   2   0   1 6209.14  130.90
   2   0   1 6203.39  130.43
   2   0   1 6047.79  126.66
   2   0   1 5945.62  131.29
   2   0   1 5971.76  129.49
   2   0   1 6124.91  130.60
   2   0   2 7499.48  160.93
   2   0   2 7782.98  162.43
   2   0   2 7626.45  162.06
   2   0   2 7593.67  161.75
  -2   0  -2 7465.92  161.94
   2   0   3 1492.97   38.91
   2   0   3 1414.94   37.31
  -2   0  -3 1494.02   37.39
   2   0   3 1473.75   37.28
   2   0   3 1438.25   38.33
  -2   0  -3 1507.85   41.41
   2   0   4  118.37    6.99
   2   0   4  117.65    8.51
   2   0   4  116.64    6.89
   2   0   4  129.23    8.78
  -2   0  -4  125.46    9.80
   2   0   5  197.27    9.15
   2   0   5  233.82   13.21
   2   0   5  208.05    9.29
   2   0   5  197.57   12.04
  -2   0  -5  223.43   14.35
   2   0   6  507.25   16.20
   2   0   6  538.62   22.64
  -2   0  -6  504.01   24.55
   2   0   6  540.79   23.07
   2   0   7 1189.70   29.90
   2   0   7 1271.63   40.95
   2   0   7 1139.40   39.95
  -2   0  -7 1195.58   43.61
   2   0   8 3012.38   65.39
   2   0   8 2994.47   65.54
  -2   0  -8 2993.44   85.71
   2   0   8 3237.25   82.52
  -2   0  -9   63.58    9.99
   2   0   9   75.03    9.48
  -2   0 -10  343.19   23.34
  -2   0 -11    5.65    4.52
  -2   0 -12  503.33   30.64
  -2   0 -13  434.46   28.99
   2   0  13  436.10   25.22
  -2   0 -14  154.84   17.84
   2   0  14  166.90   15.73
  -2  -1  18  292.52   22.89
  -2  -1  17   61.37   10.90
   2   1 -16   57.03   10.80
  -2  -1  16   39.49    9.07
  -2  -1  15 1145.22   46.81
   2   1 -15 1169.64   48.10
   2   1 -14  138.26   14.40
   2   1 -14  118.46   14.26
  -2  -1  14  139.23   14.68
  -2  -1  13   76.46   10.80
   2   1 -13   55.86    9.39
   2   1 -13   68.86   10.67
   2   1 -12  789.04   34.21
  -2  -1  12  747.56   34.94
   2   1 -11  337.13   20.77
  -2  -1  11  335.26   21.58
   2   1 -10   50.63    3.93
  -2  -1  10   62.67    8.96
   2   1 -10   54.29    3.88
   2   1  -9  545.63   16.53
   2   1  -9  506.86   24.26
   2   1  -9  552.01   16.76
  -2  -1   9  576.94   26.74
   2   1  -8  421.60   20.44
  -2  -1   8  429.80   21.63
   2   1  -8  417.96   14.41
  -2  -1   7   50.09    4.49
   2   1  -7   40.06    4.00
  -2  -1   7   54.50    6.96
   2   1  -7   42.34    5.80
   2   1  -7   45.35    4.10
  -2  -1   6 1144.03   30.97
   2   1  -6 1162.08   30.80
  -2  -1   6 1138.96   36.07
   2   1  -6 1172.28   34.91
   2   1  -6 1104.72   30.23
  -2  -1   5  921.23   30.67
  -2  -1   5  967.70   27.90
   2   1  -5 1018.10   27.70
   2   1  -5 1018.56   27.85
  -2  -1   5 1009.56   31.11
   2   1  -5 1001.24   27.49
  -2  -1   4   62.68    5.66
  -2  -1   4   51.76    4.76
   2   1  -4   62.47    5.13
   2   1  -4   61.16    5.05
  -2  -1   4   58.98    5.46
  -2  -1   4   54.41    4.66
   2   1  -4   65.82    5.13
  -2  -1   3 1657.75   43.12
  -2  -1   3 1690.47   41.20
   2   1  -3 1684.46   42.12
  -2  -1   3 1727.55   41.79
  -2  -1   2 2623.09   64.86
   2   1  -2 2717.26   64.79
  -2  -1   2 2763.35   62.62
  -2  -1   2 2848.10   60.49
  -2  -1   1   14.17    2.59
   2   1  -1   11.62    2.50
   2   1  -1    6.45    1.55
  -2  -1   1   10.46    1.84
   2   1  -1    8.86    1.74
   2   1   0  559.47   17.01
   2   1   0  520.09   14.31
   2   1   0  560.97   18.84
   2   1   0  585.36   18.79
   2   1   0  591.26   17.23
   2   1   0  597.24   18.63
   2   1   0  562.83   17.20
  -2  -1  -1 7251.90  157.58
  -2  -1  -1 7247.38  152.22
   2   1   1 7390.08  151.52
   2   1   1 7438.91  158.60
   2   1   1 7204.77  155.88
   2   1   1 7355.47  158.13
  -2  -1  -1 7482.31  158.02
  -2  -1  -1 7287.89  157.02
   2   1   1 7506.82  157.35
  -2  -1  -2  456.55   17.32
   2   1   2  462.76   15.57
  -2  -1  -2  464.53   12.40
   2   1   2  427.55   16.21
   2   1   2  435.57   16.08
  -2  -1  -2  476.80   16.21
  -2  -1  -2  470.12   16.76
   2   1   2  470.35   15.72
  -2  -1  -3  877.71   28.44
  -2  -1  -3  833.25   21.76
   2   1   3  866.66   25.41
  -2  -1  -3  898.34   24.95
   2   1   3  883.02   24.33
  -2  -1  -3  891.08   27.76
   2   1   3  869.73   25.48
   2   1   4 1982.96   49.71
   2   1   4 2053.99   48.28
  -2  -1  -4 2112.04   49.10
  -2  -1  -4 2019.69   55.84
  -2  -1  -4 2022.53   54.99
   2   1   5  283.04   11.74
  -2  -1  -5  277.55   16.17
  -2  -1  -5  269.59   16.21
   2   1   6 1622.91   40.48
   2   1   6 1654.62   48.79
  -2  -1  -6 1688.14   52.44
   2   1   6 1631.24   40.88
  -2  -1  -6 1627.28   51.35
   2   1   7 4479.23   99.75
   2   1   7 4832.20  112.57
  -2  -1  -7 4525.81  115.85
   2   1   7 4727.71  113.27
   2   1   7 4531.05  112.34
   2   1   7 4541.27   99.54
  -2  -1  -7 4510.52  117.43
   2   1   8  384.70   20.71
  -2  -1  -8  380.23   22.83
  -2  -1  -9   45.07    8.59
  -2  -1  -9   58.44    9.96
  -2  -1 -10   22.10    7.31
  -2  -1 -10   21.11    6.68
  -2  -1 -11   21.23    7.30
  -2  -1 -11    7.84    5.01
  -2  -1 -12 1527.70   60.86
  -2  -1 -12 1520.14   58.80
  -2  -1 -13 1407.13   59.06
  -2  -1 -13 1442.42   57.48
  -2  -1 -14    4.96    5.79
   2   1  14    3.83    5.16
   2   1  15    7.84    5.61
  -2  -2  18  260.09   20.91
  -2  -2  17  982.52   42.82
   2   2 -16  195.13   18.73
  -2  -2  16  197.24   17.96
  -2  -2  15   12.69    5.75
   2   2 -15   18.12    7.05
   2   2 -15   22.00    6.93
  -2  -2  14   50.35    9.18
   2   2 -14   55.44   10.10
   2   2 -14   50.03    9.60
  -2  -2  13   13.03    5.49
   2   2 -13    7.21    4.39
   2   2 -12  888.49   37.98
  -2  -2  12  947.87   38.56
   2   2 -11 1614.21   53.48
  -2  -2  11 1557.28   52.63
   2   2 -10 1106.31   40.41
  -2  -2  10 1108.70   40.44
   2   2 -10 1082.49   29.11
   2   2 -10 1094.23   29.77
   2   2  -9   57.77    4.77
  -2  -2   9   50.38    7.19
  -2  -2   9   50.57    4.50
   2   2  -9   45.59    4.52
   2   2  -9   50.23    4.75
   2   2  -9   46.36    7.12
  -2  -2   8  110.57    7.16
   2   2  -8  117.84    7.20
   2   2  -8  117.12    7.45
   2   2  -8  122.73    7.22
  -2  -2   8  146.85   11.29
   2   2  -8  123.61    9.97
  -2  -2   7  416.08   15.73
   2   2  -7  399.11   14.96
   2   2  -7  428.68   15.86
   2   2  -7  404.08   15.17
   2   2  -7  375.49   17.23
  -2  -2   7  387.77   18.44
  -2  -2   6  141.44    8.73
   2   2  -6  164.24    9.05
  -2  -2   6  134.18    8.22
  -2  -2   6  146.53   10.69
  -2  -2   6  154.43   10.15
   2   2  -6  160.82    9.72
  -2  -2   5 2119.43   53.94
   2   2  -5 2245.84   53.73
  -2  -2   5 2124.38   53.45
  -2  -2   5 2200.75   55.66
   2   2  -5 2085.01   53.24
  -2  -2   4 1126.32   34.18
  -2  -2   4 1198.86   33.83
   2   2  -4 1292.33   34.22
  -2  -2   4 1203.06   33.10
   2   2  -4 1178.04   34.33
  -2  -2   4 1200.56   32.87
  -2  -2   3   66.83    4.70
   2   2  -3   64.59    5.00
  -2  -2   3   76.78    6.63
  -2  -2   3   80.79    6.49
  -2  -2   3   66.96    5.28
  -2  -2   3   79.39    5.53
   2   2  -2 5312.64  114.04
  -2  -2   2 5391.25  113.26
  -2  -2   2 5284.44  119.83
  -2  -2   2 5251.27  120.80
   2   2  -2 5407.65  116.98
   2   2  -2 5526.55  116.41
   2   2  -1   39.64    2.58
   2   2  -1   50.15    3.82
  -2  -2   1   41.16    4.97
   2   2  -1   36.82    3.77
  -2  -2   0  142.07    7.04
   2   2   0  147.89    8.97
   2   2   0  152.16    6.33
   2   2   0  145.17    7.34
  -2  -2  -1 2200.10   50.37
   2   2   1 2093.30   48.20
  -2  -2  -1 2138.37   49.07
   2   2   1 2133.38   54.17
  -2  -2  -1 2215.50   53.46
  -2  -2  -1 2244.28   54.11
  -2  -2  -1 2133.71   52.55
   2   2   1 2116.10   50.57
  -2  -2  -2   99.01    5.45
   2   2   2   95.93    7.36
  -2  -2  -2   93.52    6.62
   2   2   2  105.38    6.27
  -2  -2  -2   99.16    7.04
  -2  -2  -2   94.21    7.10
  -2  -2  -2   93.81    7.27
  -2  -2  -3  810.43   27.59
  -2  -2  -3  815.79   22.75
  -2  -2  -3  854.32   24.88
   2   2   3  827.28   26.09
   2   2   3  806.20   23.80
  -2  -2  -3  864.07   25.22
   2   2   3  800.87   25.43
  -2  -2  -3  813.17   27.33
   2   2   3  828.15   24.18
  -2  -2  -4 1284.09   39.54
  -2  -2  -4 1216.89   33.09
   2   2   4 1253.01   34.31
   2   2   4 1313.65   36.02
   2   2   4 1266.99   35.14
  -2  -2  -4 1256.35   33.88
  -2  -2  -4 1267.06   39.23
   2   2   4 1300.67   33.38
  -2  -2  -5   91.21    8.99
   2   2   5   79.98    6.53
   2   2   5   74.31    6.38
   2   2   5   74.31    6.27
  -2  -2  -5   79.53    5.80
  -2  -2  -5   85.56    8.89
   2   2   5   75.54    5.35
  -2  -2  -6  501.62   24.11
   2   2   6  500.10   22.38
   2   2   6  483.49   19.05
  -2  -2  -6  470.44   15.99
   2   2   6  525.91   23.12
   2   2   6  506.01   17.99
  -2  -2  -6  505.10   25.07
   2   2   6  499.46   15.75
   2   2   6  522.13   18.57
  -2  -2  -7  297.54   19.81
   2   2   7  286.06   17.35
  -2  -2  -7  288.96   18.74
  -2  -2  -8   31.12    7.15
  -2  -2  -8   33.36    7.14
  -2  -2  -9  216.28   18.89
  -2  -2  -9  217.07   17.72
  -2  -2 -10   10.50    5.25
  -2  -2 -10    1.32    3.53
  -2  -2 -11  137.90   16.38
  -2  -2 -11  145.92   15.88
  -2  -2 -12    3.38    4.83
  -2  -2 -12   12.04    6.27
  -2  -2 -13  189.67   20.30
  -2  -2 -13  220.61   20.59
   2   2  14  105.25   13.45
  -2  -3  17    2.57    5.20
  -2  -3  16 1050.33   43.45
   2   3 -16 1067.05   45.62
  -2  -3  15  141.30   14.65
   2   3 -15  122.10   14.75
  -2  -3  14  363.53   22.98
   2   3 -14  386.36   25.08
  -2  -3  13   11.11    4.90
   2   3 -13   11.29    5.95
   2   3 -12  910.27   38.89
  -2  -3  12  941.61   37.61
  -2  -3  11    1.65    1.56
   2   3 -11    1.92    1.51
   2   3 -10 4348.88   98.56
  -2  -3  10 4449.34   99.22
   2   3 -10 4374.52  112.24
  -2  -3  10 4566.94  110.70
  -2  -3   9    8.12    2.29
   2   3  -9    8.76    3.20
  -2  -3   9    4.65    3.03
   2   3  -9    8.58    2.41
   2   3  -9    5.20    2.32
  -2  -3   9    7.76    2.41
   2   3  -9    8.39    2.63
  -2  -3   8  235.96   14.18
   2   3  -8  246.44   13.55
   2   3  -8  248.92   12.22
  -2  -3   8  238.82   12.15
   2   3  -8  226.58   12.10
  -2  -3   8  250.72   12.03
   2   3  -7   83.87    7.25
  -2  -3   7   81.65    7.18
   2   3  -7   81.59    6.88
   2   3  -7   80.78    7.01
  -2  -3   7   73.63    6.58
  -2  -3   6 6371.57  144.58
   2   3  -6 6547.11  143.06
   2   3  -6 6531.66  144.10
  -2  -3   6 6403.33  143.58
  -2  -3   6 6461.66  145.71
   2   3  -6 6470.36  147.80
   2   3  -6 6387.98  142.00
   2   3  -5  198.05   11.02
   2   3  -5  189.08   11.22
  -2  -3   5  199.42   11.55
  -2  -3   5  181.86   10.52
   2   3  -5  179.50   11.26
   2   3  -5  179.00    9.67
  -2  -3   4 2599.09   66.67
   2   3  -4 2690.37   65.75
  -2  -3   4 2687.52   63.47
  -2  -3   4 2651.40   62.62
   2   3  -4 2581.48   63.76
   2   3  -3  396.76   15.48
  -2  -3   3  403.49   15.02
  -2  -3   3  424.55   18.38
   2   3  -3  393.61   14.30
  -2  -3   3  400.32   13.61
  -2  -3   2    3.51    2.05
   2   3  -2    4.94    1.51
   2   3  -2    6.06    1.84
   2   3  -1 1104.75   33.74
   2   3  -1 1126.09   34.82
   2   3  -1 1073.07   28.94
  -2  -3   1 1098.34   30.49
   2   3  -1 1083.53   29.42
  -2  -3   1 1185.02   29.49
   2   3   0 4007.67   95.40
   2   3   0 4122.08   96.93
  -2  -3   0 4060.65   95.60
   2   3   0 4007.45   89.04
  -2  -3   0 4143.35   90.60
   2   3   0 4023.63   89.77
  -2  -3   0 4095.75   89.16
  -2  -3  -1   32.61    3.57
   2   3   1   31.69    3.32
   2   3   1   33.07    4.90
  -2  -3  -1   39.53    5.00
   2   3   1   37.18    4.99
  -2  -3  -1   32.73    3.38
  -2  -3  -1   39.80    4.52
   2   3   1   39.83    3.82
  -2  -3  -2   46.57    4.47
  -2  -3  -2   54.32    5.60
   2   3   2   58.02    6.34
   2   3   2   52.35    5.89
  -2  -3  -2   58.89    6.04
  -2  -3  -2   57.67    5.76
   2   3   2   52.47    4.56
   2   3   3  564.13   21.84
  -2  -3  -3  590.42   20.88
   2   3   3  567.08   18.20
   2   3   3  574.56   22.40
  -2  -3  -3  606.24   20.54
  -2  -3  -3  567.92   22.26
  -2  -3  -3  570.35   19.05
  -2  -3  -4  128.52    8.13
  -2  -3  -4  116.44    7.74
   2   3   4  144.23    9.94
   2   3   4  127.48    7.56
  -2  -3  -4  126.44    8.27
  -2  -3  -4  113.24    9.78
   2   3   4  131.73    9.34
  -2  -3  -4  106.40    9.49
   2   3   4  128.79    9.61
  -2  -3  -5   16.18    4.42
  -2  -3  -5   19.27    4.35
  -2  -3  -5   19.89    3.75
   2   3   5   16.67    3.74
  -2  -3  -5   18.47    3.20
   2   3   5   16.82    3.13
  -2  -3  -5   17.35    3.04
   2   3   5   19.17    3.90
   2   3   5   13.32    2.67
  -2  -3  -6 1758.67   48.03
  -2  -3  -6 1691.42   53.29
  -2  -3  -6 1735.45   43.63
   2   3   6 1690.74   45.12
  -2  -3  -6 1798.58   55.52
   2   3   6 1712.52   42.67
   2   3   7   85.35    7.28
  -2  -3  -7   80.99   10.27
  -2  -3  -7  111.00   12.11
  -2  -3  -7   93.30    6.15
   2   3   7   87.57    5.69
   2   3   8   38.17    5.20
  -2  -3  -8   38.14    8.16
  -2  -3  -8   40.29    7.71
  -2  -3  -9 1154.14   48.67
  -2  -3  -9 1271.44   47.78
   2   3   9 1215.77   37.27
  -2  -3 -10    4.61    4.39
  -2  -3 -10    1.33    4.24
  -2  -3 -11   32.75    9.08
  -2  -3 -11   22.76    7.06
  -2  -3 -12  768.74   39.02
  -2  -3 -12  795.71   42.04
  -2  -3 -13   33.39    8.97
   2   4 -17  622.97   34.89
   2   4 -17  648.22   34.87
  -2  -4  17  664.78   32.70
  -2  -4  16    9.62    5.44
   2   4 -16   10.08    5.45
   2   4 -16    7.28    6.75
  -2  -4  15   74.38   10.48
   2   4 -15   82.84   12.22
   2   4 -15   65.31   11.31
   2   4 -14  627.02   33.07
  -2  -4  14  621.24   29.95
  -2  -4  13   23.61    3.18
   2   4 -13   24.18    3.24
  -2  -4  13   23.82    6.12
   2   4 -13   21.84    6.76
   2   4 -12  884.17   26.16
   2   4 -12  934.09   39.09
  -2  -4  12  954.45   36.34
  -2  -4  12  885.81   26.44
   2   4 -11 1469.25   39.77
  -2  -4  11 1480.30   40.08
   2   4 -11 1542.35   52.21
  -2  -4  11 1476.40   47.89
  -2  -4  10    2.51    1.76
   2   4 -10    3.48    2.43
  -2  -4  10    2.85    1.86
  -2  -4   9  162.76   10.49
   2   4  -9  137.36    9.82
   2   4  -9  144.61   10.41
   2   4  -9  146.13   10.47
  -2  -4   9  155.30   10.02
   2   4  -8   30.61    6.14
  -2  -4   8   33.60    5.98
   2   4  -8   30.67    4.81
   2   4  -8   33.72    4.87
   2   4  -8   27.86    4.81
  -2  -4   8   32.94    4.84
   2   4  -7   61.79    7.03
  -2  -4   7   48.84    6.15
   2   4  -7   50.52    7.20
   2   4  -7   56.80    6.37
   2   4  -7   55.70    5.75
  -2  -4   6 4333.83  101.66
   2   4  -6 4282.75  103.88
   2   4  -6 4416.09  102.96
  -2  -4   6 4284.02  103.25
   2   4  -6 4321.05  104.08
  -2  -4   6 4226.43   99.71
   2   4  -6 4376.65   98.72
  -2  -4   5 3237.20   83.09
   2   4  -5 3487.94   84.43
   2   4  -5 3385.25   82.76
  -2  -4   5 3317.91   78.36
  -2  -4   5 3277.94   78.45
   2   4  -5 3226.64   80.07
  -2  -4   4  174.68   12.36
  -2  -4   4  167.44    9.07
   2   4  -4  156.33    9.39
  -2  -4   4  175.07    9.62
   2   4  -4  185.99    9.50
   2   4  -4  177.23   10.47
  -2  -4   3  292.63   16.56
   2   4  -3  265.92   11.73
  -2  -4   3  295.93   11.59
   2   4  -3  277.24   12.05
   2   4  -3  277.40   12.94
  -2  -4   2  109.53    9.86
  -2  -4   2  110.30    7.77
   2   4  -2  111.86    7.34
   2   4  -2  101.47    6.38
  -2  -4   2  116.05    7.01
  -2  -4   1   24.43    3.61
   2   4  -1   26.89    3.47
   2   4  -1   28.73    5.54
   2   4  -1   20.33    3.11
   2   4  -1   32.78    5.30
   2   4  -1   29.66    3.45
  -2  -4   1   30.49    3.39
   2   4   0 3461.26   79.72
  -2  -4   0 3460.75   81.26
  -2  -4   0 3712.12   88.10
   2   4   0 3429.22   88.94
   2   4   0 3581.66   88.18
   2   4   0 3505.29   80.59
   2   4   0 3494.92   79.05
  -2  -4   0 3549.11   78.37
  -2  -4  -1 5090.82  116.37
   2   4   1 5232.80  115.22
   2   4   1 5136.48  124.70
  -2  -4  -1 5507.98  122.50
  -2  -4  -1 5212.23  113.51
   2   4   1 5152.00  123.34
  -2  -4  -1 5348.12  118.43
   2   4   1 5354.12  117.05
   2   4   1 5217.73  114.04
  -2  -4  -2   12.84    2.81
   2   4   2    9.91    3.54
  -2  -4  -2    8.64    2.92
  -2  -4  -2    7.02    1.76
   2   4   2   10.49    3.32
  -2  -4  -2   11.35    3.14
   2   4   2    8.50    2.17
   2   4   3    8.48    2.57
  -2  -4  -3    7.42    2.48
   2   4   3    3.77    2.75
  -2  -4  -3    8.49    2.69
   2   4   3    3.45    2.42
  -2  -4  -3    6.21    2.59
   2   4   3    8.52    2.15
   2   4   4  297.99   15.60
  -2  -4  -4  309.44   14.70
   2   4   4  305.64   16.89
  -2  -4  -4  316.53   14.36
  -2  -4  -4  317.99   14.86
   2   4   4  314.38   15.71
  -2  -4  -4  295.59   16.51
   2   4   4  296.76   16.21
   2   4   4  275.67   11.96
  -2  -4  -5  897.11   32.90
  -2  -4  -5  908.24   29.81
  -2  -4  -5  868.16   27.29
  -2  -4  -5  892.75   28.04
  -2  -4  -5  820.43   32.66
   2   4   5  922.22   32.04
   2   4   5  871.23   26.10
  -2  -4  -6 2117.95   62.34
  -2  -4  -6 2241.53   58.51
  -2  -4  -6 2013.30   52.39
  -2  -4  -6 2170.75   53.61
   2   4   6 2143.22   52.65
  -2  -4  -6 2168.14   64.63
   2   4   6 2072.16   52.03
  -2  -4  -7  438.45   23.21
   2   4   7  375.22   15.58
  -2  -4  -7  374.47   14.91
  -2  -4  -7  395.62   19.58
  -2  -4  -7  387.68   23.29
   2   4   7  374.42   14.22
   2   4   8    5.41    2.49
  -2  -4  -8    7.14    2.33
  -2  -4  -8    9.09    5.25
  -2  -4  -8    2.25    3.41
   2   4   8    6.66    2.03
  -2  -4  -8    9.87    3.99
  -2  -4  -9  190.46   14.77
  -2  -4  -9  183.80   16.57
  -2  -4  -9  204.37   18.82
  -2  -4 -10  479.54   24.59
  -2  -4 -10  447.85   27.56
  -2  -4 -10  458.59   29.87
  -2  -4 -11   78.72   13.08
  -2  -4 -11   82.71   12.15
  -2  -4 -11   61.67    9.31
  -2  -4 -12  217.76   17.09
  -2  -4 -12  213.49   21.50
  -2  -4 -12  232.82   20.59
  -2  -4 -13   27.00    8.20
   2   5 -17  108.89   14.06
   2   5 -17  119.29   15.75
   2   5 -16   10.10    5.46
   2   5 -16    4.56    5.33
   2   5 -15    7.35    5.15
   2   5 -14    4.19    5.47
   2   5 -14   12.00    2.58
  -2  -5  13   13.82    2.94
   2   5 -13   15.74    6.77
   2   5 -13   13.17    2.99
  -2  -5  12   24.50    4.04
   2   5 -12   26.69    6.96
  -2  -5  12   29.99    4.42
  -2  -5  11   53.82    6.21
   2   5 -11   51.07    6.87
  -2  -5  11   63.13    6.51
  -2  -5  10   35.73    5.42
   2   5 -10   38.40    5.65
  -2  -5  10   29.89    4.85
  -2  -5  10   38.76    7.00
   2   5 -10   45.04    8.16
  -2  -5   9   64.38    7.23
   2   5  -9   56.48    8.38
  -2  -5   9   70.43    8.83
   2   5  -9   66.58    6.94
   2   5  -8    8.54    3.68
  -2  -5   8    8.45    3.11
  -2  -5   8   11.77    3.89
   2   5  -8    5.32    3.36
   2   5  -8    8.44    3.18
  -2  -5   8    7.29    3.07
   2   5  -8    6.23    2.73
  -2  -5   7   50.15    5.91
   2   5  -7   54.86    7.44
  -2  -5   7   59.99    7.58
   2   5  -7   66.15    7.98
   2   5  -7   59.88    7.33
   2   5  -7   65.67    6.19
   2   5  -6 1021.58   34.43
   2   5  -6 1056.12   36.52
  -2  -5   6 1072.97   32.27
   2   5  -6 1059.75   37.85
  -2  -5   6 1076.64   37.56
  -2  -5   5    4.42    1.93
   2   5  -5    3.29    2.08
   2   5  -5   11.22    3.80
  -2  -5   5    3.49    3.30
  -2  -5   5    7.12    2.63
  -2  -5   4  173.61   13.93
   2   5  -4  189.89    9.96
   2   5  -4  168.66   10.04
  -2  -5   4  176.85    9.68
   2   5  -3  320.27   14.52
   2   5  -3  327.45   13.63
  -2  -5   3  299.94   18.94
   2   5  -3  314.89   13.56
  -2  -5   3  318.70   13.59
   2   5  -2    2.23    1.69
   2   5  -2    4.16    1.84
  -2  -5   2    2.93    1.70
   2   5  -1 3251.17   77.14
  -2  -5   1 3328.84   79.14
   2   5  -1 3290.97   76.43
   2   5  -1 3248.05   86.64
  -2  -5   1 3310.44   75.06
   2   5  -1 3298.46   88.64
  -2  -5   0  915.41   29.09
   2   5   0  888.09   27.49
  -2  -5   0 1033.26   35.53
   2   5   0  940.38   36.40
   2   5   0  916.86   27.68
   2   5   0  935.90   35.02
  -2  -5   0  915.70   25.38
   2   5   1  196.16   10.54
  -2  -5  -1  195.77   11.25
  -2  -5  -1  214.25   14.02
   2   5   1  215.32   15.66
  -2  -5  -1  203.66    9.09
  -2  -5  -1  207.60   11.78
   2   5   1  228.21   15.36
   2   5   1  195.74    9.28
   2   5   2  379.66   21.11
  -2  -5  -2  403.93   18.81
  -2  -5  -2  351.83   16.25
  -2  -5  -2  384.46   13.31
  -2  -5  -2  372.32   17.40
   2   5   2  391.80   20.60
   2   5   2  357.05   13.44
   2   5   3  136.77   10.02
   2   5   3  126.78   12.08
  -2  -5  -3  136.68   10.18
  -2  -5  -3  152.88   10.27
   2   5   3  154.32   10.41
  -2  -5  -3  149.34   10.93
   2   5   3  150.73   12.44
   2   5   3  141.39    7.70
   2   5   4  906.10   30.90
  -2  -5  -4  831.86   29.67
  -2  -5  -4  834.35   28.68
   2   5   4  905.41   30.91
  -2  -5  -4  911.25   32.61
   2   5   4  863.33   24.96
  -2  -5  -5 3895.77   93.83
  -2  -5  -5 3695.24   89.63
  -2  -5  -5 3785.16   91.11
  -2  -5  -5 3882.68   97.99
   2   5   5 3818.79   85.92
  -2  -5  -6  274.82   16.32
  -2  -5  -6  255.63   13.03
  -2  -5  -6  295.01   14.27
  -2  -5  -6  307.03   19.56
   2   5   6  257.85   11.75
   2   5   7   14.44    3.02
  -2  -5  -7   13.43    4.58
  -2  -5  -7   15.78    3.42
  -2  -5  -7   17.74    3.73
  -2  -5  -7   15.27    5.70
   2   5   7   14.59    3.08
  -2  -5  -8   47.56    5.26
  -2  -5  -8   53.43    8.01
  -2  -5  -8   29.19    8.21
   2   5   8   44.35    5.13
  -2  -5  -9  113.34   14.32
  -2  -5  -9  110.21    7.01
  -2  -5 -10  442.37   24.46
  -2  -5 -10  397.57   27.96
  -2  -5 -11 1061.92   41.56
  -2  -5 -11  999.12   48.02
  -2  -5 -12  345.18   22.24
   2   6 -17   52.95   10.63
   2   6 -17   16.15    8.18
   2   6 -16  151.03   17.25
   2   6 -15   76.88   12.66
   2   6 -14   14.69    3.30
  -2  -6  14   20.32    3.86
  -2  -6  13  215.41   12.49
  -2  -6  13  217.35   12.27
   2   6 -13  221.52   18.82
  -2  -6  12 2729.37   69.51
  -2  -6  12 2758.66   70.95
  -2  -6  11   12.00    3.58
   2   6 -11   13.57    5.99
   2   6 -11   26.65    5.01
  -2  -6  10    3.61    2.53
   2   6 -10    3.62    2.52
  -2  -6  10    4.96    3.12
   2   6 -10    3.36    3.58
   2   6  -9 1570.02   52.31
  -2  -6   9 1607.87   50.19
  -2  -6   9 1599.90   48.57
   2   6  -9 1578.54   50.82
  -2  -6   9 1541.07   45.67
   2   6  -9 1548.52   43.85
  -2  -6   8  468.90   22.46
   2   6  -8  498.40   24.40
  -2  -6   8  519.00   20.89
   2   6  -8  522.57   20.00
  -2  -6   8  555.16   24.92
  -2  -6   7  194.54   14.77
   2   6  -7  200.73   13.89
  -2  -6   7  212.22   13.32
  -2  -6   7  205.55   11.99
   2   6  -7  216.93   11.57
  -2  -6   6 2959.14   81.25
   2   6  -6 2847.55   74.30
  -2  -6   5  598.29   29.01
   2   6  -5  611.57   21.18
   2   6  -5  600.55   23.08
  -2  -6   5  586.48   29.40
  -2  -6   4 1230.46   46.67
  -2  -6   4 1236.82   47.63
   2   6  -4 1285.53   35.97
   2   6  -4 1287.08   37.31
   2   6  -3 1559.93   43.19
   2   6  -3 1561.57   44.32
  -2  -6   3 1514.88   54.33
  -2  -6   3 1499.60   55.42
  -2  -6   3 1637.02   42.79
   2   6  -2 1241.54   35.71
   2   6  -2 1257.06   36.65
  -2  -6   2 1260.73   38.57
   2   6  -2 1228.98   34.63
  -2  -6   2 1281.63   34.46
   2   6  -1  796.06   26.64
  -2  -6   1  834.83   28.75
   2   6  -1  796.68   25.57
   2   6  -1  822.60   34.95
  -2  -6   1  842.33   24.54
  -2  -6   1  918.22   36.87
   2   6  -1  804.64   36.41
   2   6   0  200.52   11.40
  -2  -6   0  231.50   13.16
  -2  -6   0  222.24   15.88
   2   6   0  205.19   17.09
   2   6   0  190.37   15.91
  -2  -6   0  214.30    9.62
  -2  -6  -1  397.66   18.23
   2   6   1  389.15   16.76
   2   6   1  406.63   24.07
  -2  -6  -1  405.95   21.18
  -2  -6  -1  390.65   13.91
   2   6   1  405.15   22.97
   2   6   1  386.10   17.11
   2   6   2  762.93   27.06
  -2  -6  -2  790.01   30.22
  -2  -6  -2  775.96   22.15
  -2  -6  -2  761.48   27.73
   2   6   2  764.10   26.56
  -2  -6  -2  749.41   27.76
   2   6   2  807.03   22.96
   2   6   3   36.66    5.57
   2   6   3   43.57    5.83
  -2  -6  -3   48.89    6.56
  -2  -6  -3   45.38    6.23
  -2  -6  -3   57.26    7.20
   2   6   3   46.50    4.27
   2   6   4  369.21   18.49
  -2  -6  -4  386.68   19.24
  -2  -6  -4  361.30   19.66
   2   6   4  406.76   19.25
   2   6   4  379.91   13.69
  -2  -6  -4  365.76   17.93
  -2  -6  -5   93.02    9.35
  -2  -6  -5   92.49    8.43
  -2  -6  -5  103.47   10.89
   2   6   5  105.61    6.53
  -2  -6  -6  267.01   16.72
  -2  -6  -6  245.90   13.49
  -2  -6  -6  220.85   13.49
  -2  -6  -6  249.40   17.77
   2   6   6  247.50   10.66
  -2  -6  -7   72.08    9.22
  -2  -6  -7   55.80    6.23
  -2  -6  -7   60.69    6.60
  -2  -6  -7   56.47    9.40
   2   6   7   51.14    4.83
  -2  -6  -8   38.75    5.10
  -2  -6  -8   37.77    4.87
  -2  -6  -8   47.19    9.76
  -2  -6  -8   32.85    7.00
  -2  -6  -9   29.89    8.44
  -2  -6  -9   31.39    4.31
  -2  -6  -9   39.55    7.88
  -2  -6 -10  890.93   37.68
  -2  -6 -10  823.45   41.82
  -2  -6 -11   79.38   10.97
  -2  -6 -11   37.94    9.77
   2   7 -17  642.77   34.48
   2   7 -17  575.90   35.18
   2   7 -16   12.91    6.73
   2   7 -15  413.00   28.12
  -2  -7  14  458.49   20.46
   2   7 -14  534.01   31.12
  -2  -7  14  485.64   24.10
  -2  -7  13  430.76   20.74
  -2  -7  13  471.99   20.55
  -2  -7  13  462.74   22.79
   2   7 -13  462.34   27.86
   2   7 -12  255.11   20.67
  -2  -7  12  251.55   15.78
   2   7 -12  273.40   15.48
  -2  -7  12  255.45   15.28
  -2  -7  11  710.78   27.64
   2   7 -11  712.30   26.13
  -2  -7  11  697.97   28.10
  -2  -7  10    0.85    2.28
   2   7 -10    3.50    2.76
  -2  -7  10    2.74    2.19
   2   7 -10   -1.12    3.19
   2   7  -9  715.02   30.83
  -2  -7   9  720.64   29.85
   2   7  -9  691.25   31.03
  -2  -7   9  666.04   25.68
   2   7  -9  706.09   24.73
  -2  -7   9  662.09   29.40
   2   7  -8 2236.53   65.60
  -2  -7   8 2265.06   63.63
  -2  -7   8 2354.50   60.39
  -2  -7   8 2257.05   67.43
   2   7  -8 2278.52   58.32
   2   7  -7  629.23   26.53
  -2  -7   7  657.41   25.85
  -2  -7   7  618.82   29.92
   2   7  -6    8.92    3.61
  -2  -7   6    9.41    4.29
  -2  -7   6   16.36    5.69
   2   7  -6   11.34    3.73
  -2  -7   6    4.43    2.31
   2   7  -5  201.24   12.97
  -2  -7   5  201.40   17.40
  -2  -7   5  213.38   18.55
   2   7  -5  197.88   12.56
   2   7  -5  186.01   10.81
   2   7  -4    8.81    3.03
   2   7  -4    5.11    2.96
  -2  -7   4    6.74    4.09
  -2  -7   4    4.36    3.88
   2   7  -4    4.04    2.11
   2   7  -3 1081.43   34.81
  -2  -7   3 1064.01   45.82
  -2  -7   3 1120.69   32.93
   2   7  -3 1140.93   34.63
  -2  -7   3 1114.99   48.42
   2   7  -2  752.52   26.94
  -2  -7   2  770.86   29.09
  -2  -7   2  810.25   24.91
   2   7  -2  796.10   26.98
  -2  -7   1  960.25   40.98
  -2  -7   1  948.59   39.65
  -2  -7   1  883.74   26.04
  -2  -7   1  885.03   31.45
   2   7  -1  824.39   28.79
  -2  -7   0  550.32   28.66
  -2  -7   0  596.38   28.68
  -2  -7   0  558.30   18.08
  -2  -7   0  524.77   23.13
   2   7   0  545.75   21.57
  -2  -7  -1   18.61    2.81
  -2  -7  -1   27.94    5.29
   2   7   1   17.70    3.84
   2   7   1   25.02    4.28
  -2  -7  -1   18.75    5.20
  -2  -7  -2  406.08   14.07
  -2  -7  -2  406.90   20.09
   2   7   2  426.32   18.74
  -2  -7  -2  438.75   19.95
   2   7   2  405.95   18.73
  -2  -7  -2  422.34   21.90
  -2  -7  -3   38.63    6.33
  -2  -7  -3   32.54    5.81
   2   7   3   50.01    6.60
   2   7   3   47.79    6.54
  -2  -7  -3   35.76    6.09
  -2  -7  -4  167.50   12.24
  -2  -7  -4  139.45   11.95
  -2  -7  -4  146.74   12.42
  -2  -7  -5  514.85   22.61
  -2  -7  -5  594.56   26.65
  -2  -7  -5  564.87   26.94
  -2  -7  -6   26.29    4.96
  -2  -7  -6   22.01    6.22
  -2  -7  -6   29.65    6.87
  -2  -7  -7  329.67   16.65
  -2  -7  -7  323.60   16.06
  -2  -7  -7  346.99   22.75
  -2  -7  -7  316.18   20.59
  -2  -7  -8  104.38   13.27
  -2  -7  -8   85.64   11.19
  -2  -7  -8   70.92    7.30
  -2  -7  -9    2.42    4.57
  -2  -7  -9    4.54    5.51
  -2  -7 -10  269.01   20.37
  -2  -7 -10  283.61   23.74
  -2  -7 -11    7.67    5.33
   2   8 -16  595.61   35.19
  -2  -8  15   70.82    9.23
   2   8 -15   83.38   13.39
  -2  -8  14  100.88   10.30
  -2  -8  14   77.94    8.96
   2   8 -14   80.11   13.19
   2   8 -13 1811.79   64.84
  -2  -8  13 1820.60   53.97
   2   8 -13 1855.41   52.57
  -2  -8  13 1713.40   52.36
  -2  -8  12    4.56    3.08
   2   8 -12    1.31    2.65
   2   8 -12    1.35    3.86
  -2  -8  12    0.83    2.79
   2   8 -11    0.61    2.22
  -2  -8  11    4.30    2.81
   2   8 -11   -2.48    3.96
  -2  -8  11    2.70    3.15
   2   8 -10   66.78    9.56
  -2  -8  10   51.45    6.69
  -2  -8  10   46.94    7.73
   2   8 -10   53.85    6.36
  -2  -8   9  489.31   25.64
   2   8  -9  476.58   19.50
   2   8  -9  480.79   25.34
   2   8  -8  313.52   19.28
  -2  -8   8  355.37   18.92
  -2  -8   8  320.48   21.39
  -2  -8   7 3508.73  104.11
  -2  -8   7 3633.86  102.80
   2   8  -7 3942.38   96.36
  -2  -8   7 3794.77   93.53
   2   8  -7 3711.54   95.55
   2   8  -6  157.25   12.27
  -2  -8   6  168.53   16.49
  -2  -8   6  161.33   17.00
   2   8  -6  169.49   12.64
   2   8  -6  176.51   10.73
   2   8  -5  125.67   10.55
  -2  -8   5  101.35   13.25
  -2  -8   5  109.08   14.34
   2   8  -5  122.59   10.23
   2   8  -5  122.01    8.89
   2   8  -4   25.97    4.98
   2   8  -4   24.42    4.82
  -2  -8   4   26.68    7.46
  -2  -8   4   41.15    9.51
   2   8  -4   38.45    5.17
   2   8  -3 2004.42   56.87
  -2  -8   3 2126.46   60.42
   2   8  -3 2028.79   56.47
  -2  -8   3 2150.59   54.00
  -2  -8   3 2002.30   74.41
   2   8  -2   31.30    5.38
  -2  -8   2   23.22    5.21
   2   8  -2   27.16    4.84
  -2  -8   2   29.21    4.15
   2   8  -1 4764.19  112.80
  -2  -8   1 4756.71  116.24
  -2  -8   1 4722.41  127.03
  -2  -8   1 4792.69  130.23
   2   8  -1 4818.89  109.90
  -2  -8   1 4828.72  107.18
   2   8   0    8.20    3.18
  -2  -8   0   20.13    5.22
   2   8   0    3.90    2.95
  -2  -8   0   15.70    5.60
  -2  -8   0    7.85    4.59
  -2  -8   0   12.28    2.56
  -2  -8  -1    3.23    1.70
  -2  -8  -1    6.52    3.96
  -2  -8  -1    5.78    3.34
   2   8   1    2.56    2.42
   2   8   1    5.28    2.52
  -2  -8  -2    7.91    2.00
  -2  -8  -2    5.16    3.89
   2   8   2    3.83    2.66
   2   8   2    2.70    2.73
  -2  -8  -2    1.97    3.31
  -2  -8  -3 3226.92   86.57
  -2  -8  -3 3215.62   86.43
  -2  -8  -3 3362.34   85.61
  -2  -8  -4  150.51   12.52
  -2  -8  -4  184.88   14.70
  -2  -8  -4  170.88   13.59
  -2  -8  -5  626.32   26.37
  -2  -8  -5  650.59   29.97
  -2  -8  -5  693.98   30.62
  -2  -8  -6  262.34   15.57
  -2  -8  -6  283.17   19.62
  -2  -8  -6  285.86   19.95
  -2  -8  -7  242.57   15.12
  -2  -8  -7  242.74   18.70
  -2  -8  -7  251.01   19.60
  -2  -8  -8   65.98    7.58
  -2  -8  -8   77.89   11.24
  -2  -8  -8   79.86   11.85
  -2  -8  -9  594.62   31.82
  -2  -8  -9  614.09   34.53
  -2  -8 -10   40.48    9.96
   2   9 -16   80.96   14.15
   2   9 -15    1.61    5.86
  -2  -9  14    4.84    2.94
   2   9 -14    6.27    5.49
  -2  -9  13  626.26   26.40
   2   9 -13  662.33   25.62
   2   9 -13  604.89   33.95
   2   9 -12    7.58    3.26
  -2  -9  12    6.66    3.51
   2   9 -12   10.88    5.67
   2   9 -11   76.52    7.64
   2   9 -11   61.75   10.05
   2   9 -10  418.35   18.33
   2   9 -10  435.87   24.97
   2   9  -9   32.20    4.99
   2   9  -9   36.87    6.85
   2   9  -8  689.77   30.28
  -2  -9   8  630.73   33.90
   2   9  -7  362.22   20.38
  -2  -9   7  346.83   25.54
   2   9  -6   94.29    8.04
  -2  -9   6   85.38   13.60
   2   9  -6   85.68    9.30
  -2  -9   5  204.24   21.27
   2   9  -5  211.10   12.59
   2   9  -5  230.30   14.82
   2   9  -4  103.03    9.80
   2   9  -4   96.25    9.35
   2   9  -4   85.09    7.88
  -2  -9   4   77.25   13.69
  -2  -9   4   79.36    7.75
   2   9  -3  508.98   22.89
   2   9  -3  536.05   20.51
  -2  -9   3  542.83   20.75
   2   9  -3  506.76   22.88
  -2  -9   3  583.17   26.40
   2   9  -2 1749.09   50.98
   2   9  -2 1682.12   46.48
  -2  -9   2 1699.45   45.45
   2   9  -2 1690.12   50.24
  -2  -9   2 1799.15   54.38
   2   9  -1   41.51    5.49
  -2  -9   1   39.25    4.74
  -2  -9   1   48.58    7.49
   2   9  -1   43.24    6.61
   2   9   0   19.84    4.15
  -2  -9   0   19.21    5.17
  -2  -9   0   24.30    7.09
  -2  -9   0   21.37    3.30
  -2  -9  -1  111.35    6.79
  -2  -9  -1   96.53   12.34
  -2  -9  -1  123.93   11.84
   2   9   1  109.29    9.25
  -2  -9  -2   40.27    3.86
  -2  -9  -2   35.17    7.03
  -2  -9  -3 1017.03   39.24
  -2  -9  -3 1010.86   37.07
  -2  -9  -4 1084.80   41.77
  -2  -9  -4 1091.23   40.24
  -2  -9  -5  236.83   18.41
  -2  -9  -5  287.43   19.22
  -2  -9  -6  150.30   14.92
  -2  -9  -6  118.94   13.15
  -2  -9  -7  211.32   14.81
  -2  -9  -7  205.07   18.09
  -2  -9  -7  225.94   18.88
  -2  -9  -8    1.37    4.39
  -2  -9  -8    5.70    5.39
  -2  -9  -9  175.17   17.60
  -2  -9  -9  158.81   17.71
  -2  -9 -10  644.01   34.99
   2  10 -16    6.87    6.02
   2  10 -15   18.50    7.23
   2  10 -15   27.79    8.60
   2  10 -14  778.47   40.29
   2  10 -13  143.02   10.99
   2  10 -13  142.68   16.02
   2  10 -12   36.38    5.69
   2  10 -12   34.66    8.67
   2  10 -11  595.43   31.30
   2  10 -11  604.58   23.22
   2  10 -10  119.85   13.31
   2  10 -10  142.71   10.28
   2  10  -9  100.82   11.75
  -2 -10   9  103.41   13.62
   2  10  -8  728.91   32.00
  -2 -10   8  731.04   38.12
  -2 -10   7  341.18   26.30
   2  10  -7  307.10   19.32
   2  10  -7  299.21   15.41
  -2 -10   6   19.02    5.77
   2  10  -6   22.25    4.44
  -2 -10   6   21.08    8.00
   2  10  -6   19.79    5.32
   2  10  -5  838.45   29.14
   2  10  -5  825.89   32.24
   2  10  -4  355.02   19.36
   2  10  -4  334.86   17.11
   2  10  -4  334.59   15.79
  -2 -10   4  351.80   16.91
  -2 -10   3    6.06    3.68
   2  10  -3    2.74    2.35
  -2 -10   3    6.07    2.79
   2  10  -3   -0.84    2.54
  -2 -10   2   75.24    9.70
   2  10  -2   52.26    7.73
   2  10  -2   65.93    6.79
  -2 -10   2   60.52   12.45
  -2 -10   2   63.30    6.33
  -2 -10   1  307.51   25.04
   2  10  -1  276.51   14.86
  -2 -10   1  313.56   19.71
  -2 -10   1  306.92   13.51
  -2 -10   0   24.67    6.66
   2  10   0   19.93    4.28
  -2 -10   0   23.07    7.30
  -2 -10   0   14.76    2.86
  -2 -10  -1   23.46    3.24
  -2 -10  -1   29.60    6.69
  -2 -10  -2  351.99   21.84
  -2 -10  -3   70.09   10.02
  -2 -10  -4  111.36   12.85
  -2 -10  -5    6.61    4.85
  -2 -10  -5    3.85    4.30
  -2 -10  -6    3.63    5.33
  -2 -10  -6    1.35    4.11
  -2 -10  -7    5.29    4.82
  -2 -10  -7    1.42    4.98
  -2 -10  -8  832.68   40.53
  -2 -10  -8  865.41   41.34
  -2 -10  -9   86.59   13.15
   2  11 -15  912.48   45.41
   2  11 -14   22.57    7.99
   2  11 -13  225.65   20.24
   2  11 -12   90.05    8.27
   2  11 -12   89.47   12.56
   2  11 -11   21.04    4.60
   2  11 -11    6.60    5.51
   2  11 -10  586.11   23.11
   2  11 -10  621.81   31.57
  -2 -11   9  880.53   42.83
   2  11  -9  854.56   37.14
  -2 -11   8  346.83   26.63
   2  11  -8  329.58   20.95
  -2 -11   7   28.36    9.38
   2  11  -7   29.75    6.82
   2  11  -7   27.72    5.04
  -2 -11   6   43.64   11.35
   2  11  -6   45.23    7.43
   2  11  -6   49.38    6.50
   2  11  -5  104.70   10.91
   2  11  -5   98.85    9.30
   2  11  -5  104.00    8.83
  -2 -11   5   82.28   15.29
  -2 -11   5  107.76    9.98
  -2 -11   4   32.50    7.37
   2  11  -4   30.38    5.13
  -2 -11   4   34.42   10.90
  -2 -11   4   44.90    6.12
   2  11  -4   32.89    6.41
  -2 -11   3  502.20   26.67
   2  11  -3  499.67   24.85
   2  11  -3  515.55   20.69
  -2 -11   3  507.13   20.60
  -2 -11   2  382.28   22.96
   2  11  -2  397.53   21.69
  -2 -11   2  357.97   29.11
   2  11  -2  369.35   17.39
  -2 -11   2  397.02   16.84
  -2 -11   1   29.14    7.09
   2  11  -1   15.58    4.10
  -2 -11   1   25.13    8.32
  -2 -11   1   22.20    3.78
  -2 -11   0  242.65   21.54
  -2 -11   0  233.91   10.93
  -2 -11   0  225.40   17.64
  -2 -11  -1    7.07    4.61
  -2 -11  -1    4.89    1.88
  -2 -11  -2    9.77    5.24
  -2 -11  -3  292.06   21.22
  -2 -11  -4    5.37    4.89
  -2 -11  -5   42.40    9.30
  -2 -11  -6  194.94   17.21
  -2 -11  -6  162.69   17.17
  -2 -11  -7   64.56   10.76
  -2 -11  -7   44.72    9.92
  -2 -11  -8   36.62    9.82
   2  12 -14  203.62   20.34
   2  12 -13   31.06    9.17
   2  12 -12  174.82   17.78
   2  12 -11  255.82   14.41
   2  12 -11  288.33   21.90
   2  12 -10   88.93   12.17
  -2 -12  10   58.30   11.25
   2  12 -10   76.60    7.83
   2  12  -9  246.06   19.49
  -2 -12   9  286.89   24.07
   2  12  -8 1170.64   45.37
  -2 -12   8 1250.57   55.58
   2  12  -7   11.07    5.25
  -2 -12   7    6.09    6.49
  -2 -12   6  146.48   20.19
   2  12  -6  159.78   14.36
   2  12  -6  158.22   11.34
  -2 -12   5  584.84   41.16
   2  12  -5  675.70   25.40
  -2 -12   4  827.62   36.77
   2  12  -4  791.53   33.92
   2  12  -4  774.04   27.67
  -2 -12   4  824.41   29.15
  -2 -12   3  436.20   25.87
   2  12  -3  444.48   24.30
  -2 -12   3  396.92   32.47
   2  12  -3  440.26   19.48
  -2 -12   3  462.48   19.49
  -2 -12   2  344.36   29.24
  -2 -12   2  377.12   23.92
  -2 -12   2  410.58   17.36
   2  12  -2  429.37   23.72
  -2 -12   1    5.33    2.46
  -2 -12   1    8.67    5.31
  -2 -12   1   16.81    7.55
  -2 -12   0   14.91    3.01
  -2 -12   0   16.42    6.13
  -2 -12   0   23.88    7.91
  -2 -12  -1  878.42   38.65
  -2 -12  -1  769.44   21.88
  -2 -12  -2  281.83   21.62
  -2 -12  -3   74.47   11.63
  -2 -12  -4   20.59    8.02
  -2 -12  -5   66.19   11.40
  -2 -12  -6    3.20    6.06
  -2 -12  -7  147.54   17.35
   2  13 -14   21.89    8.00
   2  13 -13   31.94    9.15
   2  13 -12   36.18    9.17
   2  13 -11   -1.43    4.79
   2  13 -10  400.82   25.88
  -2 -13  10  392.11   28.44
  -2 -13   9   38.39   10.18
   2  13  -9   72.49   11.08
  -2 -13   8    1.98    6.34
   2  13  -8    7.42    4.84
  -2 -13   7   30.19    9.77
   2  13  -7   32.19    7.84
  -2 -13   6  141.63   20.12
   2  13  -6  143.36   14.62
   2  13  -5   83.14    8.53
  -2 -13   5   92.00   16.52
   2  13  -5  112.15   12.49
  -2 -13   4 1033.07   44.12
   2  13  -4 1077.94   42.26
  -2 -13   3   86.67   12.39
  -2 -13   3   58.63   13.39
  -2 -13   3   84.85    8.07
   2  13  -3   82.18   11.00
   2  13  -2   21.86    6.59
  -2 -13   2    8.42    6.73
  -2 -13   2   24.14    7.43
  -2 -13   1  152.56   19.18
   2  13  -1  154.49   15.15
  -2 -13   1  153.45   16.01
  -2 -13   0  485.03   29.15
  -2 -13  -1  102.61   13.59
  -2 -13  -2  626.26   34.41
  -2 -13  -3  302.49   24.02
  -2 -13  -4   -6.41    6.87
  -2 -13  -5  151.24   17.64
   2  14 -12   70.60   12.37
   2  14 -11   58.29   10.96
   2  14 -10   14.31    6.63
  -2 -14  10   10.80    6.31
   2  14  -9   -1.37    4.39
  -2 -14   9    3.88    5.88
   2  14  -8    6.62    5.01
  -2 -14   8    6.29    6.00
   2  14  -7    3.85    4.50
  -2 -14   7   -2.27    7.62
   2  14  -6   22.72    6.76
  -2 -14   6   19.11    9.67
   2  14  -5   11.19    5.34
  -2 -14   5    8.64    6.35
   2  14  -4   71.96   11.17
  -2 -14   4   74.82   12.17
  -2 -14   3   14.48    7.33
   2  14  -3   28.66    7.25
  -2 -14   3   36.69   11.13
  -2 -14   2   -2.92    5.52
   2  14  -2   10.03    5.37
  -2 -14   2    2.15    6.51
   2  14  -1   66.13   10.45
  -2 -14   1   66.58   11.37
  -2 -14   0    3.02    4.58
  -2 -14  -1  257.57   22.18
  -2 -14  -2   28.84    8.59
   2  15 -11  384.89   27.27
   2  15 -10   40.69    9.43
   2  15  -9   72.74   11.75
  -2 -15   9   57.27   12.98
   2  15  -8   16.94    6.55
  -2 -15   8   30.85   10.69
   2  15  -7   71.64   11.55
  -2 -15   7   53.85   13.45
   2  15  -6   13.59    6.15
  -2 -15   6    9.77    7.81
   2  15  -5   85.98   12.19
  -2 -15   5   85.16   13.30
  -2 -15   4    7.76    7.02
   2  15  -4   16.09    6.22
  -2 -15   4   12.05    7.31
  -2 -15   3    3.13    5.24
   2  15  -3    5.39    5.45
  -2 -15   3   11.61    7.42
  -2 -15   2   64.79   11.83
   2  15  -2   82.69   12.11
  -2 -15   1   11.22    6.69
   2  15  -1   17.83    6.51
   2  15   0    1.39    4.46
   2  16  -8   42.04    9.51
   2  16  -7   19.13    7.45
   2  16  -6  620.42   34.17
   2  16  -5   96.59   13.65
   2  16  -4  356.67   25.16
   2  16  -3   76.65   12.41
  -3  16   2    8.92    8.13
  -3  16   1    4.28    6.85
  -3  16   0  386.39   31.08
  -3  16  -1    3.41    5.17
   3 -16   4   35.53    9.49
   3 -16   5  279.33   22.79
   3 -16   6  552.34   31.97
  -3  16  -7   40.39    9.38
   3 -16   7   47.04   10.23
   3 -16   8   85.78   12.73
  -3  16  -8   74.01   12.13
  -3  16  -9    7.86    5.94
  -3  16 -10    8.11    6.13
  -3  15   3   20.35    9.15
   3 -15  -2   14.50    8.11
  -3  15   2   -2.21    5.47
   3 -15  -1   12.99    7.89
  -3  15   1   -4.25    6.07
   3 -15   0  433.35   28.26
  -3  15   0  352.18   29.52
   3 -15   1   33.48    8.96
  -3  15  -1   13.28    7.13
  -3  15  -2   -1.34    5.05
   3 -15   3  129.58   15.51
  -3  15  -3  122.56   12.85
  -3  15  -4   10.66    5.49
   3 -15   4    6.85    6.04
  -3  15  -5    1.27    3.86
  -3  15  -5   -1.42    4.29
   3 -15   5   -1.35    5.48
  -3  15  -6   12.20    5.66
  -3  15  -6   18.61    6.95
  -3  15  -7   15.74    6.14
  -3  15  -7   11.60    6.23
   3 -15   7   17.21    6.70
  -3  15  -8   18.02    7.29
   3 -15   8   15.30    7.74
  -3  15  -8   14.85    6.38
   3 -15   8   20.96    7.14
  -3  15  -9    7.83    5.71
   3 -15   9   12.69    7.56
  -3  15 -10   14.58    6.34
   3 -15  10   -3.44    5.76
  -3  15 -11   16.64    7.72
   3 -14  -7  903.87   42.66
   3 -14  -6   73.49   12.59
   3 -14  -5  323.57   26.28
  -3  14   5  324.92   29.87
   3 -14  -4  108.29   15.79
  -3  14   4  112.65   17.78
   3 -14  -3   -3.88    5.19
   3 -14  -3    6.15    5.60
  -3  14   3   -2.22    5.94
   3 -14  -2  846.50   40.36
  -3  14   2  693.42   44.35
   3 -14  -1 1606.96   58.53
  -3  14   1 1404.52   64.96
  -3  14   0  103.29   16.05
   3 -14   0   81.54   12.39
  -3  14  -1   44.43    9.79
   3 -14   1   33.64    8.31
  -3  14  -2   66.69   10.36
   3 -14   2   82.71   11.81
  -3  14  -3   14.82    5.36
   3 -14   3   15.42    6.76
  -3  14  -3   15.36    5.50
   3 -14   4  779.31   36.04
  -3  14  -4  728.93   34.13
  -3  14  -4  749.77   35.94
   3 -14   5 1240.47   48.09
  -3  14  -5 1180.27   47.91
  -3  14  -5 1309.13   48.97
  -3  14  -6    9.34    5.88
  -3  14  -6   10.69    5.41
   3 -14   6    6.18    4.84
  -3  14  -7   14.97    6.16
  -3  14  -7   22.66    7.02
   3 -14   7   15.89    6.66
  -3  14  -8  219.22   20.09
  -3  14  -8  200.94   18.66
   3 -14   8  199.04   17.54
  -3  14  -9   56.13   11.33
  -3  14  -9   70.00   11.95
  -3  14 -10  211.37   19.73
  -3  14 -10  151.87   18.49
   3 -14  10  191.74   19.65
  -3  14 -11  536.56   33.07
   3 -14  11  477.24   30.53
  -3  14 -12   76.32   13.36
   3 -14  12   74.79   11.82
   3 -13  -7  112.57   14.40
  -3  13   6  121.47   18.33
   3 -13  -6  138.21   16.93
  -3  13   5   28.62    9.72
   3 -13  -5   27.04    8.89
  -3  13   4   59.17   13.53
   3 -13  -4   59.71   11.25
  -3  13   3    2.17    4.90
   3 -13  -3    7.14    5.20
   3 -13  -2    6.85    5.54
   3 -13  -1  209.44   18.55
  -3  13   0 1036.76   50.37
   3 -13   0 1126.45   45.02
  -3  13  -1    1.49    4.75
   3 -13   1    6.17    5.15
  -3  13  -2  476.39   26.56
   3 -13   2  450.58   26.29
   3 -13   3   88.13   11.55
  -3  13  -3  105.93   10.82
  -3  13  -3  123.22   12.35
  -3  13  -3  130.67   13.90
   3 -13   4  230.23   17.99
  -3  13  -4  231.74   13.57
  -3  13  -4  256.59   18.79
  -3  13  -4  234.29   18.53
   3 -13   5  512.95   26.99
  -3  13  -5  417.44   15.60
  -3  13  -5  547.58   29.00
  -3  13  -5  466.08   26.44
   3 -13   6 1006.85   40.30
  -3  13  -6  971.19   41.04
  -3  13  -6  943.61   41.80
  -3  13  -7   52.39    9.71
  -3  13  -7   43.43    9.33
   3 -13   7   41.53    8.23
  -3  13  -8  155.33   17.14
   3 -13   8  135.23   13.96
  -3  13  -8  182.16   16.91
  -3  13  -9  383.71   27.24
  -3  13  -9  425.59   26.86
  -3  13 -10  245.62   22.10
  -3  13 -10  275.97   22.13
  -3  13 -11  156.83   17.23
   3 -13  11  142.38   16.08
  -3  13 -11  155.20   17.85
   3 -13  12   72.67   11.48
  -3  13 -12   80.93   13.40
   3 -12  -8  228.65   19.02
   3 -12  -7   87.73   12.89
  -3  12   7   59.72   13.03
   3 -12  -7   91.84   13.91
  -3  12   6    2.13    6.08
   3 -12  -6    3.07    5.15
  -3  12   5  416.29   33.35
   3 -12  -4   24.91    7.68
  -3  12   4   33.91    9.60
   3 -12  -3   22.41    7.43
   3 -12  -2 1042.41   42.45
  -3  12   2 1021.39   25.56
   3 -12  -1   48.33    4.77
  -3  12   1   41.07    4.03
   3 -12  -1   43.52    8.69
   3 -12   0    5.81    4.98
  -3  12  -1 1292.45   50.71
   3 -12   1 1231.41   46.18
  -3  12  -2  122.79   12.61
  -3  12  -2   99.01   11.81
   3 -12   2  132.16   13.36
  -3  12  -3  129.30   13.31
  -3  12  -3  128.90   12.99
   3 -12   3  150.29   14.07
  -3  12  -4 2353.44   69.31
   3 -12   4 2346.71   68.48
  -3  12  -4 2156.59   56.58
  -3  12  -4 2205.51   68.37
  -3  12  -5   31.40    7.55
  -3  12  -5   28.37    2.82
  -3  12  -5   28.65    3.22
   3 -12   5   39.21    7.62
  -3  12  -5   42.66    7.97
  -3  12  -6   48.15    9.44
   3 -12   6   40.15    7.70
  -3  12  -6   50.84    8.79
   3 -12   7  173.25   14.69
  -3  12  -7  140.39   14.07
  -3  12  -7  162.38   16.46
  -3  12  -8  527.86   28.56
   3 -12   8  526.64   26.28
  -3  12  -8  500.60   30.19
  -3  12  -8  449.82   16.40
  -3  12  -9  645.92   33.08
  -3  12  -9  691.08   36.45
  -3  12  -9  587.84   23.06
  -3  12 -10 1501.76   55.40
  -3  12 -10 1486.97   57.91
  -3  12 -11    4.46    4.99
  -3  12 -11    1.64    5.73
  -3  12 -11    1.90    3.32
   3 -12  11    2.68    4.88
  -3  12 -12   45.80   10.12
   3 -12  12   24.98    7.06
  -3  12 -12   35.15    9.74
  -3  12 -13   30.73    9.63
   3 -11  -9   -1.12    3.92
   3 -11  -8   26.26    7.17
   3 -11  -8   27.21    8.58
  -3  11   8   45.15   11.57
  -3  11   7  970.59   51.38
   3 -11  -7 1102.80   47.57
  -3  11   6   20.44    8.78
  -3  11   5   40.81   11.14
   3 -11  -4   98.20   12.50
  -3  11   4   79.58   14.55
  -3  11   4   90.91    5.57
   3 -11  -3  160.11    5.75
   3 -11  -3  211.53   17.38
   3 -11  -2    8.06    2.13
  -3  11   2   10.13    2.13
   3 -11  -2   10.36    5.07
  -3  11   1   99.84    5.87
   3 -11  -1  106.61   12.23
   3 -11  -1   92.55    6.68
  -3  11   0   35.32    8.82
   3 -11   0   43.30    8.10
  -3  11  -1   20.41    6.44
   3 -11   1   29.44    6.43
   3 -11   2   42.34    7.82
  -3  11  -2   43.35    7.40
  -3  11  -3   60.56    8.83
  -3  11  -3   75.04    7.73
  -3  11  -3   76.39    9.80
   3 -11   3   69.99    9.50
  -3  11  -4  103.37   11.21
   3 -11   4  113.57   11.57
  -3  11  -4  110.23    7.35
  -3  11  -4  125.25   12.90
  -3  11  -5    8.37    5.40
  -3  11  -5    3.33    1.04
  -3  11  -5    4.35    1.20
  -3  11  -5    8.29    4.44
   3 -11   5    7.43    4.70
  -3  11  -6   87.75   11.67
  -3  11  -6   56.94    8.92
   3 -11   6   64.14    8.97
  -3  11  -7   40.58    8.10
  -3  11  -7   38.50    4.08
  -3  11  -7   40.02    8.64
   3 -11   7   60.43    8.60
  -3  11  -8   14.58    6.26
  -3  11  -8   14.64    3.56
  -3  11  -8   13.13    5.40
  -3  11  -9  277.73   20.53
  -3  11  -9  262.52   21.91
  -3  11  -9  228.38   14.82
  -3  11 -10   63.20   11.79
  -3  11 -10   55.80    8.28
  -3  11 -10   58.23   10.40
  -3  11 -11   50.29   11.20
  -3  11 -11   69.65   10.14
  -3  11 -11   75.07   12.54
  -3  11 -12   98.35   13.81
  -3  11 -12   74.73   13.10
  -3  11 -12   69.84   10.67
   3 -11  12   80.05   10.84
  -3  11 -13   11.36    6.76
  -3  11 -13    1.69    7.26
  -3  11 -13    7.94    4.82
  -3  11 -14   75.97   11.49
   3 -10  -9 1786.25   64.67
  -3  10   9 1590.77   67.53
   3 -10  -9 1628.73   55.22
   3 -10  -8  233.92   20.64
  -3  10   8  237.52   23.51
   3 -10  -8  219.11   15.42
   3 -10  -7  177.61   17.55
  -3  10   7  166.31   19.81
   3 -10  -7  182.61   12.96
   3 -10  -6    2.48    2.80
  -3  10   6    1.95    5.22
  -3  10   5   50.75   11.56
   3 -10  -5   51.98    5.97
  -3  10   5   56.93    4.73
   3 -10  -5   70.09   10.72
  -3  10   4  443.36   13.88
   3 -10  -4  459.19   25.94
   3 -10  -4  432.95   16.29
   3 -10  -3 2994.23   82.50
   3 -10  -3 2919.38   64.37
   3 -10  -2  257.86   18.05
  -3  10   2  257.99    9.07
   3 -10  -2  261.39   10.65
   3 -10  -1    2.30    1.86
  -3  10   1    3.34    5.06
   3 -10  -1    3.98    4.49
  -3  10   1    2.24    1.28
  -3  10   0   13.55    5.48
   3 -10   0    4.75    4.19
   3 -10   1   14.57    4.79
   3 -10   2  108.82   10.96
  -3  10  -2  104.09    9.88
  -3  10  -2  113.52   10.79
  -3  10  -2  128.81   11.93
   3 -10   3 1603.22   50.62
  -3  10  -3 1695.65   44.51
  -3  10  -3 1551.31   52.23
  -3  10  -3 1613.91   51.57
   3 -10   4  253.68   16.30
  -3  10  -4  248.38   16.80
  -3  10  -4  258.92   10.20
  -3  10  -4  266.52   18.89
  -3  10  -5    9.52    4.50
   3 -10   5    1.66    3.25
  -3  10  -5    3.82    3.35
   3 -10   6  528.07   23.84
  -3  10  -6  438.97   14.49
  -3  10  -6  487.09   28.03
  -3  10  -6  483.93   24.83
   3 -10   7    4.18    3.27
  -3  10  -7   11.00    5.56
  -3  10  -7    5.93    2.48
  -3  10  -7   12.75    4.92
  -3  10  -8   22.09    4.77
  -3  10  -8   26.12    7.50
  -3  10  -8   40.90    7.89
  -3  10  -9  735.71   37.53
  -3  10  -9  772.60   35.00
  -3  10 -10   32.34    7.19
  -3  10 -10   42.20   10.03
  -3  10 -10   55.05    9.95
  -3  10 -11   14.98    5.79
  -3  10 -11    6.43    6.08
  -3  10 -11   22.55    7.54
  -3  10 -12  590.93   32.23
   3 -10  12  566.00   28.09
  -3  10 -12  592.89   35.00
  -3  10 -12  609.34   34.10
  -3  10 -13  120.89   14.27
  -3  10 -13   85.88   13.99
  -3  10 -13  104.96   14.62
  -3  10 -14    4.24    4.95
  -3  10 -14    3.34    5.60
  -3  10 -15  158.11   17.06
  -3  10 -16  104.90   13.90
   3  -9 -11   15.04    5.86
   3  -9 -11   28.08    8.52
   3  -9 -10   66.62   12.04
   3  -9 -10   43.33    7.64
   3  -9 -10   45.62    8.36
  -3   9   9   26.43    8.34
   3  -9  -9   37.18    7.40
   3  -9  -9   25.03    6.33
   3  -9  -9   19.64    7.18
   3  -9  -8  311.62   23.17
  -3   9   8  258.57   24.49
   3  -9  -8  311.38   18.36
   3  -9  -7   92.14    9.29
  -3   9   7   65.29   12.62
   3  -9  -6  104.17    9.09
  -3   9   6   93.15   14.49
  -3   9   5  228.55    9.87
   3  -9  -5  221.08   12.18
  -3   9   5  240.39   22.84
   3  -9  -5  246.53   18.64
  -3   9   4  304.56   10.31
   3  -9  -4  289.55   19.48
   3  -9  -4  302.09   13.08
  -3   9   4  296.95   25.78
  -3   9   3   13.38    1.80
   3  -9  -3   22.10    5.75
  -3   9   3   12.99    6.23
   3  -9  -3   15.95    2.70
   3  -9  -3   17.40    2.53
  -3   9   2 1848.03   40.89
   3  -9  -2 1806.29   44.43
   3  -9  -2 1810.02   41.17
  -3   9   2 1730.67   68.49
  -3   9   1   69.89   11.35
   3  -9  -1   93.36    6.65
   3  -9  -1   97.04   10.22
   3  -9   0  492.29   23.60
  -3   9  -1  384.37   20.44
  -3   9  -1  352.61   18.05
   3  -9   1  369.21   19.66
  -3   9  -2 2642.10   71.52
   3  -9   2 2678.35   71.00
  -3   9  -2 2632.87   66.86
  -3   9  -2 2528.64   71.45
  -3   9  -3    2.89    2.92
  -3   9  -3    2.57    1.85
  -3   9  -3   -0.82    3.20
   3  -9   3    1.50    3.13
  -3   9  -4 1380.90   45.04
  -3   9  -4 1426.13   49.35
  -3   9  -4 1340.73   31.73
   3  -9   4 1457.72   43.99
  -3   9  -4 1383.39   43.74
  -3   9  -5    3.52    3.33
  -3   9  -5    5.06    1.39
  -3   9  -5    3.58    3.81
   3  -9   5   -0.73    3.06
  -3   9  -5    4.72    3.18
  -3   9  -6    0.93    2.99
  -3   9  -6    3.77    2.05
  -3   9  -6    2.57    4.31
   3  -9   6   -0.74    3.34
  -3   9  -6    0.81    2.73
   3  -9   7  672.45   27.07
  -3   9  -7  737.79   31.28
  -3   9  -7  644.18   24.39
  -3   9  -7  625.07   33.31
  -3   9  -7  668.07   28.31
  -3   9  -8 1552.85   53.40
  -3   9  -8 1718.10   60.52
  -3   9  -8 1728.71   51.94
  -3   9  -9   -1.17    3.76
  -3   9  -9    2.98    4.52
  -3   9  -9   -1.02    3.98
  -3   9  -9    0.94    3.56
  -3   9 -10   19.12    6.71
  -3   9 -10   19.59    6.45
  -3   9 -10   24.63    7.63
  -3   9 -10   22.58    5.97
  -3   9 -11   10.85    5.49
  -3   9 -11    7.92    5.31
  -3   9 -11    5.49    4.39
  -3   9 -12    1.63    4.93
  -3   9 -12    2.82    3.77
  -3   9 -12    4.40    5.35
  -3   9 -13  184.65   18.24
  -3   9 -13  174.31   18.37
  -3   9 -14  199.21   19.06
  -3   9 -15   23.98    7.59
   3  -8 -13   31.77    7.94
   3  -8 -12   48.53    9.29
   3  -8 -11   81.01   11.16
   3  -8 -10    6.85    3.87
   3  -8 -10    4.25    4.17
   3  -8  -9  366.67   21.32
   3  -8  -8  118.52   11.35
  -3   8   8  146.56   17.79
  -3   8   7   33.79    8.84
   3  -8  -7   41.71    6.82
   3  -8  -6  613.44   24.30
  -3   8   6  644.98   37.59
   3  -8  -5   -0.53    2.43
   3  -8  -5    4.27    4.58
  -3   8   5    3.56    4.76
  -3   8   4  150.45   17.93
   3  -8  -4  134.35    5.62
   3  -8  -4  151.66   13.31
   3  -8  -4  134.89    8.37
  -3   8   3 1230.44   54.87
   3  -8  -3 1240.78   31.61
   3  -8  -3 1290.22   32.55
   3  -8  -3 1324.55   44.22
   3  -8  -2   35.64    3.83
   3  -8  -2   32.42    2.74
  -3   8   2   43.44    9.36
   3  -8  -2   28.77    6.09
   3  -8  -1  289.82   16.84
   3  -8  -1  298.85   12.54
  -3   8   1  283.43   12.01
  -3   8   0   31.21    4.67
  -3   8   0   29.11    6.17
   3  -8   0   20.12    4.73
  -3   8  -1   66.51    7.38
  -3   8  -1   61.67    7.09
   3  -8   1   54.41    7.03
  -3   8  -2 1539.26   47.45
  -3   8  -2 1618.42   42.79
  -3   8  -2 1581.40   49.34
   3  -8   2 1675.99   47.79
  -3   8  -3  846.54   31.72
  -3   8  -3  911.45   35.33
  -3   8  -3  915.41   24.05
   3  -8   3  882.44   30.82
   3  -8   4   10.88    3.60
  -3   8  -4    7.44    3.42
  -3   8  -4    5.45    1.25
  -3   8  -4    7.42    4.42
  -3   8  -4    3.81    2.67
   3  -8   5   10.92    3.79
  -3   8  -5   15.92    4.14
  -3   8  -5    3.50    3.54
  -3   8  -5    5.10    1.92
  -3   8  -5    8.09    3.66
   3  -8   6  454.63   20.50
  -3   8  -6  499.61   22.11
  -3   8  -6  478.85   18.47
  -3   8  -6  449.57   26.93
  -3   8  -6  495.70   23.90
  -3   8  -7   15.96    4.28
  -3   8  -7    4.00    4.68
  -3   8  -7   11.71    3.63
  -3   8  -7   13.34    4.82
  -3   8  -8  992.17   35.58
  -3   8  -8  977.66   36.89
  -3   8  -8  946.47   42.67
  -3   8  -8 1019.67   39.29
  -3   8  -9 1203.64   40.22
  -3   8  -9 1121.13   47.39
  -3   8  -9 1114.43   43.26
  -3   8 -10    0.90    6.22
  -3   8 -10    7.54    5.50
  -3   8 -10    3.99    4.04
  -3   8 -10   11.19    5.18
  -3   8 -11   88.78   10.52
  -3   8 -11   65.49   11.59
  -3   8 -11   77.12   11.76
  -3   8 -11  100.58   13.04
  -3   8 -12  311.54   23.53
  -3   8 -12  330.32   24.26
  -3   8 -13  229.99   20.48
  -3   8 -14  382.23   26.87
  -3   8 -15  325.52   24.92
   3  -7 -13   69.61   11.27
   3  -7 -12   40.73    8.49
  -3   7  12   33.90    9.40
   3  -7 -11  171.51   15.59
   3  -7 -11  161.33   11.75
  -3   7  11  186.29   19.76
   3  -7 -10    8.50    4.56
  -3   7  10   13.87    7.01
   3  -7  -9  413.58   22.82
   3  -7  -8   24.45    5.81
   3  -7  -7    0.77    2.46
  -3   7   7    1.69    4.17
   3  -7  -6   37.89    5.79
  -3   7   6   33.65    9.03
   3  -7  -5  881.88   28.98
  -3   7   5  888.45   44.19
  -3   7   4    4.93    5.26
   3  -7  -4   12.02    2.75
   3  -7  -4   10.40    1.92
   3  -7  -3   42.80    6.87
  -3   7   3   53.12    9.82
   3  -7  -3   44.63    4.09
   3  -7  -3   41.91    3.85
   3  -7  -2  546.37   15.21
   3  -7  -2  549.75   24.05
   3  -7  -2  553.98   17.72
   3  -7  -1  128.60    7.80
   3  -7  -1  121.09   10.11
  -3   7   1  131.62    6.31
  -3   7   0   65.11    5.79
   3  -7   0   70.52    7.55
  -3   7   0   62.53    7.63
  -3   7  -1  222.29   13.10
  -3   7  -1  231.49   12.39
   3  -7   1  245.11   13.65
  -3   7  -2    0.98    1.31
   3  -7   2    1.73    2.47
  -3   7  -2    4.48    2.92
  -3   7  -2    2.52    2.38
   3  -7   3  308.56   15.07
  -3   7  -3  279.49   17.62
  -3   7  -3  289.08   15.59
   3  -7   4  141.48    9.87
  -3   7  -4  141.46    6.72
  -3   7  -4  147.47   13.43
  -3   7  -4  145.56   11.12
   3  -7   5   23.21    4.36
  -3   7  -5   30.79    3.91
  -3   7  -5   32.42    7.17
  -3   7  -5   30.74    5.39
   3  -7   6   34.76    5.15
  -3   7  -6   40.39    5.41
  -3   7  -6   36.32    7.58
   3  -7   6   35.29    6.00
  -3   7  -6   33.76    6.22
  -3   7  -7  613.41   26.04
  -3   7  -7  619.17   31.87
  -3   7  -7  603.73   27.46
   3  -7   7  593.45   26.32
  -3   7  -8   67.81   10.86
  -3   7  -8   61.60    8.98
  -3   7  -8   54.43    8.55
  -3   7  -9    8.51    5.73
  -3   7  -9    3.74    4.37
  -3   7  -9    6.67    4.36
  -3   7 -10   41.50    6.78
  -3   7 -10   41.36    9.24
  -3   7 -10   32.30    7.94
  -3   7 -10   44.96    8.55
  -3   7 -11   88.91    9.76
  -3   7 -11   78.87   11.74
  -3   7 -12   92.25   13.04
  -3   7 -13 1092.08   48.68
  -3   7 -14    9.58    5.82
  -3   7 -15    1.62    5.17
   3  -6 -14  223.87   19.36
   3  -6 -13    1.29    4.53
  -3   6  13    6.99    6.37
   3  -6 -12   25.73    6.69
  -3   6  12   23.97    8.31
   3  -6 -11  636.57   25.34
  -3   6  11  664.73   37.31
   3  -6 -11  594.85   30.07
   3  -6 -10 1654.69   46.52
   3  -6 -10 1611.19   54.31
  -3   6  10 1645.49   63.24
   3  -6  -9   56.52    5.97
   3  -6  -9   67.56    9.05
  -3   6   9   73.34   12.28
   3  -6  -8  295.78   18.33
   3  -6  -7   84.37    9.01
  -3   6   6   55.27   10.77
   3  -6  -6   59.18    7.24
   3  -6  -5  568.72   22.26
  -3   6   5  550.49   32.62
   3  -6  -4 2020.17   52.50
  -3   6   4 2144.49   70.69
   3  -6  -4 2038.71   47.08
   3  -6  -3  364.25   13.96
   3  -6  -3  353.36   12.69
   3  -6  -2  784.24   21.04
   3  -6  -2  763.53   22.58
  -3   6   1  220.53   14.43
   3  -6  -1  215.15    6.45
   3  -6  -1  230.14   10.54
   3  -6  -1  228.75   13.24
  -3   6   0    7.36    2.69
   3  -6   0    5.54    2.75
  -3   6   0    6.23    1.73
  -3   6  -1   30.70    3.99
   3  -6   1   33.87    4.71
  -3   6  -1   31.50    4.47
   3  -6   2 2562.81   62.92
  -3   6  -2 2503.26   64.06
  -3   6  -2 2467.44   66.26
  -3   6  -2 2548.43   57.32
   3  -6   3   69.19    6.36
  -3   6  -3   73.44    7.16
  -3   6  -3   62.04    3.16
  -3   6  -3   64.07    3.95
  -3   6  -3   74.61    8.38
  -3   6  -4   17.57    3.47
   3  -6   4   21.90    3.85
  -3   6  -4   17.01    2.78
  -3   6  -4   14.05    4.35
  -3   6  -4   14.44    3.77
  -3   6  -5 1087.45   32.68
   3  -6   5 1042.59   31.66
  -3   6  -5 1124.16   32.15
  -3   6  -5 1055.45   40.78
   3  -6   5 1093.88   34.99
  -3   6  -5 1040.26   35.74
  -3   6  -6  702.10   24.63
  -3   6  -6  681.89   25.98
  -3   6  -6  702.19   32.68
  -3   6  -6  699.86   28.29
   3  -6   6  697.07   27.19
  -3   6  -7   11.11    3.46
  -3   6  -7   13.61    5.16
  -3   6  -7   21.50    5.29
  -3   6  -7    8.80    3.78
   3  -6   7    8.22    3.72
  -3   6  -8  300.50   15.53
  -3   6  -8  247.89   18.24
  -3   6  -8  259.28   20.11
   3  -6   8  254.25   16.98
  -3   6  -8  262.59   17.69
  -3   6  -9  234.11   19.32
  -3   6  -9  283.65   19.43
  -3   6 -10  100.57   13.54
  -3   6 -10  126.64   13.48
  -3   6 -11   82.99   12.55
  -3   6 -11   89.77    9.44
  -3   6 -12  154.17   17.13
  -3   6 -13   22.85    7.39
  -3   6 -14   24.79    8.37
  -3   6 -15   20.09    7.58
   3  -5 -14  104.13   13.33
  -3   5  14   94.17   14.52
   3  -5 -13   32.11    8.13
  -3   5  13   30.24    9.17
   3  -5 -12  448.64   21.67
   3  -5 -12  458.70   26.31
   3  -5 -12  399.00   15.77
  -3   5  12  405.60   28.57
  -3   5  11   24.18    7.82
   3  -5 -11   20.65    6.36
   3  -5 -11   26.65    5.36
   3  -5 -11   16.13    3.12
  -3   5  10    7.92    5.07
  -3   5  10   15.39    3.34
   3  -5 -10   15.75    3.83
   3  -5 -10   19.31    5.64
  -3   5  10   12.67    2.31
  -3   5   9   70.14   11.77
  -3   5   9   70.90    4.89
   3  -5  -9   64.35    6.59
   3  -5  -9   74.37    9.56
  -3   5   8  126.19    6.55
   3  -5  -8  131.68   12.09
   3  -5  -8  144.48    8.80
   3  -5  -7  860.93   32.70
  -3   5   7  869.51   23.32
   3  -5  -7  875.37   25.02
  -3   5   6 1470.53   36.19
   3  -5  -6 1537.97   45.92
  -3   5   5  230.99   19.55
   3  -5  -5  256.70   14.39
  -3   5   4  306.37   21.16
   3  -5  -4  290.98   10.83
   3  -5  -3  487.98   15.92
   3  -5  -2  176.84    8.66
  -3   5   2  161.72   12.64
  -3   5   1  480.50   20.89
   3  -5  -1  538.64   17.83
   3  -5   0 5021.85  103.23
  -3   5   0 4853.15  111.95
   3  -5   0 5021.04  113.01
   3  -5   1  546.85   13.68
  -3   5  -1  532.80   17.04
   3  -5   1  522.20   18.94
   3  -5   2  221.01   10.63
   3  -5   2  226.63    8.65
  -3   5  -2  222.79   12.56
  -3   5  -2  207.32   11.38
   3  -5   3    9.99    2.54
  -3   5  -3    8.46    1.82
  -3   5  -3    8.73    3.21
  -3   5  -3    8.22    2.75
  -3   5  -4 1348.03   35.99
   3  -5   4 1328.85   35.49
  -3   5  -4 1359.52   35.73
  -3   5  -4 1256.02   43.58
   3  -5   4 1356.53   38.75
  -3   5  -4 1312.56   39.39
  -3   5  -5  627.26   20.71
  -3   5  -5  607.84   22.21
  -3   5  -5  548.64   27.07
  -3   5  -5  573.42   23.65
   3  -5   5  638.15   23.78
   3  -5   6 2231.16   59.99
  -3   5  -6 2184.41   60.08
  -3   5  -6 2253.27   55.05
   3  -5   7    3.88    1.07
   3  -5   7    4.91    1.10
  -3   5  -7    2.59    2.62
   3  -5   7    2.40    2.68
  -3   5  -7    6.48    3.63
  -3   5  -7    9.50    3.08
  -3   5  -8  206.65   12.04
  -3   5  -8  202.79   15.36
   3  -5   8  192.30   14.35
   3  -5   8  179.06    7.50
  -3   5  -8  175.04   15.93
   3  -5   8  173.03    7.56
   3  -5   9    8.26    2.15
  -3   5  -9    9.70    4.36
  -3   5  -9   10.85    5.13
  -3   5  -9    2.46    2.24
  -3   5 -10  245.79   20.77
   3  -5  10  218.79   10.56
  -3   5 -11  185.77   19.02
  -3   5 -11  205.14   11.18
   3  -5  11  168.94    9.86
  -3   5 -12   72.81    6.14
  -3   5 -12   70.65   12.06
  -3   5 -13   13.55    7.06
  -3   5 -14   60.26   11.79
  -3   5 -14   46.34   10.32
  -3   5 -15   27.74    8.60
   3  -4 -15   -5.61    5.11
  -3   4  14   56.25   11.41
   3  -4 -14   63.26   10.78
   3  -4 -13  159.55   16.03
  -3   4  13  184.29   19.08
   3  -4 -13  168.69   13.93
   3  -4 -12  129.95    7.36
   3  -4 -12  147.17   12.42
   3  -4 -12  129.70   13.93
  -3   4  12  150.50   17.01
   3  -4 -11  279.69   16.31
   3  -4 -11  258.96   11.72
  -3   4  11  255.99   11.36
   3  -4 -11  283.66   19.95
   3  -4 -10  388.94   18.59
   3  -4 -10  367.17   15.30
   3  -4 -10  374.39   22.38
  -3   4  10  408.12   27.18
  -3   4  10  388.73   14.97
  -3   4  10  367.99   14.96
   3  -4  -9  175.28   11.30
   3  -4  -9  175.48   14.69
  -3   4   9  196.29    9.54
  -3   4   9  168.62   17.39
  -3   4   9  175.32   10.23
   3  -4  -8  727.81   24.80
  -3   4   8  810.47   38.94
  -3   4   8  784.47   22.78
   3  -4  -8  759.04   31.69
   3  -4  -7    3.38    1.78
  -3   4   7    2.75    1.55
   3  -4  -6  366.63   12.83
  -3   4   6  388.03   13.71
   3  -4  -5 2368.54   52.33
   3  -4  -5 2377.36   54.77
  -3   4   5 2420.14   55.82
   3  -4  -4   70.82    5.02
  -3   4   4   74.97    5.27
   3  -4  -3  176.83    8.55
  -3   4   3  171.47   13.07
   3  -4  -2  169.17    8.48
  -3   4   2  174.35   11.69
   3  -4  -1  916.61   26.43
  -3   4   1  921.67   20.95
  -3   4   1  941.92   28.90
   3  -4   0    5.71    2.00
  -3   4   0    5.60    1.81
   3  -4   0    7.52    2.32
   3  -4   0    7.50    2.33
   3  -4   0    5.35    1.14
  -3   4   0    6.70    1.53
   3  -4   1 2780.23   63.13
   3  -4   1 2712.44   63.24
  -3   4  -1 2726.33   64.31
   3  -4   1 2716.73   59.34
   3  -4   1 2667.66   64.70
   3  -4   2  393.92   12.95
   3  -4   2  421.93   14.35
  -3   4  -2  407.50   15.70
  -3   4  -2  412.86   12.23
  -3   4  -2  410.66   13.09
   3  -4   2  421.70   13.28
   3  -4   2  398.86   17.05
   3  -4   3  288.46    9.34
  -3   4  -3  262.48   12.82
  -3   4  -3  297.04   11.59
   3  -4   3  278.11   11.68
   3  -4   3  304.25   15.62
   3  -4   3  286.53   11.02
  -3   4  -4  225.11   12.60
   3  -4   4  241.64   12.44
   3  -4   4  249.76   10.15
  -3   4  -4  266.61   10.61
   3  -4   4  239.52   12.08
  -3   4  -4  264.15   12.24
   3  -4   4  254.51   15.25
  -3   4  -5  814.45   29.35
   3  -4   5  867.80   28.87
   3  -4   5  814.04   20.95
  -3   4  -5  836.98   24.07
  -3   4  -5  879.88   28.95
   3  -4   5  870.09   32.39
   3  -4   6  126.86   10.21
  -3   4  -6  114.43   10.14
   3  -4   6  118.80    6.08
  -3   4  -6  114.56   10.35
   3  -4   6  126.01   11.64
  -3   4  -6  143.69    8.04
   3  -4   7 2805.42   74.17
  -3   4  -7 2702.73   75.34
  -3   4  -7 2789.41   78.15
   3  -4   7 2677.11   77.17
  -3   4  -7 2848.85   66.87
  -3   4  -8  393.11   16.46
  -3   4  -8  390.55   23.97
   3  -4   8  354.08   20.00
  -3   4  -9  168.79   10.82
   3  -4   9  169.47    9.89
   3  -4   9  159.35    9.81
  -3   4  -9  139.78   15.57
  -3   4  -9  166.67   10.28
   3  -4  10    8.40    2.69
  -3   4 -10    7.14    2.43
   3  -4  10    5.15    2.44
  -3   4 -10   13.37    3.69
  -3   4 -11 1312.31   54.44
  -3   4 -11 1268.14   34.16
   3  -4  11 1257.32   37.67
  -3   4 -12   52.76   10.93
  -3   4 -13  837.32   43.77
  -3   4 -13  964.90   46.05
  -3   4 -14    1.77    5.92
  -3   4 -14    1.78    5.67
  -3   3  15   11.43    6.81
   3  -3 -15   12.65    6.03
  -3   3  14   78.25   12.31
   3  -3 -14   90.21   10.71
   3  -3 -14   94.81   12.82
   3  -3 -13  370.21   21.01
   3  -3 -13  384.64   24.54
  -3   3  13  336.01   25.37
   3  -3 -12   89.97    5.55
   3  -3 -12   87.32    5.35
  -3   3  12   94.85   13.43
   3  -3 -12   91.83   11.75
   3  -3 -12   95.68   10.12
  -3   3  11   17.96    7.26
   3  -3 -11   11.56    5.49
  -3   3  11   15.95    3.65
   3  -3 -11   13.13    2.69
  -3   3  10   65.87   11.23
  -3   3  10   55.15    5.26
   3  -3 -10   51.47    8.51
  -3   3  10   55.86    5.82
   3  -3 -10   60.14    5.47
  -3   3   9  110.85    7.70
  -3   3   9  103.58    7.38
   3  -3  -9   91.03    6.97
  -3   3   8    4.38    1.97
  -3   3   8    1.39    3.13
  -3   3   8    3.56    2.01
   3  -3  -8    3.16    2.04
  -3   3   7  843.27   38.32
  -3   3   7  875.23   25.48
  -3   3   6   69.89    5.33
  -3   3   5  304.62   11.98
   3  -3  -5  303.76   11.64
  -3   3   4  980.64   27.00
   3  -3  -4  969.91   26.59
   3  -3  -4  970.43   23.04
   3  -3  -3  422.91   14.98
  -3   3   3  448.93   20.10
   3  -3  -3  429.73   19.37
  -3   3   3  435.63   15.21
   3  -3  -2  332.34   13.09
   3  -3  -2  331.12   15.31
  -3   3   2  323.66   15.03
  -3   3   2  325.71   12.97
   3  -3  -1  240.61   10.75
  -3   3   1  233.63   11.19
   3  -3  -1  230.85   11.45
   3  -3  -1  245.17    8.45
   3  -3   0  214.92   10.42
  -3   3   0  210.85    8.34
   3  -3   0  221.16    9.37
   3  -3   0  200.74    7.61
   3  -3   0  199.47    9.67
   3  -3   1  973.04   26.37
  -3   3  -1 1018.27   25.84
  -3   3  -1  956.07   26.82
   3  -3   1 1024.81   25.30
  -3   3  -1  996.77   27.82
   3  -3   1  985.17   28.77
   3  -3   1  968.53   25.61
   3  -3   2   16.06    2.21
  -3   3  -2   15.02    2.60
  -3   3  -2   15.23    2.43
   3  -3   2   23.02    3.80
  -3   3  -2   14.33    3.14
   3  -3   2   10.47    2.03
   3  -3   2   14.37    2.03
   3  -3   3   54.40    4.99
  -3   3  -3   57.89    5.41
   3  -3   3   66.68    5.32
  -3   3  -3   52.70    4.92
   3  -3   3   56.29    6.33
   3  -3   3   52.57    3.63
   3  -3   4   47.33    3.78
   3  -3   4   47.82    5.18
  -3   3  -4   37.66    4.91
  -3   3  -4   43.80    5.11
   3  -3   4   42.87    5.02
   3  -3   4   46.31    6.19
  -3   3  -4   37.86    3.18
   3  -3   5  319.38   15.44
  -3   3  -5  313.78   16.10
   3  -3   5  312.95   15.32
  -3   3  -5  328.53   16.37
   3  -3   5  303.98   17.36
  -3   3  -5  315.59   11.01
   3  -3   6  328.61   16.91
  -3   3  -6  324.80   17.71
  -3   3  -6  326.41   12.12
   3  -3   6  321.13   17.07
  -3   3  -6  335.29   18.40
   3  -3   6  322.64   18.76
   3  -3   7   21.29    4.67
  -3   3  -7   24.46    3.57
   3  -3   7   19.60    5.52
   3  -3   7   21.93    3.78
  -3   3  -7   28.63    4.33
  -3   3  -7   16.28    5.16
  -3   3  -8    2.19    1.98
   3  -3   8    7.12    3.48
   3  -3   8    8.08    2.36
  -3   3  -8   -1.23    4.14
  -3   3  -8    4.17    2.15
   3  -3   9  402.54   22.40
  -3   3  -9  467.92   18.19
   3  -3   9  390.78   15.51
  -3   3  -9  422.29   26.90
  -3   3  -9  405.05   15.95
  -3   3 -10   40.49    5.63
   3  -3  10   29.34    3.76
   3  -3  10   28.53    3.70
  -3   3 -10   31.14    8.37
  -3   3 -10   31.35    8.41
  -3   3 -10   32.85    4.10
  -3   3 -11  817.90   40.67
  -3   3 -11  814.28   41.42
   3  -3  11  738.55   28.64
  -3   3 -11  837.15   28.71
  -3   3 -12  117.99   15.89
   3  -3  12  131.25   11.03
  -3   3 -12  122.86   15.83
  -3   3 -13  100.46   14.64
  -3   3 -13   96.94   14.76
  -3   3 -14   26.54    8.77
  -3   3 -14   12.83    6.94
  -3   2  16  130.54   16.26
  -3   2  15   71.05   11.84
   3  -2 -15   96.07   13.19
   3  -2 -15   76.38   10.53
  -3   2  14  140.59   16.49
   3  -2 -14  188.87   17.61
  -3   2  13  158.82   16.95
   3  -2 -13  144.18   15.03
  -3   2  12 1163.54   38.90
  -3   2  12 1285.84   51.94
   3  -2 -12 1268.44   48.41
   3  -2 -12 1286.72   30.74
   3  -2 -11  365.92   13.25
  -3   2  11  327.19   16.85
  -3   2  11  389.37   25.86
   3  -2 -11  369.94   23.18
   3  -2 -11  355.86   13.20
   3  -2 -10   37.16    4.15
   3  -2 -10   24.04    3.60
  -3   2  10   33.43    4.91
  -3   2  10   26.76    7.28
  -3   2   9  506.83   17.92
   3  -2  -9  524.26   22.06
  -3   2   9  513.53   19.90
  -3   2   9  521.68   29.73
   3  -2  -9  519.95   18.14
  -3   2   8  147.52    8.80
   3  -2  -8  135.34   10.01
  -3   2   8  163.03    9.59
  -3   2   8  172.80   15.82
   3  -2  -8  167.33    9.31
  -3   2   7    2.26    2.80
  -3   2   7    3.45    1.95
   3  -2  -7    2.53    2.11
  -3   2   7    4.10    1.85
   3  -2  -7    2.63    2.03
  -3   2   6  885.73   27.25
   3  -2  -6  829.50   26.17
  -3   2   6  870.23   25.80
   3  -2  -6  888.35   27.29
   3  -2  -5 1114.21   29.54
  -3   2   5 1137.84   30.57
   3  -2  -5 1073.17   29.68
  -3   2   4  371.30   13.91
   3  -2  -4  396.93   18.06
   3  -2  -4  367.05   13.72
   3  -2  -3   12.81    2.49
   3  -2  -3   14.07    3.31
   3  -2  -2   12.20    2.76
  -3   2   2   19.25    3.31
   3  -2  -2   12.66    1.54
   3  -2  -2   14.49    2.55
  -3   2   2   11.82    2.27
   3  -2  -1 1215.89   28.91
   3  -2  -1 1170.16   32.31
  -3   2   1 1173.29   32.61
  -3   2   0 1468.02   35.91
  -3   2   0 1482.42   37.10
   3  -2   0 1445.96   35.08
   3  -2   0 1468.05   37.14
  -3   2  -1   45.06    3.79
  -3   2  -1   51.14    3.82
   3  -2   1   57.39    4.21
  -3   2  -1   51.34    4.64
   3  -2   1   51.87    3.26
   3  -2   2  408.90   13.62
  -3   2  -2  380.56   13.80
   3  -2   2  387.66   13.19
  -3   2  -2  393.40   14.53
   3  -2   2  419.35   14.42
   3  -2   2  417.66   16.41
  -3   2  -2  413.68   16.57
   3  -2   2  397.04   10.63
   3  -2   3  969.91   26.43
   3  -2   3  986.44   27.79
  -3   2  -3  957.80   28.60
   3  -2   3 1009.50   28.50
  -3   2  -3  978.50   29.00
   3  -2   3 1006.92   31.65
  -3   2  -3  969.54   32.29
  -3   2  -4  313.05    8.72
   3  -2   4  326.26   14.34
  -3   2  -4  356.55   15.62
   3  -2   4  311.99   14.60
   3  -2   4  326.14   14.49
  -3   2  -4  320.71   15.20
  -3   2  -4  348.91   18.06
   3  -2   4  336.42   16.98
  -3   2  -5  139.01    9.25
  -3   2  -5  145.51    5.83
   3  -2   5  142.73   10.08
   3  -2   5  146.90    9.34
  -3   2  -5  145.94   10.95
   3  -2   5  155.03   10.40
   3  -2   5  149.70   11.67
  -3   2  -6  241.41   12.27
  -3   2  -6  253.28    9.65
   3  -2   6  253.42   14.68
   3  -2   6  248.02   12.25
   3  -2   6  238.07   14.51
  -3   2  -6  252.59   16.23
   3  -2   6  253.89   16.30
  -3   2  -7  247.21   12.09
   3  -2   7  267.38   16.11
  -3   2  -7  257.50   11.03
   3  -2   7  249.71   12.05
   3  -2   7  262.87   16.28
  -3   2  -7  260.72   18.23
   3  -2   7  240.47   16.68
   3  -2   8    5.37    3.26
  -3   2  -8    9.30    2.71
   3  -2   8    6.18    2.14
   3  -2   8    4.50    2.03
  -3   2  -8    3.24    1.88
  -3   2  -8   -1.27    3.63
  -3   2  -8    1.25    3.59
   3  -2   9   75.02    5.86
   3  -2   9  109.47   11.26
  -3   2  -9  101.76    7.84
  -3   2  -9   97.41   12.90
  -3   2  -9   76.25   11.58
   3  -2   9   76.78    5.88
  -3   2 -10   45.60    5.83
  -3   2 -10   52.85   10.21
  -3   2 -10   47.55   10.05
   3  -2  10   43.25    3.84
  -3   2 -11    9.35    5.46
  -3   2 -11   13.44    6.80
  -3   2 -11   12.41    3.79
   3  -2  12   15.69    4.92
  -3   2 -12   24.60    8.30
  -3   2 -13    6.85    6.00
  -3   2 -13   14.60    7.61
  -3   2 -14   11.23    7.08
  -3   1  16   95.36   13.81
   3  -1 -16   87.84   13.12
  -3   1  15   10.72    5.59
   3  -1 -15   18.28    6.82
   3  -1 -14  406.39   26.38
  -3   1  14  510.66   30.51
  -3   1  13    7.31    5.33
   3  -1 -13   11.75    5.60
   3  -1 -12   75.60    9.22
  -3   1  12   72.79   11.38
   3  -1 -12   84.29    4.85
  -3   1  12   67.74    8.37
   3  -1 -11  194.31    9.04
   3  -1 -11  218.28   14.97
  -3   1  11  186.51   13.10
  -3   1  11  191.99   17.90
   3  -1 -10  567.23   18.62
   3  -1 -10  575.29   18.90
   3  -1 -10  574.12   25.26
  -3   1  10  569.84   23.45
  -3   1  10  612.50   31.84
   3  -1  -9  261.02   11.57
   3  -1  -9  249.24   11.67
   3  -1  -9  249.42   15.22
  -3   1   9  283.21   20.38
  -3   1   9  247.19   13.64
  -3   1   8  923.99   27.37
   3  -1  -8  912.04   31.30
  -3   1   8  943.91   38.46
  -3   1   8  918.45   29.48
   3  -1  -8  919.44   27.19
  -3   1   7 1428.73   39.31
   3  -1  -7 1443.69   41.73
   3  -1  -7 1525.09   39.84
  -3   1   7 1544.80   40.76
   3  -1  -6   82.97    6.57
  -3   1   6   76.72    6.36
  -3   1   6   77.62    6.19
   3  -1  -6   89.83    8.84
   3  -1  -5 1492.17   39.35
  -3   1   5 1373.96   38.80
  -3   1   5 1394.02   37.52
   3  -1  -5 1471.91   42.90
   3  -1  -4 1024.89   30.08
  -3   1   4  929.69   29.44
   3  -1  -4  985.03   31.22
  -3   1   4  987.37   27.93
   3  -1  -4 1005.38   27.81
  -3   1   3   67.04    6.16
   3  -1  -3   63.20    5.88
   3  -1  -3   65.10    5.24
  -3   1   3   53.93    4.79
  -3   1   2 2375.08   55.46
   3  -1  -2 2198.79   55.80
  -3   1   2 2290.04   57.78
  -3   1   1 2660.86   63.67
   3  -1  -1 2756.79   60.71
   3  -1  -1 2647.44   63.22
  -3   1   0   11.62    2.17
  -3   1   0    9.79    2.38
   3  -1   0    7.93    2.51
  -3   1   0   10.00    1.33
   3  -1   0   10.42    1.96
   3  -1   0    7.94    1.89
   3  -1   1   51.74    4.35
  -3   1  -1   49.15    3.40
   3  -1   1   41.51    4.94
  -3   1  -1   50.24    4.58
   3  -1   1   48.53    4.28
  -3   1  -1   46.86    4.61
   3  -1   1   48.69    4.71
   3  -1   2 1608.40   40.54
  -3   1  -2 1695.55   44.42
   3  -1   2 1629.04   43.46
   3  -1   2 1618.19   43.91
   3  -1   2 1559.55   38.42
  -3   1  -2 1669.58   39.94
  -3   1  -2 1682.50   42.25
   3  -1   2 1635.41   41.22
  -3   1  -2 1527.76   43.53
   3  -1   3   97.52    7.65
   3  -1   3   94.90    6.47
   3  -1   3   91.06    6.76
  -3   1  -3   92.67    7.26
  -3   1  -3   88.83    7.22
  -3   1  -4  788.15   26.00
   3  -1   4  825.68   26.40
   3  -1   4  839.61   26.37
   3  -1   4  796.89   26.44
  -3   1  -4  781.58   27.66
   3  -1   4  856.50   29.05
  -3   1  -5   59.97    5.69
   3  -1   5   63.73    6.78
  -3   1  -5   54.46    3.22
   3  -1   5   65.60    5.97
   3  -1   5   61.59    6.71
  -3   1  -5   53.72    6.95
   3  -1   5   63.48    7.47
   3  -1   6  357.70   17.89
   3  -1   6  287.95   13.64
  -3   1  -6  328.02   14.07
   3  -1   6  320.14   13.81
   3  -1   6  337.99   17.36
  -3   1  -6  322.97   18.97
   3  -1   6  335.08   18.72
   3  -1   7    8.25    2.35
   3  -1   7    4.97    2.01
   3  -1   7    3.18    3.21
  -3   1  -7    5.40    3.94
  -3   1  -7    6.85    4.47
   3  -1   7    8.05    3.46
   3  -1   8  196.95    9.85
  -3   1  -8  196.71   17.37
   3  -1   8  232.45   15.82
  -3   1  -8  184.93   17.03
   3  -1   9    9.75    4.19
  -3   1  -9    5.46    4.58
  -3   1  -9    7.28    5.10
   3  -1   9   11.47    2.45
  -3   1 -10   10.26    5.92
  -3   1 -10    4.80    4.85
  -3   1 -11   23.38    7.89
  -3   1 -11   25.60    8.29
  -3   1 -12    1.65    4.99
  -3   1 -12    5.36    5.71
  -3   1 -13    5.15    6.02
  -3   1 -13    3.72    5.94
   3  -1  13   -3.10    3.61
  -3   0  17  111.51   15.02
   3   0 -16   13.14    6.92
  -3   0  16    3.04    5.10
   3   0 -15   25.39    7.82
  -3   0  15    8.93    5.83
   3   0 -14    5.47    4.69
   3   0 -14   16.46    6.65
  -3   0  14    5.82    4.88
   3   0 -13    3.13    4.09
  -3   0  13    8.51    4.97
  -3   0  13    1.90    3.03
   3   0 -12   54.56    8.45
   3   0 -12   46.99    3.85
  -3   0  12   62.08   10.48
  -3   0  12   44.80    7.35
   3   0 -12   53.13    4.19
   3   0 -11   -0.93    3.77
  -3   0  11   -1.31    3.51
  -3   0  11    0.86    2.29
   3   0 -11    0.94    1.46
   3   0 -10   43.52    6.82
   3   0 -10   33.96    4.09
  -3   0  10   21.94    6.20
  -3   0  10   36.16    6.06
   3   0  -9   82.05    6.29
   3   0  -9   91.75    6.66
   3   0  -9   83.35    8.87
  -3   0   9   88.00    8.65
  -3   0   9   76.80   10.15
   3   0  -8   40.46    4.44
   3   0  -8   30.02    5.13
   3   0  -8   43.12    4.75
  -3   0   8   53.02    8.13
  -3   0   8   48.10    5.89
   3   0  -7  275.01   12.59
   3   0  -7  299.67   13.36
  -3   0   7  277.65   13.77
  -3   0   7  288.25   17.74
   3   0  -6   52.22    5.22
   3   0  -6   44.88    4.94
  -3   0   6   40.26    4.64
  -3   0   6   46.10    4.97
  -3   0   5  258.78   11.84
   3   0  -5  231.38   12.95
  -3   0   5  242.29   12.14
   3   0  -5  248.31   12.03
   3   0  -4  175.94    9.33
  -3   0   4  193.07    9.84
   3   0  -4  187.66   10.83
  -3   0   4  208.28   10.96
   3   0  -4  205.11   10.80
   3   0  -3 1477.67   39.84
  -3   0   3 1511.11   38.61
  -3   0   3 1449.88   40.57
  -3   0   2    3.86    1.51
  -3   0   2    5.66    2.09
  -3   0   1   80.59    6.15
  -3   0   1   78.03    6.88
   3   0  -1   83.61    5.39
  -3   0   0 1254.34   34.83
   3   0   0 1308.89   36.75
   3   0   0 1276.17   33.68
   3   0   0 1289.48   33.23
   3   0   0 1283.06   34.09
   3   0   0 1290.10   36.23
  -3   0  -1  899.24   27.97
   3   0   1  887.29   25.91
   3   0   1  850.34   20.70
   3   0   1  898.16   28.00
   3   0   1  879.62   26.52
   3   0   1  901.52   25.61
   3   0   1  920.57   26.72
  -3   0  -2 1289.18   37.35
   3   0   2 1332.23   33.01
   3   0   2 1287.19   36.57
   3   0   2 1325.86   37.51
   3   0   2 1335.14   35.86
   3   0   2 1367.36   37.62
   3   0   3  886.70   27.04
   3   0   3  941.61   29.39
   3   0   3  916.13   29.25
   3   0   3  981.16   29.29
   3   0   3  953.40   28.75
  -3   0  -3  960.42   29.41
   3   0   4  659.92   23.40
   3   0   4  629.04   22.10
   3   0   4  588.84   21.14
   3   0   4  616.31   22.65
   3   0   4  593.14   22.03
   3   0   5  143.29   10.49
  -3   0  -5  163.02    6.20
   3   0   5  151.04    9.21
   3   0   5  151.89   10.80
   3   0   5  144.61   11.28
  -3   0  -5  173.34   13.32
   3   0   5  168.96    9.89
   3   0   6 2174.74   61.42
   3   0   6 2292.39   62.39
   3   0   6 2218.14   56.03
  -3   0  -6 2320.98   67.62
   3   0   6 2357.89   64.43
   3   0   7  125.61    7.97
  -3   0  -7  140.77   13.83
   3   0   7  128.76   11.39
   3   0   8   10.77    2.56
   3   0   8    6.28    3.63
  -3   0  -8   11.27    5.22
   3   0   9  596.13   18.18
  -3   0  -9  599.01   32.43
   3   0   9  641.57   18.35
  -3   0 -10  389.92   27.98
  -3   0 -10  444.02   28.12
  -3   0 -11  150.42   17.66
  -3   0 -11  154.39   17.11
  -3   0 -12  145.73   18.02
  -3   0 -12  156.53   17.65
  -3   0 -13  165.09   19.74
  -3   0 -13  157.13   18.18
  -3  -1  17   39.08    9.15
  -3  -1  16    5.90    5.38
   3   1 -16    1.46    4.44
  -3  -1  15   15.89    6.20
   3   1 -15    5.72    5.21
   3   1 -15   14.43    6.08
  -3  -1  14  441.26   27.71
   3   1 -14  419.41   24.90
  -3  -1  13   -1.37    4.16
   3   1 -13    1.12    4.51
  -3  -1  12    5.20    3.72
   3   1 -12    1.05    3.69
   3   1 -12    4.88    1.88
   3   1 -12    4.60    1.82
  -3  -1  11   21.85    6.27
   3   1 -11   16.77    3.00
   3   1 -11   19.09    3.18
   3   1 -11   22.31    5.89
  -3  -1  10  148.61   13.58
  -3  -1  10  169.90   15.16
   3   1 -10  167.88   13.36
   3   1 -10  173.73    9.45
  -3  -1   9   24.94    5.54
  -3  -1   9   28.34    6.07
   3   1  -9   11.70    4.07
  -3  -1   9   25.68    5.19
   3   1  -9   19.44    3.41
  -3  -1   8    5.87    3.17
   3   1  -8    9.03    2.59
  -3  -1   8    9.92    3.65
   3   1  -8   11.10    3.59
  -3  -1   8    5.83    3.07
  -3  -1   7    2.04    1.55
   3   1  -7    4.49    1.98
   3   1  -7    4.23    2.18
  -3  -1   7    5.53    3.29
   3   1  -7    3.28    2.39
   3   1  -7    7.77    2.31
  -3  -1   7   10.03    3.14
  -3  -1   6  285.49   15.23
  -3  -1   6  299.05   14.28
   3   1  -6  287.89   13.41
   3   1  -6  294.69   13.72
   3   1  -6  290.51   13.50
  -3  -1   6  266.80   15.34
  -3  -1   6  285.21   13.65
  -3  -1   5   13.04    3.08
   3   1  -5   10.89    2.63
  -3  -1   5    8.05    2.43
   3   1  -5    8.04    2.59
   3   1  -5    6.26    2.24
  -3  -1   5    9.64    2.63
  -3  -1   4    8.08    2.17
  -3  -1   4    7.07    2.46
   3   1  -4    5.84    2.15
   3   1  -4    5.18    1.96
   3   1  -4    8.40    2.50
   3   1  -4    8.75    2.51
  -3  -1   4    8.51    2.39
  -3  -1   3   76.46    5.13
  -3  -1   3   85.03    6.30
  -3  -1   3   91.24    7.67
  -3  -1   2    8.67    1.28
  -3  -1   2   12.85    2.66
   3   1  -2    6.78    2.25
  -3  -1   2   10.35    2.97
   3   1  -1  115.70    8.66
   3   1  -1  110.22    8.12
   3   1  -1  101.69    6.98
   3   1  -1  114.65    7.34
   3   1  -1  115.12    8.15
   3   1   0  203.45   11.07
   3   1   0  204.80   10.33
   3   1   0  205.60   10.07
   3   1   0  202.44    7.45
   3   1   0  212.62   11.99
   3   1   0  222.92   11.82
   3   1   0  201.73    9.74
   3   1   0  191.62   10.15
   3   1   1   13.22    2.96
   3   1   1   11.13    1.72
   3   1   1   11.19    1.40
   3   1   1   19.48    3.52
  -3  -1  -1    9.72    2.80
  -3  -1  -1   14.72    2.96
   3   1   1   13.68    2.77
   3   1   1   13.69    2.78
   3   1   1   15.54    2.90
   3   1   1   19.60    3.94
   3   1   2  141.67    9.72
  -3  -1  -2  155.66    9.77
   3   1   2  162.31   10.08
   3   1   2  175.75    9.77
   3   1   2  153.82    9.27
   3   1   2  158.56    8.10
   3   1   3  104.56    7.41
  -3  -1  -3  106.32    4.67
   3   1   3   96.53    7.74
   3   1   3   97.03    7.63
   3   1   3   95.87    7.39
  -3  -1  -3  102.15    7.70
  -3  -1  -3   92.98    8.45
   3   1   3  106.51    7.40
   3   1   4 1220.73   37.37
  -3  -1  -4 1293.75   30.42
   3   1   4 1294.69   37.41
   3   1   4 1283.85   36.94
  -3  -1  -4 1264.10   35.88
   3   1   4 1316.05   38.33
  -3  -1  -4 1264.34   41.31
  -3  -1  -5    4.83    1.57
   3   1   5    5.81    2.30
   3   1   5    7.70    2.68
  -3  -1  -5    9.53    3.82
   3   1   5    2.57    2.51
  -3  -1  -6   31.98    3.78
   3   1   6   45.01    5.07
   3   1   6   43.64    5.99
   3   1   6   31.24    5.50
   3   1   6   30.15    5.66
  -3  -1  -6   40.84    7.23
   3   1   7  100.80    9.28
  -3  -1  -7   96.62    7.06
   3   1   7   88.66    6.88
   3   1   7   90.36    6.77
   3   1   7   81.72    9.14
  -3  -1  -7   76.87   10.51
   3   1   8 1047.11   36.80
   3   1   8 1031.27   29.90
   3   1   8 1084.50   29.70
  -3  -1  -8 1062.27   43.70
   3   1   8 1105.23   38.98
   3   1   9   48.86    7.23
  -3  -1  -9   38.18    8.32
  -3  -1 -10  495.85   30.06
  -3  -1 -11  160.94   17.46
  -3  -1 -12   13.19    6.46
  -3  -1 -13  356.13   27.52
  -3  -2  18   66.62   11.67
  -3  -2  17   42.30    9.36
   3   2 -16 1207.51   49.10
   3   2 -16 1346.44   53.26
  -3  -2  16 1355.60   52.83
  -3  -2  15   37.89    8.78
   3   2 -15   44.63    9.33
  -3  -2  14  240.75   19.89
   3   2 -14  255.58   19.62
  -3  -2  13   73.65   11.00
   3   2 -13   56.16    9.17
   3   2 -12 1145.75   43.36
   3   2 -12 1147.96   32.27
   3   2 -12 1162.94   31.81
  -3  -2  12 1211.99   46.14
   3   2 -11  531.85   18.72
   3   2 -11  543.83   26.58
  -3  -2  11  571.63   28.68
   3   2 -11  514.38   18.98
  -3  -2  10 1472.18   49.47
   3   2 -10 1426.36   38.72
   3   2 -10 1464.53   39.80
  -3  -2  10 1429.74   49.17
   3   2 -10 1445.46   46.90
   3   2 -10 1412.83   38.80
  -3  -2   9  120.06   11.49
  -3  -2   9  142.31    9.43
   3   2  -9  155.01    9.63
   3   2  -9  144.22   11.62
  -3  -2   9  142.88   12.64
   3   2  -9  150.01    9.26
  -3  -2   8  159.49   12.52
  -3  -2   8  151.16   10.00
   3   2  -8  168.88   10.20
  -3  -2   8  151.58   11.63
   3   2  -8  163.35   11.70
  -3  -2   8  149.18   12.05
   3   2  -8  170.95   10.08
  -3  -2   7  458.69   19.36
   3   2  -7  504.22   19.47
  -3  -2   7  476.69   20.55
   3   2  -7  486.83   20.38
   3   2  -7  470.47   18.65
  -3  -2   6  977.58   31.99
  -3  -2   6  977.58   31.65
   3   2  -6 1003.52   31.23
  -3  -2   6  986.38   31.04
   3   2  -6  951.12   30.40
  -3  -2   5  461.22   17.98
  -3  -2   5  430.04   18.95
   3   2  -5  454.91   18.93
  -3  -2   5  470.23   18.15
   3   2  -5  450.16   18.56
  -3  -2   4   74.72    5.71
  -3  -2   4   96.34    8.40
  -3  -2   4   90.22    6.92
  -3  -2   4   91.56    7.46
  -3  -2   3   17.78    3.95
  -3  -2   3   24.24    4.24
  -3  -2   3   21.14    3.37
  -3  -2   3   30.23    2.92
   3   2  -3   23.91    3.02
   3   2  -2  198.12    7.48
  -3  -2   2  189.25    6.51
  -3  -2   2  194.25   11.76
  -3  -2   2  183.10   11.89
   3   2  -2  188.80    9.93
   3   2  -2  195.56   10.26
   3   2  -2  186.33   11.38
   3   2  -1   38.54    2.30
   3   2  -1   33.56    3.37
   3   2  -1   44.76    5.64
   3   2  -1   33.89    4.15
   3   2  -1   34.71    4.76
   3   2  -1   35.31    4.19
   3   2   0  141.30    8.55
   3   2   0  136.13    6.44
   3   2   0  143.33   10.20
  -3  -2   0  139.01    9.56
  -3  -2   0  147.77    8.42
   3   2   0  140.24    8.51
   3   2   0  143.19    9.49
   3   2   0  142.53    8.90
   3   2   1   10.28    2.58
   3   2   1   12.15    1.87
  -3  -2  -1   16.51    2.47
   3   2   1   11.32    3.14
  -3  -2  -1   15.68    3.59
  -3  -2  -1   15.83    2.83
  -3  -2  -1   18.16    3.48
   3   2   1   15.33    3.09
  -3  -2  -2    8.23    1.81
   3   2   2    4.10    2.30
  -3  -2  -2    5.89    2.23
   3   2   2    7.68    2.29
  -3  -2  -2    6.08    2.62
   3   2   2    5.67    2.19
  -3  -2  -3  300.88   16.20
  -3  -2  -3  324.32   11.52
   3   2   3  317.04   15.40
  -3  -2  -3  325.49   14.85
   3   2   3  317.40   14.15
  -3  -2  -3  330.33   16.57
   3   2   3  311.98   14.03
  -3  -2  -4  116.29   10.34
  -3  -2  -4  114.55    6.61
   3   2   4  113.12    8.76
   3   2   4  112.79    8.22
  -3  -2  -4  108.92    8.04
   3   2   4  109.79    8.91
  -3  -2  -4  102.73    9.62
   3   2   4  115.12    7.85
  -3  -2  -5   72.42    8.73
  -3  -2  -5   67.42    5.50
   3   2   5   76.62    7.12
  -3  -2  -5   67.24    6.19
   3   2   5   73.01    6.71
   3   2   5   67.83    6.80
   3   2   5   87.17    8.49
  -3  -2  -5   66.31    8.56
   3   2   5   69.93    5.94
   3   2   6  419.39   18.66
  -3  -2  -6  410.19   16.01
   3   2   6  409.07   17.36
   3   2   6  385.85   16.57
  -3  -2  -6  459.10   24.14
  -3  -2  -6  428.15   23.29
   3   2   7   60.50    7.91
  -3  -2  -7   46.92    5.47
   3   2   7   60.29    6.14
   3   2   7   43.18    6.15
   3   2   7   53.42    5.57
  -3  -2  -7   55.70    9.10
  -3  -2  -7   44.17    8.32
   3   2   8   32.28    6.32
  -3  -2  -8   26.75    4.65
   3   2   8   37.57    4.70
   3   2   8   39.00    6.08
   3   2   8   39.54    4.69
  -3  -2  -8   29.90    7.80
  -3  -2  -8   32.76    8.28
  -3  -2  -9  121.20   15.07
  -3  -2  -9  112.38   13.85
   3   2   9  119.96   10.69
  -3  -2  -9  119.19   10.13
  -3  -2 -10  169.42   18.58
  -3  -2 -10  159.13   16.85
  -3  -2 -10  134.70   11.39
  -3  -2 -11  227.83   22.13
  -3  -2 -11  235.30   21.02
  -3  -2 -11  208.50   14.51
  -3  -2 -12  137.49   18.18
  -3  -2 -12  140.82   16.98
  -3  -3  18   15.73    6.63
   3   3 -18    8.60    5.80
  -3  -3  17   83.28   12.64
   3   3 -17   88.88   12.95
  -3  -3  16   38.82    8.89
   3   3 -16   35.99    8.65
   3   3 -16   31.41    8.58
   3   3 -15  302.63   22.36
  -3  -3  15  289.89   22.03
   3   3 -14  116.79   13.83
  -3  -3  14   96.52   12.52
   3   3 -13  251.25   19.20
  -3  -3  13  281.66   20.28
   3   3 -12  474.40   25.94
   3   3 -12  445.35   18.25
  -3  -3  12  534.68   27.29
   3   3 -12  476.13   18.15
   3   3 -12  473.73   17.46
  -3  -3  11  228.80   11.97
   3   3 -11  198.95   11.19
   3   3 -11  211.84   15.11
  -3  -3  11  222.88   16.69
   3   3 -11  198.82   11.02
   3   3 -11  209.01   11.90
   3   3 -10   17.44    3.76
  -3  -3  10   18.84    5.03
  -3  -3  10   18.57    3.84
   3   3 -10   20.62    3.76
  -3  -3  10   19.05    5.11
   3   3 -10   16.94    3.44
   3   3 -10   24.23    5.13
  -3  -3   9 2902.54   78.03
   3   3  -9 2882.18   70.18
  -3  -3   9 2858.56   71.70
   3   3  -9 2844.41   71.35
   3   3  -9 2779.49   70.03
   3   3  -9 2830.37   74.05
  -3  -3   8  441.12   21.43
   3   3  -8  445.28   18.37
  -3  -3   8  400.10   18.73
   3   3  -8  458.52   19.27
   3   3  -8  449.40   18.83
   3   3  -8  429.93   19.47
  -3  -3   7  987.12   33.08
   3   3  -7  992.91   32.50
  -3  -3   7  977.32   32.19
   3   3  -7  974.27   31.86
  -3  -3   7  985.33   33.60
   3   3  -7  986.27   31.89
  -3  -3   6  372.31   18.21
   3   3  -6  391.27   17.91
  -3  -3   6  360.75   17.46
  -3  -3   6  366.25   16.69
   3   3  -6  382.73   18.46
   3   3  -6  384.92   16.70
  -3  -3   6  324.62   16.14
  -3  -3   5 2781.02   67.73
   3   3  -5 2808.64   70.37
  -3  -3   5 2872.34   73.82
   3   3  -5 2834.37   72.32
  -3  -3   5 2824.50   72.45
  -3  -3   5 2882.71   70.74
  -3  -3   5 2771.50   69.23
  -3  -3   4   59.27    4.86
   3   3  -4   61.59    5.72
  -3  -3   4   58.53    7.00
  -3  -3   4   61.24    6.98
  -3  -3   4   57.19    5.95
  -3  -3   4   63.52    5.92
  -3  -3   3 3312.77   83.68
  -3  -3   3 3392.80   85.20
   3   3  -3 3426.17   75.88
  -3  -3   3 3263.55   73.95
   3   3  -3 3311.02   78.52
   3   3  -3 3422.92   78.71
   3   3  -2   90.76    5.11
   3   3  -2   79.67    6.10
  -3  -3   2   91.64    8.54
  -3  -3   2   89.83    8.91
   3   3  -2   88.63    7.00
   3   3  -2   97.19    6.96
  -3  -3   2   96.30    6.88
   3   3  -1    7.55    1.39
   3   3  -1    8.20    2.24
   3   3  -1   12.94    3.71
   3   3  -1    7.57    2.25
  -3  -3   1    5.03    1.76
   3   3  -1    9.90    2.62
  -3  -3   0  284.71   15.46
  -3  -3   0  293.38   12.50
   3   3   0  284.53   15.57
  -3  -3   0  272.22   14.68
   3   3   0  269.15   10.64
  -3  -3   0  256.51   11.92
   3   3   0  254.28   12.30
  -3  -3  -1 1784.91   45.81
   3   3   1 1766.73   42.86
  -3  -3  -1 1783.44   45.33
  -3  -3  -1 1872.19   49.91
   3   3   1 1775.25   51.21
  -3  -3  -1 1842.06   50.67
  -3  -3  -1 1732.01   48.43
   3   3   1 1839.19   46.74
   3   3   2    6.34    2.15
  -3  -3  -2   11.14    2.60
   3   3   2   12.90    3.63
  -3  -3  -2    2.82    1.98
  -3  -3  -2   11.45    3.11
  -3  -3  -2    6.68    2.88
   3   3   2    8.38    2.70
   3   3   3  135.43    8.96
  -3  -3  -3  134.44    8.01
  -3  -3  -3  135.73    9.45
   3   3   3  156.23   11.09
   3   3   3  132.12    9.91
  -3  -3  -3  153.51   10.26
  -3  -3  -3  145.31   10.97
   3   3   3  144.04    9.41
  -3  -3  -4   59.73    5.50
   3   3   4   61.83    7.07
   3   3   4   64.50    6.11
  -3  -3  -4   50.67    5.83
   3   3   4   59.12    6.72
  -3  -3  -4   51.04    7.23
   3   3   4   52.35    5.56
  -3  -3  -5    0.91    3.18
  -3  -3  -5   -1.36    2.10
   3   3   5    1.29    2.16
   3   3   5    6.33    2.56
  -3  -3  -5    2.04    2.13
  -3  -3  -5    0.91    2.75
   3   3   5    4.74    2.61
   3   3   5    0.45    1.64
  -3  -3  -6   12.25    4.96
  -3  -3  -6   11.88    3.27
   3   3   6   23.00    4.45
  -3  -3  -6   12.84    3.27
   3   3   6   14.36    3.50
   3   3   6   16.58    3.71
  -3  -3  -6   17.88    5.53
   3   3   6   11.80    2.81
  -3  -3  -7   22.47    4.53
   3   3   7   17.44    3.78
   3   3   7   19.80    3.99
  -3  -3  -7   15.85    5.52
  -3  -3  -7   21.69    6.01
  -3  -3  -7   13.80    3.10
   3   3   7   23.75    4.48
  -3  -3  -8  114.25    9.82
  -3  -3  -8  105.55   13.64
  -3  -3  -8  106.18   12.83
   3   3   8  103.20    9.25
  -3  -3  -9   40.17    6.39
  -3  -3  -9   50.90    9.37
  -3  -3  -9   37.44    9.10
  -3  -3 -10   13.71    4.69
  -3  -3 -10    5.91    6.16
  -3  -3 -10    8.55    6.70
  -3  -3 -11   15.21    4.69
  -3  -3 -11   15.72    8.11
  -3  -3 -11   18.21    7.59
  -3  -3 -12  144.30   17.10
   3   4 -17   50.47   10.12
   3   4 -16   59.53   11.52
   3   4 -15   12.56    6.15
   3   4 -14   35.59    8.56
  -3  -4  13  214.53   11.46
   3   4 -13  209.27   11.00
   3   4 -13  183.05   16.63
  -3  -4  12    2.16    2.18
   3   4 -12    1.00    1.74
   3   4 -12    1.64    2.07
   3   4 -12   -1.20    2.65
   3   4 -11  396.91   18.42
   3   4 -11  440.81   21.52
  -3  -4  11  427.66   18.57
   3   4 -11  388.63   17.58
   3   4 -11  409.57   17.73
  -3  -4  10   41.85    5.76
   3   4 -10   33.86    5.36
  -3  -4  10   38.40    5.31
   3   4 -10   36.70    5.24
   3   4 -10   36.73    5.99
  -3  -4  10   46.84    7.55
  -3  -4   9   16.60    3.96
  -3  -4   9    9.67    3.13
   3   4  -9   10.76    3.54
  -3  -4   9   14.89    4.43
  -3  -4   8   70.18    7.94
  -3  -4   8   71.20    7.54
  -3  -4   8   80.53    8.62
   3   4  -8   75.24    7.50
   3   4  -7 3043.11   79.47
  -3  -4   7 2961.52   79.20
  -3  -4   7 2916.37   77.04
  -3  -4   7 2961.09   76.28
   3   4  -7 3082.24   74.79
   3   4  -6   25.92    4.75
  -3  -4   6   31.97    4.72
  -3  -4   6   34.70    5.94
  -3  -4   6   29.55    5.40
  -3  -4   6   34.03    5.12
  -3  -4   6   35.07    5.35
  -3  -4   5 2251.12   63.29
  -3  -4   5 2283.93   65.12
  -3  -4   5 2282.85   59.20
  -3  -4   5 2217.64   56.05
   3   4  -5 2296.60   58.93
   3   4  -4  107.68    8.45
  -3  -4   4  107.82   10.26
  -3  -4   4  128.90   11.66
  -3  -4   4  124.44    8.97
   3   4  -4  119.05    8.02
  -3  -4   4  131.49    7.59
   3   4  -3  506.19   19.04
  -3  -4   3  500.35   23.46
   3   4  -3  477.25   16.92
  -3  -4   3  517.66   18.91
  -3  -4   3  501.77   24.57
   3   4  -2  555.00   19.52
   3   4  -2  553.78   17.42
   3   4  -2  567.72   20.26
  -3  -4   2  603.46   20.19
   3   4  -1 6745.53  150.33
  -3  -4   1 6871.06  153.78
   3   4  -1 6835.47  161.00
   3   4  -1 6941.00  159.10
   3   4  -1 6917.01  147.96
   3   4  -1 7212.11  152.50
  -3  -4   1 7147.15  151.32
  -3  -4   0  348.77   18.49
   3   4   0  309.00   17.10
  -3  -4   0  329.78   13.86
   3   4   0  322.47   18.17
  -3  -4   0  349.84   17.74
  -3  -4   0  331.70   14.77
   3   4   0  322.43   13.04
   3   4   0  314.59   13.99
  -3  -4  -1  658.18   26.43
   3   4   1  634.64   25.90
  -3  -4  -1  627.44   20.98
  -3  -4  -1  626.57   25.00
   3   4   1  621.67   26.51
   3   4   1  627.45   19.99
  -3  -4  -1  664.30   22.29
   3   4   1  626.89   21.66
  -3  -4  -2  142.23    8.99
  -3  -4  -2  126.33    9.80
   3   4   2  131.51   11.23
   3   4   2  125.49   10.56
  -3  -4  -2  125.09   10.28
  -3  -4  -2  111.34    9.54
   3   4   2  126.56    8.38
   3   4   3  749.82   27.64
  -3  -4  -3  749.88   24.95
   3   4   3  745.00   29.46
  -3  -4  -3  752.95   26.67
   3   4   3  731.86   28.40
  -3  -4  -3  754.12   27.40
  -3  -4  -3  756.23   28.96
   3   4   3  774.21   25.00
   3   4   4 1514.61   42.81
   3   4   4 1531.88   46.82
  -3  -4  -4 1581.33   43.11
  -3  -4  -4 1598.74   44.15
   3   4   4 1578.19   47.93
   3   4   4 1602.79   47.11
  -3  -4  -4 1475.62   44.14
  -3  -4  -4 1574.64   49.15
   3   4   4 1530.13   42.51
   3   4   5 2222.14   58.41
  -3  -4  -5 2397.41   60.03
   3   4   5 2316.96   63.39
  -3  -4  -5 2201.09   59.01
  -3  -4  -5 2335.84   67.36
   3   4   5 2303.36   62.03
   3   4   5 2269.00   57.84
   3   4   6   23.74    4.44
  -3  -4  -6   21.45    4.53
   3   4   6   31.60    5.58
  -3  -4  -6   24.03    4.17
   3   4   6   20.70    4.60
  -3  -4  -6   20.79    5.97
   3   4   6   16.83    3.47
   3   4   7   14.94    3.59
  -3  -4  -7   11.69    2.97
  -3  -4  -7   17.66    4.47
  -3  -4  -7   20.04    6.21
   3   4   7   11.10    2.88
  -3  -4  -8  180.20   13.31
  -3  -4  -8  174.54   16.26
  -3  -4  -8  159.14    9.56
  -3  -4  -9   54.52    8.10
  -3  -4  -9   51.32    9.56
  -3  -4  -9   45.84   10.03
  -3  -4 -10   86.27   10.32
  -3  -4 -10  106.95   13.81
  -3  -4 -10   98.60   14.54
  -3  -4 -11  476.28   30.59
  -3  -4 -11  472.88   32.78
   3   5 -17   83.94   13.71
   3   5 -16  288.87   23.00
   3   5 -15   32.97    8.96
   3   5 -14   28.34    7.97
   3   5 -14   21.50    3.96
  -3  -5  14   32.88    4.85
   3   5 -13  243.77   19.35
  -3  -5  13  237.70   13.31
   3   5 -13  218.23   12.38
  -3  -5  12  499.74   21.31
   3   5 -12  503.23   20.88
   3   5 -12  511.31   23.87
   3   5 -11   17.54    4.51
  -3  -5  11   19.86    4.66
  -3  -5  11   21.03    4.32
  -3  -5  10    6.94    2.92
  -3  -5  10   11.36    3.66
   3   5 -10    4.21    2.84
  -3  -5  10    6.74    3.51
  -3  -5   9  363.18   19.87
   3   5  -9  379.72   22.33
  -3  -5   9  368.13   19.98
  -3  -5   9  381.62   19.29
  -3  -5   9  372.30   19.49
   3   5  -9  391.90   18.45
  -3  -5   8   11.36    4.02
  -3  -5   8    7.25    3.20
   3   5  -8    7.92    2.96
  -3  -5   8    9.74    3.47
   3   5  -8    6.30    3.53
  -3  -5   8    8.95    3.84
  -3  -5   7   25.03    5.40
   3   5  -7   16.75    3.90
  -3  -5   7   34.18    5.44
   3   5  -7   26.56    5.38
  -3  -5   6  137.03   12.17
  -3  -5   6  135.63    9.43
   3   5  -6  143.66   10.73
  -3  -5   6  127.56    9.94
   3   5  -6  144.34   11.07
  -3  -5   5   59.69    8.22
  -3  -5   5   57.36    5.67
   3   5  -5   67.48    6.89
  -3  -5   5   65.42    6.87
   3   5  -5   64.72    7.06
   3   5  -4   11.44    3.38
   3   5  -4   13.86    3.07
  -3  -5   4   15.57    4.73
   3   5  -4   14.28    3.17
  -3  -5   4   13.50    3.03
  -3  -5   3   10.86    4.12
   3   5  -3    8.16    2.83
  -3  -5   3    9.63    2.58
   3   5  -3    7.50    2.15
   3   5  -2  206.69   11.15
  -3  -5   2  198.15   12.34
   3   5  -2  208.32    9.99
  -3  -5   2  212.61   11.11
  -3  -5   1   18.26    3.92
   3   5  -1   17.57    3.54
  -3  -5   1   10.94    4.03
   3   5  -1   17.36    5.17
   3   5  -1   17.37    4.57
  -3  -5   1   16.40    3.08
   3   5  -1   12.39    3.13
  -3  -5   0  761.29   26.33
   3   5   0  699.27   23.48
  -3  -5   0  795.83   30.55
   3   5   0  711.50   31.15
   3   5   0  737.93   30.35
  -3  -5   0  727.10   23.52
   3   5   0  770.35   25.55
   3   5   0  714.08   23.89
   3   5   1  427.57   16.65
  -3  -5  -1  433.25   18.58
  -3  -5  -1  461.82   21.58
   3   5   1  448.29   23.32
   3   5   1  465.70   22.66
  -3  -5  -1  447.77   16.69
   3   5   1  450.88   18.76
   3   5   1  418.46   16.82
   3   5   2  728.04   27.10
  -3  -5  -2  736.90   26.08
  -3  -5  -2  733.86   23.61
   3   5   2  747.77   31.52
  -3  -5  -2  734.43   28.14
   3   5   2  705.73   29.71
  -3  -5  -2  784.17   29.95
  -3  -5  -2  743.69   28.39
   3   5   2  775.59   26.97
   3   5   2  762.21   24.59
   3   5   3   98.24    9.24
  -3  -5  -3   93.76    8.41
  -3  -5  -3   90.00    8.69
   3   5   3  106.02   10.80
  -3  -5  -3  111.25    9.92
   3   5   3  104.77    9.20
  -3  -5  -3   90.78    9.47
   3   5   3  111.11   10.68
   3   5   3  104.76    7.68
  -3  -5  -4   68.75    7.47
   3   5   4   49.63    7.63
  -3  -5  -4   52.92    6.47
  -3  -5  -4   51.49    6.79
   3   5   4   48.58    7.25
  -3  -5  -4   64.32    8.55
   3   5   4   64.45    6.25
   3   5   5    8.18    2.83
  -3  -5  -5    9.59    3.46
  -3  -5  -5    7.12    2.82
   3   5   5    3.58    3.14
  -3  -5  -5    6.42    2.76
   3   5   5    7.23    3.90
  -3  -5  -5    9.05    4.55
   3   5   5    7.15    2.73
  -3  -5  -6 1714.94   50.80
   3   5   6 1675.96   46.31
  -3  -5  -6 1710.46   47.76
  -3  -5  -6 1735.56   57.28
   3   5   6 1668.45   45.91
  -3  -5  -7   73.76    7.16
  -3  -5  -7   80.18    9.01
  -3  -5  -7   97.96   12.45
   3   5   7   69.29    7.08
  -3  -5  -8  195.53   11.08
  -3  -5  -8  203.77   18.79
   3   5   8  202.29   12.37
  -3  -5  -8  187.01   14.66
  -3  -5  -9  283.10   18.60
  -3  -5  -9  276.29   23.26
  -3  -5 -10  421.04   23.62
  -3  -5 -10  448.63   30.74
   3   6 -17  104.61   15.23
   3   6 -16   47.89   10.40
   3   6 -15    4.40    5.35
  -3  -6  14 1071.81   34.79
   3   6 -14 1060.45   34.10
  -3  -6  13   41.41    6.22
   3   6 -13   42.82    6.20
  -3  -6  13   32.21    5.76
  -3  -6  12  875.63   32.44
   3   6 -12  905.99   33.03
  -3  -6  12  870.07   31.38
   3   6 -11   77.60    9.27
  -3  -6  11   66.32    7.95
   3   6 -11   79.18    8.36
  -3  -6  11   56.02    7.88
   3   6 -11   63.41    7.91
  -3  -6  11   59.94    8.30
  -3  -6  10   78.11    8.79
  -3  -6  10   55.78    7.65
   3   6 -10   74.59    8.97
   3   6 -10   64.48    9.59
  -3  -6  10   66.53    8.96
   3   6 -10   64.58    8.19
   3   6 -10   68.05    7.59
   3   6  -9   16.20    4.91
  -3  -6   9   11.84    4.01
   3   6  -9    4.69    3.43
  -3  -6   9    8.96    3.95
   3   6  -9    9.17    4.05
  -3  -6   9   12.37    3.99
   3   6  -9    5.78    2.98
  -3  -6   8 1034.09   35.08
   3   6  -8 1102.45   38.53
   3   6  -8  997.09   37.45
  -3  -6   8 1023.07   35.35
  -3  -6   8  988.65   37.91
   3   6  -8  952.65   38.01
   3   6  -8 1004.46   37.09
   3   6  -8 1046.31   33.44
   3   6  -7    0.82    2.48
  -3  -6   7    7.13    2.78
   3   6  -7    5.47    3.26
  -3  -6   7    1.01    2.89
   3   6  -7    3.05    2.72
   3   6  -7    2.71    3.16
  -3  -6   7    4.10    2.76
   3   6  -6   12.64    3.69
   3   6  -6    7.42    2.98
  -3  -6   6    9.61    4.18
   3   6  -6   10.56    4.27
   3   6  -6    8.45    4.03
  -3  -6   6   11.04    3.56
  -3  -6   5  269.49   13.34
   3   6  -5  268.25   14.24
  -3  -6   5  311.09   20.34
   3   6  -5  292.60   15.83
   3   6  -5  304.20   14.74
  -3  -6   5  265.05   14.58
   3   6  -4   20.36    3.72
  -3  -6   4   10.37    4.37
   3   6  -4   22.54    4.41
   3   6  -4   16.42    3.68
  -3  -6   4   13.74    3.30
   3   6  -3   27.25    3.95
   3   6  -3   23.01    4.25
  -3  -6   3   31.89    5.36
  -3  -6   3   32.71    7.01
   3   6  -3   31.33    4.90
  -3  -6   3   27.90    4.45
   3   6  -2  320.50   15.16
  -3  -6   2  331.98   17.39
   3   6  -2  340.02   21.80
   3   6  -2  339.05   20.62
   3   6  -2  306.82   13.93
  -3  -6   2  343.41   14.80
   3   6  -1  136.47    9.35
  -3  -6   1  139.57   10.72
  -3  -6   1  139.61   13.08
   3   6  -1  135.22   13.56
   3   6  -1  139.03    9.51
   3   6  -1  140.47   13.04
  -3  -6   1  144.56    8.79
  -3  -6   0    2.65    2.60
   3   6   0    1.99    2.01
   3   6   0    4.56    3.45
  -3  -6   0    0.95    2.73
  -3  -6   0    4.40    2.04
   3   6   0    3.03    3.06
   3   6   0    3.95    2.61
  -3  -6   0    2.05    1.66
   3   6   0   11.74    2.89
   3   6   1  949.59   32.64
  -3  -6  -1 1043.35   34.02
   3   6   1 1002.37   30.74
   3   6   1 1024.40   40.55
  -3  -6  -1  978.40   36.20
  -3  -6  -1  946.33   28.75
   3   6   1 1053.61   39.28
   3   6   1  993.98   32.33
   3   6   1 1006.93   30.04
   3   6   2   23.74    4.70
   3   6   2   20.43    4.48
  -3  -6  -2   22.43    4.78
   3   6   2   22.26    5.97
  -3  -6  -2   13.74    4.34
  -3  -6  -2   23.95    3.64
   3   6   2   20.68    5.56
  -3  -6  -2   23.94    5.14
   3   6   2   25.08    3.96
  -3  -6  -3   83.54    8.37
  -3  -6  -3   58.55    7.60
   3   6   3   71.36    9.84
  -3  -6  -3   57.78    7.79
  -3  -6  -3   71.47    8.63
   3   6   3   72.94    9.53
   3   6   3   74.67    6.52
  -3  -6  -4  836.54   31.14
  -3  -6  -4  849.25   30.47
  -3  -6  -4  821.98   31.28
  -3  -6  -4  822.96   33.53
   3   6   4  856.82   26.87
  -3  -6  -5    9.68    4.24
  -3  -6  -5    2.63    2.31
  -3  -6  -5    2.88    2.73
  -3  -6  -5   12.70    4.90
   3   6   5    3.85    2.07
   3   6   6    6.43    2.70
  -3  -6  -6    2.63    3.07
  -3  -6  -6    4.31    2.86
  -3  -6  -6    4.69    2.95
  -3  -6  -6    2.37    3.60
   3   6   6    8.56    3.05
  -3  -6  -7  406.84   18.67
  -3  -6  -7  422.28   22.76
   3   6   7  411.26   17.44
  -3  -6  -8  154.06   16.62
  -3  -6  -8  169.68   14.72
  -3  -6  -8  144.43   10.10
  -3  -6  -9   71.53   10.61
  -3  -6  -9   76.67   12.75
  -3  -6 -10  509.15   33.41
   3   7 -17  143.80   17.28
   3   7 -16   72.86   12.77
  -3  -7  16   55.54    9.11
   3   7 -15    1.50    5.67
  -3  -7  15    1.09    3.65
  -3  -7  14  252.18   15.56
  -3  -7  14  263.31   18.29
  -3  -7  13  969.92   35.04
  -3  -7  13  925.27   36.54
  -3  -7  13  917.67   33.45
  -3  -7  12  437.13   21.76
   3   7 -12  424.32   26.92
  -3  -7  12  416.53   22.26
  -3  -7  12  435.62   22.72
   3   7 -12  452.87   21.37
  -3  -7  11  599.70   27.20
   3   7 -11  586.09   31.07
  -3  -7  11  625.62   29.09
   3   7 -11  619.25   25.10
  -3  -7  11  640.53   27.41
  -3  -7  10  397.25   20.33
  -3  -7  10  399.50   22.02
   3   7 -10  356.16   21.97
   3   7 -10  418.95   24.08
   3   7 -10  381.84   21.35
   3   7 -10  394.40   18.88
   3   7  -9    7.11    3.98
  -3  -7   9   11.87    3.93
  -3  -7   9   13.34    4.53
  -3  -7   9   14.64    4.06
   3   7  -9    8.40    3.14
   3   7  -8   31.28    6.40
  -3  -7   8   21.93    4.87
   3   7  -8   32.44    6.53
   3   7  -8   30.97    7.62
  -3  -7   8   23.00    5.67
   3   7  -8   34.15    6.98
  -3  -7   8   25.72    5.07
  -3  -7   7 2935.45   85.74
   3   7  -7 3032.50   87.34
  -3  -7   7 3028.35   76.64
   3   7  -7 2954.86   78.91
   3   7  -7 2979.54   83.79
   3   7  -7 3040.19   80.35
   3   7  -6  527.14   23.77
  -3  -7   6  542.64   21.78
   3   7  -6  552.94   23.29
   3   7  -6  547.62   29.38
  -3  -7   6  541.50   29.14
   3   7  -6  554.76   27.87
  -3  -7   6  518.18   23.14
   3   7  -5  545.60   23.24
   3   7  -5  517.94   21.78
  -3  -7   5  504.39   28.73
  -3  -7   5  517.58   22.03
   3   7  -5  593.28   22.38
   3   7  -4    6.12    2.56
   3   7  -4    6.58    2.98
   3   7  -4   10.92    3.24
   3   7  -4    2.62    3.25
   3   7  -4   10.35    4.51
  -3  -7   4   12.15    3.36
   3   7  -3  726.33   26.93
   3   7  -3  742.31   25.77
   3   7  -3  776.38   37.02
   3   7  -3  713.53   26.61
  -3  -7   3  753.51   29.82
   3   7  -3  766.86   26.13
   3   7  -3  773.05   34.60
  -3  -7   3  752.78   25.80
   3   7  -2   32.33    4.65
   3   7  -2   39.82    5.51
  -3  -7   2   39.97    6.42
   3   7  -2   25.73    6.61
   3   7  -2   24.68    4.33
  -3  -7   2   33.82    4.68
   3   7  -2   28.06    7.05
  -3  -7   2   48.93    8.66
   3   7  -1 1096.72   35.02
  -3  -7   1 1124.61   38.56
   3   7  -1 1150.10   46.98
  -3  -7   1 1195.30   45.12
   3   7  -1 1220.58   36.00
   3   7  -1 1214.63   45.49
  -3  -7   1 1126.28   33.11
  -3  -7   0    6.87    3.18
   3   7   0    8.01    3.12
   3   7   0    9.27    5.01
  -3  -7   0    6.34    3.55
  -3  -7   0   10.86    2.71
   3   7   0   10.42    4.83
   3   7   0    8.46    3.06
  -3  -7   0    5.04    2.09
  -3  -7  -1   14.64    4.21
   3   7   1   14.43    5.63
  -3  -7  -1   15.48    4.80
  -3  -7  -1   18.21    3.33
   3   7   1   12.62    4.93
   3   7   1   19.07    4.42
   3   7   1   13.78    4.07
  -3  -7  -2   15.85    4.53
  -3  -7  -2    8.03    3.83
   3   7   2    9.01    4.87
  -3  -7  -2    4.09    1.99
   3   7   2   10.13    4.96
   3   7   2   10.61    2.95
  -3  -7  -3  240.33   15.54
  -3  -7  -3  204.15   14.87
  -3  -7  -3  223.96   15.65
   3   7   3  226.77   11.60
  -3  -7  -4   19.23    5.10
  -3  -7  -4   26.32    5.21
  -3  -7  -4   19.12    4.91
  -3  -7  -4   23.97    6.16
   3   7   4   23.45    3.82
  -3  -7  -5   22.40    5.75
  -3  -7  -5   13.78    4.17
  -3  -7  -5   28.18    5.65
  -3  -7  -5   24.31    6.23
   3   7   5   20.58    3.62
  -3  -7  -6    9.71    3.85
  -3  -7  -6   10.85    3.57
  -3  -7  -6   12.05    5.08
  -3  -7  -6    6.17    4.67
  -3  -7  -7   -0.68    2.77
  -3  -7  -7   -1.08    3.27
  -3  -7  -7    1.37    4.60
  -3  -7  -8    1.84    2.70
  -3  -7  -8    4.54    4.84
  -3  -7  -8   -1.14    4.17
  -3  -7  -9    3.32    5.03
  -3  -7  -9    7.19    4.69
   3   8 -16    4.86    6.55
  -3  -8  16    5.39    4.07
   3   8 -15   10.70    6.18
  -3  -8  15    2.08    3.79
  -3  -8  14  420.08   22.92
  -3  -8  14  379.63   20.88
  -3  -8  13    9.47    4.39
   3   8 -13   10.22    6.43
  -3  -8  13    7.82    3.96
   3   8 -12  235.69   19.62
  -3  -8  12  254.03   16.62
   3   8 -12  258.33   15.54
  -3  -8  12  234.83   17.66
   3   8 -11  134.35   14.34
  -3  -8  11  156.76   12.63
   3   8 -11  164.85   12.14
  -3  -8  10   -0.82    3.20
   3   8 -10    9.45    3.61
   3   8 -10    5.69    3.98
  -3  -8  10    5.44    3.81
   3   8  -9  848.73   35.20
   3   8  -9  849.66   29.79
  -3  -8   9  795.37   35.78
   3   8  -8 1975.80   67.02
  -3  -8   8 1867.61   64.16
   3   8  -8 1973.29   59.68
  -3  -8   8 2011.52   57.47
   3   8  -8 2029.28   64.42
   3   8  -7  459.69   28.49
  -3  -8   7  440.32   27.02
   3   8  -7  455.04   26.38
  -3  -8   7  469.11   21.11
   3   8  -7  456.49   22.31
   3   8  -6  125.11    9.61
   3   8  -6   99.08   10.07
   3   8  -6   77.57    8.52
  -3  -8   6   84.01   12.11
   3   8  -6  106.99   12.93
  -3  -8   6   81.89    8.93
   3   8  -5   35.57    5.93
   3   8  -5   46.22    6.21
  -3  -8   5   31.66    8.24
  -3  -8   5   40.12    5.94
   3   8  -5   38.10    5.59
   3   8  -4    3.98    2.68
   3   8  -4    0.71    2.79
  -3  -8   4    0.91    2.92
   3   8  -4   -1.30    2.36
  -3  -8   4   -1.56    4.18
   3   8  -4    3.06    4.37
   3   8  -4   -2.65    3.79
  -3  -8   4    0.61    1.84
   3   8  -3 3618.95   86.91
   3   8  -3 3329.92   84.38
   3   8  -3 3386.73  103.11
   3   8  -3 3298.32   85.54
  -3  -8   3 3485.85   90.99
   3   8  -3 3473.78   84.17
   3   8  -3 3390.44   99.00
  -3  -8   3 3563.86   83.63
   3   8  -2 1461.82   42.37
   3   8  -2 1387.12   42.56
  -3  -8   2 1391.04   46.19
   3   8  -2 1423.00   41.72
   3   8  -2 1314.12   52.28
  -3  -8   2 1423.34   40.09
   3   8  -2 1421.36   56.73
  -3  -8   2 1503.53   55.67
  -3  -8   1    4.34    3.16
   3   8  -1    3.24    2.62
  -3  -8   1   12.76    5.00
   3   8  -1    3.08    3.81
   3   8  -1    2.65    3.55
   3   8  -1    4.91    2.56
  -3  -8   1    4.70    2.38
  -3  -8   0  119.61    8.28
   3   8   0  118.02    9.91
  -3  -8   0  132.81   11.79
   3   8   0  110.47    9.45
   3   8   0  120.66   14.30
  -3  -8  -1  318.17   18.51
  -3  -8  -1  283.47   12.92
  -3  -8  -2   80.92    9.44
  -3  -8  -2   69.88    5.96
  -3  -8  -3 1197.84   42.38
  -3  -8  -4 1017.94   38.77
  -3  -8  -4 1045.75   39.66
  -3  -8  -4 1072.93   40.73
  -3  -8  -5   53.53    7.90
  -3  -8  -5   76.66   10.05
  -3  -8  -5   55.37    9.19
  -3  -8  -6   28.84    6.26
  -3  -8  -6   22.74    6.42
  -3  -8  -6   42.11    8.58
  -3  -8  -7    4.54    3.67
  -3  -8  -7    4.22    5.12
  -3  -8  -8    2.53    4.24
  -3  -8  -8   -1.54    5.40
  -3  -8  -9  180.49   17.22
   3   9 -16    9.92    6.47
  -3  -9  15   62.73    9.09
  -3  -9  15   63.79    8.86
  -3  -9  14  407.61   22.26
   3   9 -14  373.33   27.17
  -3  -9  14  381.75   22.53
  -3  -9  13   12.04    4.49
   3   9 -13    8.81    5.56
  -3  -9  13    6.73    4.54
   3   9 -12    4.09    4.78
  -3  -9  12    8.02    4.13
   3   9 -12    6.53    3.44
   3   9 -11  542.48   23.23
   3   9 -11  570.79   30.36
   3   9 -10  136.33   11.00
   3   9 -10  144.10   14.26
   3   9  -9   16.85    5.64
   3   9  -8  161.15   13.76
   3   9  -7   64.33    8.41
   3   9  -6  132.45   11.49
  -3  -9   6  114.17   10.55
   3   9  -6  135.35   10.58
   3   9  -5    3.05    2.44
  -3  -9   5    3.48    3.07
   3   9  -5   11.10    3.78
   3   9  -4  200.34   13.39
   3   9  -4  202.39   13.43
   3   9  -4  208.50   12.70
  -3  -9   4  204.23   12.73
  -3  -9   4  233.37   16.61
   3   9  -3    5.74    2.90
   3   9  -3    3.73    2.67
  -3  -9   3    4.67    2.57
  -3  -9   3    0.98    3.29
   3   9  -2  305.95   16.71
  -3  -9   2  321.47   19.68
  -3  -9   2  319.61   15.11
   3   9  -2  304.75   15.86
  -3  -9   1  211.74   15.67
   3   9  -1  188.27   12.39
  -3  -9   1  185.59   10.78
  -3  -9   0    5.86    4.07
  -3  -9   0    2.36    2.02
  -3  -9  -1  157.33   13.71
  -3  -9  -1  153.71    9.11
  -3  -9  -2 1185.60   43.53
  -3  -9  -3  150.52   14.04
  -3  -9  -4  618.34   30.30
  -3  -9  -5   55.73    8.45
  -3  -9  -5   50.32    8.88
  -3  -9  -5   50.36    9.05
  -3  -9  -6   27.04    6.21
  -3  -9  -6   29.24    7.52
  -3  -9  -6   35.50    8.10
  -3  -9  -7  183.38   13.79
  -3  -9  -7  180.04   17.15
  -3  -9  -7  152.53   16.76
  -3  -9  -8 1248.09   50.68
  -3  -9  -8 1348.64   54.45
   3  10 -16   50.47   10.93
  -3 -10  15  658.66   30.86
  -3 -10  14    5.80    4.54
   3  10 -14   12.66    6.40
   3  10 -13  178.16   18.12
   3  10 -12   87.15   12.47
   3  10 -11   84.76   11.52
   3  10 -10    1.18    3.17
   3  10 -10    3.50    2.92
   3  10  -9  622.29   30.01
   3  10  -8  298.79   19.20
   3  10  -7   59.21    8.40
   3  10  -7   48.38    6.68
   3  10  -6  859.42   33.54
   3  10  -5   28.74    5.77
  -3 -10   5   36.74    6.00
  -3 -10   5   45.40    8.18
   3  10  -4   77.70    8.83
   3  10  -4   85.81    8.49
  -3 -10   4   95.61    8.81
   3  10  -3 1248.34   41.96
   3  10  -3 1282.82   39.49
  -3 -10   3 1287.18   46.38
  -3 -10   3 1268.08   38.50
  -3 -10   2    9.70    5.00
  -3 -10   2   11.57    3.39
   3  10  -2    9.77    4.12
  -3 -10   1   51.78    8.51
  -3 -10   1   49.88    6.01
  -3 -10   0  955.69   29.28
  -3 -10   0  941.39   38.35
  -3 -10  -1   96.91    7.12
  -3 -10  -1   66.89    9.85
  -3 -10  -2  123.47   13.28
  -3 -10  -3  545.46   29.09
  -3 -10  -4    1.26    4.04
  -3 -10  -5  103.90   11.80
  -3 -10  -5  119.98   14.12
  -3 -10  -6    8.08    5.27
  -3 -10  -6    1.95    4.07
  -3 -10  -6    1.40    4.25
  -3 -10  -7   45.48    9.87
  -3 -10  -7   39.30    9.23
   3  11 -15  575.19   35.25
  -3 -11  15  610.58   30.77
   3  11 -14  364.46   26.65
   3  11 -13    3.02    4.82
   3  11 -12  185.45   18.04
   3  11 -11  430.16   26.62
   3  11 -10   49.02    8.99
   3  11  -9  952.59   39.31
   3  11  -8  260.05   18.44
   3  11  -7   13.12    5.21
   3  11  -6   15.38    4.87
   3  11  -5 1123.36   40.94
  -3 -11   5 1199.03   45.76
  -3 -11   4   49.86    8.71
   3  11  -4   53.70    8.14
  -3 -11   4   48.21    6.52
  -3 -11   3  281.26   20.12
   3  11  -3  305.19   18.51
  -3 -11   3  303.79   15.74
  -3 -11   2  262.80   19.32
   3  11  -2  275.68   17.45
  -3 -11   2  242.58   13.41
  -3 -11   1   33.34    7.56
  -3 -11   1   39.86    5.33
  -3 -11   0    3.62    4.05
  -3 -11   0    5.67    2.49
  -3 -11  -1  503.45   18.20
  -3 -11  -1  540.00   28.97
  -3 -11  -2    6.40    4.67
  -3 -11  -3   72.12   10.90
  -3 -11  -4  226.76   19.68
  -3 -11  -5    5.88    5.56
  -3 -11  -5    1.14    3.82
  -3 -11  -6   15.27    6.56
  -3 -11  -6   15.69    5.60
  -3 -11  -7  111.80   14.85
   3  12 -15  395.97   29.03
   3  12 -14  531.43   33.06
   3  12 -13  114.11   14.88
   3  12 -12   63.77   11.13
   3  12 -11    1.36    4.12
   3  12 -10 2825.91   84.60
   3  12  -9  251.76   19.27
   3  12  -8  410.79   24.06
   3  12  -7   38.07    7.73
   3  12  -6   41.87    7.75
   3  12  -5  217.28   16.55
  -3 -12   5  198.24   17.69
   3  12  -4 2801.63   78.76
  -3 -12   4 2744.75   83.24
  -3 -12   3  482.40   27.76
   3  12  -3  474.35   24.79
  -3 -12   3  438.07   19.90
  -3 -12   2  179.82   16.75
   3  12  -2  189.51   15.39
  -3 -12   2  162.42   11.00
   3  12  -1   18.57    5.72
  -3 -12   1   10.46    5.77
  -3 -12   0   20.18    3.73
  -3 -12   0   25.27    7.13
  -3 -12  -1    9.55    5.52
  -3 -12  -2 1630.74   59.53
  -3 -12  -3  199.38   19.00
  -3 -12  -4   49.09   10.56
  -3 -12  -5   65.31   10.19
  -3 -12  -5   83.06   13.20
  -3 -12  -6  115.27   15.52
   3  13 -14    1.67    6.08
   3  13 -13  182.16   18.96
   3  13 -12   44.80    9.47
   3  13 -11   21.21    7.01
   3  13 -10   13.38    5.90
   3  13  -9   31.83    7.64
   3  13  -8   23.12    6.75
   3  13  -7   15.20    5.80
   3  13  -6  306.90   21.04
   3  13  -5  243.89   18.10
  -3 -13   5  206.31   18.77
   3  13  -4    1.10    4.02
  -3 -13   4   -1.39    4.67
   3  13  -3  129.54   13.13
  -3 -13   3   82.22   12.38
   3  13  -2    6.69    4.37
  -3 -13   1   24.29    4.53
   3  13  -1   24.91    6.59
  -3 -13   1   28.55    7.79
  -3 -13   0  927.21   42.64
  -3 -13  -1  879.55   41.84
  -3 -13  -2   40.12    9.52
  -3 -13  -3   14.40    6.87
  -3 -13  -4   33.28    9.24
   3  14 -13  170.96   18.72
   3  14 -12   54.12   10.77
   3  14 -11  235.94   20.99
   3  14 -10  490.79   29.23
   3  14  -9   47.19    9.19
   3  14  -8  483.72   28.23
   3  14  -7  270.09   20.22
  -3 -14   6  268.95   22.30
   3  14  -6  264.16   19.86
   3  14  -5  538.19   28.87
  -3 -14   5  539.91   31.64
   3  14  -4   79.27   11.06
  -3 -14   4   94.32   13.64
   3  14  -3   21.72    6.48
  -3 -14   3   33.11    8.88
   3  14  -2  744.20   35.00
  -3 -14   2  729.49   37.96
   3  14  -1   27.09    7.38
  -3 -14   1   21.69    8.00
   3  14   0   18.84    7.32
  -3 -14   0   47.45   10.50
  -3 -14  -1  435.07   29.57
  -3 -14  -2    6.69    6.55
   3  15 -11    6.16    6.03
   3  15 -10  292.83   22.95
   3  15  -9   28.55    7.79
   3  15  -8    8.28    5.40
   3  15  -7  149.27   15.61
   3  15  -6  553.67   30.70
   3  15  -5   -1.31    4.18
  -3 -15   5    1.60    5.83
   3  15  -4   88.29   12.05
  -3 -15   4   61.03   11.91
   3  15  -3   52.12    9.76
  -3 -15   3   77.63   12.62
   3  15  -2    6.57    4.97
  -3 -15   2    3.28    4.97
   3  15  -1  114.10   13.80
   3  15   0   99.93   13.18
   3  16  -8  137.81   16.00
   3  16  -7    1.43    4.58
   3  16  -6  679.85   35.60
   3  16  -5  666.81   35.08
   3  16  -4    2.79    5.27
   3  16  -3   11.17    5.99
  -4  16   2  136.87   19.65
  -4  16   1    1.90    5.42
   4 -16   6    1.39    5.07
   4 -16   7    2.73    5.34
  -4  15   4   14.58    8.86
  -4  15   3   18.87    8.93
  -4  15   2   43.33   11.62
  -4  15   1   62.78   12.30
  -4  15   0   39.58    9.63
   4 -15   0   25.10    8.47
  -4  15  -1  117.56   13.73
   4 -15   1  146.22   16.11
  -4  15  -1  156.59   16.90
   4 -15   2    2.80    5.99
  -4  15  -2   -1.44    5.26
   4 -15   3   38.16    9.17
  -4  15  -3   41.41    9.05
   4 -15   4  103.92   13.54
  -4  15  -4   92.10   13.04
   4 -15   5  133.53   15.07
  -4  15  -5  119.35   14.44
   4 -15   6   32.26    8.08
  -4  15  -6   36.65    9.04
  -4  15  -6   60.32   10.89
   4 -15   7   25.33    7.60
  -4  15  -7   34.64    9.02
   4 -15   8   86.09   11.92
  -4  15  -8   62.80   11.83
  -4  15  -9    1.64    5.50
  -4  15 -10   23.36    8.10
  -4  15 -11   25.37    9.22
   4 -14  -6   84.40   13.98
  -4  14   5   19.55    8.91
  -4  14   4  254.05   27.60
  -4  14   3  135.95   19.87
   4 -14  -2   17.64    7.44
  -4  14   2   20.99    8.76
  -4  14   1  596.65   36.24
   4 -14  -1  547.28   31.50
  -4  14   0  258.55   21.76
   4 -14   0  265.22   21.17
  -4  14  -1   44.74    8.49
  -4  14  -1   40.66    8.82
   4 -14   1   54.39   10.08
  -4  14  -2   70.33    8.82
  -4  14  -2   72.00   11.20
   4 -14   2   68.27   10.67
  -4  14  -3  481.45   27.77
  -4  14  -3  456.66   20.10
   4 -14   3  454.28   26.79
  -4  14  -4    3.94    4.20
  -4  14  -4    9.46    5.11
   4 -14   4    7.35    5.25
  -4  14  -5  438.10   26.53
   4 -14   5  433.05   25.68
  -4  14  -6    1.34    4.90
  -4  14  -6    1.53    4.09
   4 -14   6    3.56    4.80
  -4  14  -7   11.03    5.97
   4 -14   7   21.04    6.69
  -4  14  -8    2.85    5.19
  -4  14  -8    4.84    5.15
   4 -14   8    1.15    5.46
  -4  14  -9  248.17   22.39
  -4  14  -9  288.05   22.94
  -4  14 -10    3.35    5.35
  -4  14 -11   -1.70    6.18
   4 -13  -8   75.71   12.38
  -4  13   6  158.88   21.73
  -4  13   5    7.24    5.98
   4 -13  -5   14.05    7.40
  -4  13   4   16.85    9.11
   4 -13  -4   10.43    6.91
  -4  13   3    2.31    6.60
   4 -13  -3    5.69    5.18
  -4  13   2  655.02   40.91
   4 -13  -2  726.26   35.78
  -4  13   1   -1.66    5.31
   4 -13  -1    6.55    5.92
  -4  13   0  230.89   19.74
   4 -13   0  246.88   19.54
  -4  13  -1   10.51    4.52
   4 -13   1   15.82    6.16
  -4  13  -1   19.94    6.31
  -4  13  -1   26.12    4.87
  -4  13  -2   37.32    6.36
  -4  13  -2   37.97    8.06
  -4  13  -2   34.57    6.65
   4 -13   2   34.24    7.95
  -4  13  -3  510.20   27.42
   4 -13   3  471.66   26.02
  -4  13  -4  790.96   35.22
  -4  13  -4  696.42   21.41
   4 -13   4  752.99   33.57
   4 -13   5   24.14    6.95
  -4  13  -5   37.71    8.69
  -4  13  -5   29.55    7.49
   4 -13   6  128.07   13.25
  -4  13  -6   91.56   13.36
  -4  13  -6  104.34   12.64
   4 -13   7  362.22   22.23
  -4  13  -7  362.62   26.53
  -4  13  -7  367.31   24.14
   4 -13   8   -2.12    5.14
  -4  13  -8    4.82    5.63
  -4  13  -8    2.71    4.74
  -4  13  -9  169.08   18.95
  -4  13  -9  213.53   19.30
  -4  13 -10  522.93   33.16
  -4  13 -10  501.96   30.64
  -4  13 -11  101.88   15.71
  -4  13 -11  126.42   16.02
  -4  12   7   65.15   14.17
   4 -12  -6   41.47    9.35
  -4  12   6   39.96   11.42
   4 -12  -5   86.03   12.72
  -4  12   5   93.07   16.81
   4 -12  -4   11.08    6.10
  -4  12   4    4.75    5.37
  -4  12   3   43.93   11.58
   4 -12  -3   48.70    9.65
   4 -12  -3   53.24    4.39
  -4  12   2   16.87    7.10
   4 -12  -2   16.31    3.33
   4 -12  -2   22.61    7.30
   4 -12  -1    7.96    2.80
  -4  12   1    4.61    4.66
   4 -12  -1   -1.20    4.21
   4 -12   0    0.55    2.01
  -4  12   0   -2.44    4.27
  -4  12   0    2.02    1.67
   4 -12   0    1.16    4.52
   4 -12   1    7.77    4.62
  -4  12  -1    5.66    4.04
   4 -12   1    3.23    2.61
  -4  12  -1    3.42    4.15
  -4  12  -1    1.29    2.35
  -4  12  -2   23.50    6.71
  -4  12  -2   19.68    5.38
   4 -12   2   28.98    6.79
  -4  12  -3   84.76   10.61
   4 -12   3   76.99   10.18
  -4  12  -3   75.54    6.85
  -4  12  -4    5.69    2.00
   4 -12   4   10.12    4.80
  -4  12  -4    6.65    4.66
  -4  12  -4    5.59    4.80
   4 -12   5  225.62   16.63
  -4  12  -5  205.08   19.13
  -4  12  -5  215.82   17.29
   4 -12   6   40.43    7.75
  -4  12  -6   27.28    8.13
  -4  12  -6   31.71    7.35
   4 -12   7   35.15    7.48
  -4  12  -7   28.16    8.09
  -4  12  -7   35.51    8.05
  -4  12  -8  169.84   18.78
  -4  12  -8  169.72   16.59
  -4  12  -9  394.70   28.43
  -4  12  -9  434.53   26.88
  -4  12 -10  118.39   16.14
  -4  12 -10  157.56   16.80
  -4  12 -11  166.44   18.93
  -4  12 -11  157.45   17.55
  -4  12 -12    1.60    4.84
  -4  11   8    2.24    7.16
  -4  11   7   36.15   11.44
   4 -11  -6   10.08    5.64
  -4  11   6   18.29    8.95
   4 -11  -5   14.96    7.02
  -4  11   5   13.99    7.07
  -4  11   4  144.95   20.17
   4 -11  -4  138.29   14.81
   4 -11  -4  126.36    5.62
   4 -11  -3  286.92   20.35
   4 -11  -3  281.46   11.47
  -4  11   2   92.81   13.90
   4 -11  -2   84.04   11.06
   4 -11  -1    3.35    2.27
   4 -11  -1    3.29    4.15
   4 -11   0   21.17    4.21
   4 -11   0   38.85    7.75
  -4  11   0   28.08    3.57
  -4  11   0   31.57    7.15
  -4  11  -1   18.19    4.74
  -4  11  -1   20.65    5.82
  -4  11  -1   18.45    4.23
   4 -11   1   10.04    4.66
  -4  11  -2    2.03    3.56
  -4  11  -2   -0.90    2.88
   4 -11   2    5.80    4.58
  -4  11  -3  189.32   15.07
  -4  11  -3  176.18    9.67
   4 -11   3  213.98   15.43
   4 -11   4   20.01    5.29
  -4  11  -4   10.35    4.90
  -4  11  -4   18.49    5.60
   4 -11   5   26.79    6.01
  -4  11  -5   16.85    6.21
  -4  11  -5   39.17    7.43
   4 -11   6  342.59   19.63
  -4  11  -6  318.46   24.09
  -4  11  -6  319.75   20.83
   4 -11   7   25.54    6.31
  -4  11  -7   31.25    7.13
  -4  11  -7   40.41    9.95
  -4  11  -7   22.93    2.85
  -4  11  -8   25.71    6.91
  -4  11  -8   14.38    7.42
  -4  11  -8   24.92    3.96
  -4  11  -9   67.71   10.84
  -4  11  -9   44.07   10.38
  -4  11  -9   67.71    7.47
  -4  11 -10   12.46    5.95
  -4  11 -10   18.34    8.09
  -4  11 -10   16.06    4.69
  -4  11 -11  105.51   11.79
  -4  11 -11  123.88   15.15
  -4  11 -12    6.22    6.09
  -4  10   9   40.86   10.89
   4 -10  -9   32.43    9.15
  -4  10   8 1216.07   58.85
  -4  10   7   21.90    8.58
   4 -10  -7   14.40    6.68
  -4  10   6  714.96   44.27
   4 -10  -6  706.57   35.29
  -4  10   5   15.74    8.81
   4 -10  -5   29.09    7.78
   4 -10  -5   15.68    3.11
   4 -10  -4  677.22   19.34
  -4  10   4  682.62   42.61
   4 -10  -4  680.17   20.06
   4 -10  -4  722.30   33.44
  -4  10   3   35.20    9.21
   4 -10  -3   38.21    2.89
   4 -10  -3   45.60    4.57
   4 -10  -3   46.70    8.45
  -4  10   2 2309.69   79.33
   4 -10  -2 2508.58   72.28
  -4  10   1   92.01   12.20
   4 -10  -1  112.28   11.59
  -4  10   0  111.15   11.52
   4 -10   0  128.51   12.31
   4 -10   0  112.73    8.79
  -4  10  -1   29.06    4.80
   4 -10   1   28.88    5.94
  -4  10  -2 1890.06   56.98
  -4  10  -2 1787.76   48.59
  -4  10  -2 1875.07   55.45
   4 -10   2 1866.89   56.05
  -4  10  -3   98.01   10.64
  -4  10  -3   99.60    6.53
   4 -10   3  104.69   10.41
  -4  10  -3   90.24   11.04
   4 -10   4  286.16   17.39
  -4  10  -4  291.14   21.13
  -4  10  -4  349.50   19.94
   4 -10   5  154.23   12.38
  -4  10  -5  156.18   16.06
  -4  10  -5  143.88   13.11
   4 -10   6    9.51    4.01
  -4  10  -6    6.55    1.69
  -4  10  -6    8.72    5.50
  -4  10  -6   15.44    5.41
   4 -10   7   65.39    8.49
  -4  10  -7   72.29   10.17
  -4  10  -7   48.92    9.97
  -4  10  -7   63.13    5.89
  -4  10  -8  545.04   28.31
  -4  10  -8  505.89   31.50
  -4  10  -8  462.51   20.02
  -4  10  -9   15.03    6.08
  -4  10  -9   12.99    6.57
  -4  10  -9    7.18    3.43
  -4  10 -10    2.02    3.06
  -4  10 -10   -1.34    4.07
  -4  10 -11  194.52   18.40
  -4  10 -11  138.61   14.85
  -4  10 -12    2.80    4.70
  -4  10 -12    3.04    4.85
  -4  10 -13   -1.56    4.17
  -4  10 -13    7.99    6.04
  -4  10 -14  223.35   21.22
   4  -9 -10   71.63    9.75
  -4   9  10  103.39   16.27
   4  -9  -9  240.22   16.40
  -4   9   9  280.57   26.56
   4  -9  -8   18.00    5.08
  -4   9   8   14.68    7.94
   4  -9  -7   14.88    4.23
  -4   9   7   29.80    9.63
   4  -9  -6    2.53    4.42
   4  -9  -6    3.93    2.60
  -4   9   6    6.45    6.14
  -4   9   5   23.62    9.22
   4  -9  -5   31.72    7.62
   4  -9  -5   21.97    2.56
   4  -9  -5   23.02    3.98
   4  -9  -4 1470.57   37.04
  -4   9   4 1465.29   62.97
   4  -9  -4 1520.65   51.88
   4  -9  -4 1474.42   37.48
   4  -9  -3  219.09   10.58
  -4   9   3  224.84   21.05
   4  -9  -3  239.10   17.10
   4  -9  -3  205.58    7.90
  -4   9   2    2.71    4.11
   4  -9  -2   -0.95    3.47
  -4   9   1   26.60    6.39
   4  -9  -1   33.04    6.35
   4  -9   0  729.79   29.70
   4  -9   0  698.33   24.89
  -4   9  -1  551.70   21.79
  -4   9  -1  536.62   20.12
   4  -9   1  533.52   24.12
  -4   9  -2 1909.56   56.83
  -4   9  -2 1929.73   48.98
  -4   9  -2 1917.27   55.21
   4  -9   2 1971.40   55.98
  -4   9  -3  385.56   20.06
  -4   9  -3  345.62   20.70
   4  -9   3  341.73   18.12
  -4   9  -4  187.96   14.09
  -4   9  -4  172.13   15.78
   4  -9   4  200.80   13.21
  -4   9  -5  559.89   25.81
  -4   9  -5  494.35   28.37
   4  -9   5  524.52   22.70
  -4   9  -6  583.12   27.08
  -4   9  -6  546.97   18.44
  -4   9  -6  531.33   30.36
   4  -9   6  540.90   23.27
  -4   9  -7  153.55   13.91
  -4   9  -7  164.34   10.59
  -4   9  -7  148.50   16.27
  -4   9  -7  180.76   13.79
  -4   9  -8  614.75   29.82
  -4   9  -8  634.51   27.48
  -4   9  -9  372.44   21.36
  -4   9  -9  409.82   24.85
  -4   9  -9  417.09   22.16
  -4   9 -10   37.27    7.66
  -4   9 -10   32.63    7.95
  -4   9 -11   68.93   11.03
  -4   9 -11   48.72    9.51
  -4   9 -12  195.06   19.51
  -4   9 -12  241.06   21.06
  -4   9 -13    8.48    5.94
  -4   9 -14   85.86   13.88
  -4   9 -15   -1.72    6.50
   4  -8 -13  111.65   13.17
   4  -8 -12  322.12   21.63
   4  -8 -11  154.55   14.42
   4  -8 -10  154.05   13.85
  -4   8  10  163.19   19.76
   4  -8  -9  368.37   20.82
  -4   8   9  423.60   31.68
   4  -8  -8  174.93   13.21
  -4   8   8  158.21   19.64
   4  -8  -7    0.70    2.76
  -4   8   7   -2.05    5.49
  -4   8   6  339.87   28.91
   4  -8  -6  377.41   17.41
   4  -8  -5  280.39   10.72
  -4   8   5  325.16   27.04
   4  -8  -5  305.80   14.16
  -4   8   4  187.57   19.58
   4  -8  -4  190.77    9.24
   4  -8  -4  220.34   16.38
   4  -8  -4  182.50    9.40
   4  -8  -3  247.26   11.71
   4  -8  -3  261.62    9.75
   4  -8  -3  232.84   16.47
   4  -8  -2  300.88   13.07
   4  -8  -2  258.25    7.47
  -4   8   2  302.22   20.45
   4  -8  -2  260.04   16.63
   4  -8  -1  197.90   13.80
  -4   8   0  130.46   10.40
   4  -8   0  120.70   10.45
   4  -8   0  129.73    9.24
  -4   8  -1 1060.93   32.29
   4  -8   1 1085.23   35.89
  -4   8  -2  506.38   17.17
   4  -8   2  494.26   21.55
  -4   8  -2  492.77   22.28
   4  -8   3 1103.87   35.45
  -4   8  -3 1078.74   38.84
  -4   8  -3 1117.82   37.43
   4  -8   4  322.14   16.30
  -4   8  -4  328.82   20.68
  -4   8  -4  327.18   18.16
   4  -8   5  129.49    9.86
  -4   8  -5  134.95    7.54
  -4   8  -5  113.25   13.10
  -4   8  -5  135.28   11.70
  -4   8  -6    1.89    2.52
  -4   8  -6    5.69    3.22
   4  -8   6    7.88    3.57
  -4   8  -6    6.36    3.89
  -4   8  -7 3376.67   85.83
  -4   8  -7 3601.88   88.63
  -4   8  -7 3555.27   93.62
  -4   8  -8   96.00   10.10
  -4   8  -8  111.20   10.37
  -4   8  -8  120.55   12.73
  -4   8  -9  623.53   29.86
  -4   8  -9  646.18   27.08
  -4   8  -9  573.33   30.18
  -4   8 -10  115.20   10.95
  -4   8 -10   86.43   11.89
  -4   8 -10  120.16   13.76
  -4   8 -11   32.13    8.52
  -4   8 -11   63.86   10.76
  -4   8 -12  190.45   20.15
  -4   8 -13 1503.44   62.07
  -4   8 -14   19.71    7.91
  -4   8 -15   41.12   10.25
   4  -7 -14   67.91   10.89
   4  -7 -13   13.62    6.01
   4  -7 -12   40.78    8.30
  -4   7  12   55.65   11.67
   4  -7 -11  649.80   30.82
   4  -7 -10  337.25   20.66
  -4   7   9  131.34   17.77
   4  -7  -8   19.36    4.97
  -4   7   8   13.56    7.34
   4  -7  -7    6.76    3.48
  -4   7   7    1.95    5.56
   4  -7  -6  139.21   10.55
  -4   7   6  137.12   17.52
   4  -7  -5  131.77    9.36
   4  -7  -5  122.87    6.98
  -4   7   5  135.02   16.39
   4  -7  -4  526.43   18.98
   4  -7  -4  503.83   17.57
   4  -7  -3  172.88    8.69
   4  -7  -3  199.18   10.23
  -4   7   3  183.87   16.34
   4  -7  -2   70.11    6.18
  -4   7   2   60.64    8.51
   4  -7  -2   74.62    4.35
   4  -7  -2   78.62    8.48
   4  -7  -1  357.65   18.25
  -4   7   0   18.92    3.87
   4  -7   0   29.92    5.11
  -4   7   0   23.22    2.74
  -4   7  -1   84.16    8.07
  -4   7  -1   79.15    6.42
   4  -7   1   80.51    7.82
  -4   7  -2   96.41    8.69
   4  -7   2  101.22    8.41
  -4   7  -3    6.85    1.54
   4  -7   3    9.65    3.16
  -4   7  -3   10.14    3.62
  -4   7  -4  539.76   17.51
   4  -7   4  609.74   21.82
  -4   7  -4  599.84   24.55
  -4   7  -5    4.58    2.31
   4  -7   5    8.26    3.00
  -4   7  -5    8.61    3.54
  -4   7  -6   26.58    5.83
  -4   7  -6   14.16    3.55
  -4   7  -7  181.84   14.30
  -4   7  -7  162.95   12.32
  -4   7  -8   56.65    8.42
  -4   7  -8   55.30    8.64
  -4   7  -9   88.29   11.41
  -4   7  -9  101.18   12.04
  -4   7 -10    7.22    5.06
  -4   7 -10   12.35    5.30
  -4   7 -11  186.13   19.54
  -4   7 -12    1.81    5.48
  -4   7 -12    2.05    2.93
  -4   7 -13   22.21    8.38
  -4   7 -14   20.45    8.62
   4  -6 -14   85.08   11.96
   4  -6 -13   80.86   11.59
  -4   6  13   97.03   14.83
   4  -6 -12  156.85   15.21
  -4   6  12  152.16   18.45
   4  -6 -11  260.30   18.82
  -4   6  11  246.13   23.33
   4  -6 -10 1149.44   42.87
   4  -6  -9  543.48   26.34
   4  -6  -8  786.87   31.34
  -4   6   8  715.17   40.90
   4  -6  -7   13.52    4.11
  -4   6   7    7.25    4.85
  -4   6   6 2063.76   73.86
   4  -6  -6 2022.51   57.03
   4  -6  -5 1319.52   34.67
  -4   6   5 1390.72   54.22
   4  -6  -5 1328.79   40.19
   4  -6  -4 2413.53   58.76
  -4   6   4 2592.86   77.21
   4  -6  -3    8.04    2.42
  -4   6   3    6.20    3.77
   4  -6  -2  223.26   11.27
  -4   6   1   31.33    5.01
   4  -6  -1   34.62    2.51
   4  -6  -1   42.84    5.83
  -4   6   0 4036.10   90.14
   4  -6   0 4228.24   87.15
  -4   6   0 4103.57   96.38
   4  -6   0 4169.15   98.13
  -4   6  -1  719.36   25.33
   4  -6   1  721.20   18.14
  -4   6  -1  691.24   22.42
   4  -6   1  724.52   24.65
   4  -6   2  261.58    9.88
  -4   6  -2  247.54   13.54
   4  -6   2  261.18   12.76
  -4   6  -3  535.24   21.70
   4  -6   3  543.01   19.50
  -4   6  -4   63.48    5.45
  -4   6  -4   58.02    6.90
   4  -6   4   57.19    5.54
  -4   6  -5    1.49    2.07
  -4   6  -5    2.19    2.67
   4  -6   5    1.27    1.96
  -4   6  -6 1030.37   34.29
  -4   6  -6  973.39   36.24
   4  -6   6 1053.98   35.86
  -4   6  -6 1098.93   31.97
  -4   6  -7  371.75   19.71
   4  -6   7  350.36   19.31
  -4   6  -7  325.36   19.45
  -4   6  -7  345.58   15.65
  -4   6  -8   13.14    5.01
  -4   6  -8   13.75    4.79
  -4   6  -8   12.49    3.52
  -4   6  -9  558.89   22.23
  -4   6  -9  588.54   29.17
  -4   6  -9  589.84   31.05
  -4   6 -10  167.20   17.75
  -4   6 -10  167.96   11.64
  -4   6 -11   45.81   10.30
  -4   6 -11   65.63    7.42
  -4   6 -12  394.00   17.83
  -4   6 -12  410.16   29.74
  -4   6 -12  341.12   28.34
  -4   6 -13   81.52   13.61
  -4   6 -13   89.56   14.64
  -4   6 -14    1.92    4.74
   4  -5 -14  190.35   17.67
  -4   5  13   99.73   14.94
   4  -5 -13  117.09   13.65
  -4   5  12    1.80    5.15
   4  -5 -12   11.97    5.54
   4  -5 -11 1354.61   40.27
   4  -5 -11 1380.47   39.96
  -4   5  11 1364.24   39.84
   4  -5 -11 1396.90   49.70
  -4   5  11 1456.70   60.00
  -4   5  10   47.95    6.32
  -4   5  10   51.75   11.31
   4  -5 -10   53.87    6.40
  -4   5  10   44.29    4.84
   4  -5 -10   54.27    5.97
   4  -5  -9   49.49    8.15
   4  -5  -9   54.49    5.29
  -4   5   9   61.72    5.58
  -4   5   8  117.08    7.54
   4  -5  -8  109.60   11.05
   4  -5  -8  110.57    6.55
   4  -5  -7   73.37    4.19
  -4   5   7   77.67   12.54
  -4   5   7   74.54    6.05
  -4   5   6  875.32   40.88
  -4   5   6  821.11   25.32
  -4   5   5 2806.75   85.36
   4  -5  -5 2930.49   67.81
  -4   5   4  119.80   12.23
   4  -5  -4  119.41    7.60
   4  -5  -3   38.91    4.75
   4  -5  -2  650.75   21.74
  -4   5   2  612.60   25.13
  -4   5   1  170.59   10.77
  -4   5   0  938.37   25.02
   4  -5   0  952.53   23.55
  -4   5   0  956.80   28.59
   4  -5   0  933.79   29.07
   4  -5   1 3157.71   74.21
   4  -5   1 3209.71   74.19
  -4   5  -1 3134.61   75.10
   4  -5   1 3171.94   69.04
  -4   5  -1 3014.49   72.88
   4  -5   2  400.20   14.54
   4  -5   2  408.78   15.18
  -4   5  -2  388.54   16.53
  -4   5  -2  390.36   13.15
   4  -5   2  407.53   13.57
  -4   5  -2  401.28   17.28
   4  -5   3  201.77    8.72
  -4   5  -3  209.15   11.82
  -4   5  -3  194.50    9.63
   4  -5   3  217.21   10.24
   4  -5   3  190.90   12.92
   4  -5   3  206.08    9.84
   4  -5   4  564.65   15.89
  -4   5  -4  542.22   22.10
   4  -5   4  578.23   20.59
  -4   5  -4  548.06   19.78
   4  -5   4  572.15   25.04
   4  -5   4  549.15   18.14
   4  -5   5  696.01   18.42
   4  -5   5  745.40   26.55
  -4   5  -5  702.97   27.21
  -4   5  -5  738.31   25.77
   4  -5   5  736.13   25.95
   4  -5   5  739.07   30.32
   4  -5   6   57.47    7.10
  -4   5  -6   62.26    7.86
  -4   5  -6   58.22    7.27
   4  -5   6   74.46    9.21
  -4   5  -6   54.40    5.14
  -4   5  -7 1553.11   39.30
  -4   5  -7 1394.39   47.67
   4  -5   7 1456.93   46.40
  -4   5  -7 1419.34   47.64
  -4   5  -8    3.41    2.11
   4  -5   8    3.37    1.53
   4  -5   8    5.49    3.58
  -4   5  -8    6.94    3.75
  -4   5  -8    5.70    3.99
   4  -5   9    2.56    2.33
   4  -5   9    3.80    1.84
  -4   5  -9    4.81    3.11
  -4   5  -9    0.94    1.84
  -4   5  -9    4.15    4.43
  -4   5 -10  102.38    9.02
  -4   5 -10   98.22    8.10
  -4   5 -10   76.04   12.97
  -4   5 -10   83.41   13.05
  -4   5 -11  745.30   40.09
  -4   5 -11  723.65   25.34
  -4   5 -12   23.29    8.11
  -4   5 -12   26.86    9.31
  -4   5 -13   13.74    7.43
  -4   5 -14   57.42   12.55
   4  -4 -15  146.71   16.04
   4  -4 -14   47.81    9.76
  -4   4  14   86.90   13.94
   4  -4 -13   22.86    6.92
  -4   4  13   15.84    7.13
   4  -4 -12  329.95   17.44
   4  -4 -12  300.64   21.23
  -4   4  12  286.58   24.71
   4  -4 -11    6.91    4.80
   4  -4 -11    5.12    3.03
  -4   4  11    3.47    4.30
  -4   4  11    2.54    2.24
   4  -4 -10  146.29   10.02
  -4   4  10  155.14   10.43
   4  -4 -10  146.62   14.09
  -4   4  10  139.33    9.20
  -4   4  10  153.30   17.75
  -4   4   9  149.25   10.52
   4  -4  -9  151.86   10.65
  -4   4   9  152.21   17.48
  -4   4   9  176.15   10.02
   4  -4  -9  156.71    9.60
  -4   4   8    0.92    1.61
   4  -4  -8    2.23    1.59
  -4   4   7   89.98    6.99
   4  -4  -7   87.24    5.51
  -4   4   6  584.67   20.09
   4  -4  -6  526.65   18.51
   4  -4  -6  568.65   15.19
   4  -4  -5  111.32    7.35
  -4   4   5  118.52    7.91
   4  -4  -4   35.87    4.33
  -4   4   4   36.47    4.49
   4  -4  -3  972.92   34.26
   4  -4  -3  970.32   29.27
   4  -4  -2   79.05    4.05
   4  -4  -2   95.62    8.46
   4  -4  -2   89.74    7.25
  -4   4   2   85.81    7.94
   4  -4  -2   84.82    6.75
   4  -4  -1  771.14   22.01
   4  -4  -1  799.65   26.79
  -4   4   1  801.14   26.06
   4  -4  -1  786.88   25.61
  -4   4   0 3389.06   76.05
   4  -4   0 3345.21   78.31
   4  -4   0 3426.60   74.78
   4  -4   0 3409.16   80.13
   4  -4   1   93.66    6.70
   4  -4   1   91.21    6.17
  -4   4  -1   90.95    6.63
  -4   4  -1   92.88    6.21
   4  -4   1   98.71    5.73
  -4   4  -1   94.84    6.83
   4  -4   1   86.95    7.30
   4  -4   2   16.15    2.79
  -4   4  -2   12.92    2.32
  -4   4  -2   15.85    3.14
  -4   4  -2   18.07    3.78
   4  -4   2   18.48    2.89
   4  -4   2   15.50    2.52
   4  -4   3  365.20   13.10
   4  -4   3  358.97   12.32
  -4   4  -3  336.31   15.21
  -4   4  -3  362.24   14.67
   4  -4   3  365.02   14.46
   4  -4   3  356.06   17.95
  -4   4  -3  376.66   18.29
   4  -4   4    3.10    2.72
  -4   4  -4    3.06    2.00
   4  -4   4    6.16    2.40
  -4   4  -4   -0.86    3.35
   4  -4   4    2.51    1.83
  -4   4  -4    5.11    2.30
   4  -4   5 3762.84   90.46
  -4   4  -5 3782.74   91.64
   4  -4   5 3756.66   96.34
  -4   4  -5 3715.47   99.92
   4  -4   5 3854.71   90.90
  -4   4  -5 3696.54   92.21
   4  -4   6 2594.95   61.25
   4  -4   6 2689.09   69.67
  -4   4  -6 2691.14   71.38
   4  -4   6 2670.57   69.63
  -4   4  -6 2730.95   72.01
   4  -4   6 2681.09   74.47
  -4   4  -6 2432.74   77.23
   4  -4   7   91.39    6.51
  -4   4  -7   87.48    5.61
   4  -4   7   96.77    9.72
  -4   4  -7   71.65    8.96
   4  -4   7   76.94    8.03
  -4   4  -7   90.99   10.44
  -4   4  -7   89.86   11.93
  -4   4  -8   11.35    2.39
   4  -4   8    9.04    3.77
   4  -4   8    6.80    2.87
  -4   4  -8    4.31    4.11
  -4   4  -8    7.26    4.58
   4  -4   8    9.99    2.71
   4  -4   9  118.00    9.30
  -4   4  -9  144.12   15.83
  -4   4  -9  127.83   15.68
  -4   4  -9  118.35    7.67
  -4   4 -10   21.22    7.20
  -4   4 -10   16.95    7.27
  -4   4 -10   13.91    3.14
  -4   4 -11 1560.37   64.42
  -4   4 -12  597.44   37.90
  -4   4 -13   22.07    8.85
  -4   3  15   17.47    7.70
   4  -3 -15    8.36    5.98
  -4   3  14   -5.19    4.62
   4  -3 -14    2.68    4.06
   4  -3 -13   51.53    9.62
   4  -3 -13   52.91    7.68
  -4   3  13   46.21   10.28
   4  -3 -13   43.76    4.81
   4  -3 -12 1082.93   30.98
   4  -3 -12 1077.74   43.77
  -4   3  12 1031.97   48.41
   4  -3 -12 1035.09   31.33
  -4   3  11  480.46   18.72
  -4   3  11  480.27   31.46
  -4   3  11  474.52   19.95
  -4   3  10   92.18    7.79
  -4   3  10   87.80    7.70
  -4   3   9  386.40   17.43
  -4   3   9  390.91   27.23
  -4   3   9  420.12   17.32
  -4   3   8   53.33    6.26
  -4   3   8   44.00    9.14
  -4   3   8   57.74    5.84
   4  -3  -8   60.87    5.75
  -4   3   7  297.21   15.35
   4  -3  -7  278.28   12.35
  -4   3   7  314.53   13.82
   4  -3  -6 1789.81   43.90
   4  -3  -6 1803.72   46.18
  -4   3   6 1854.28   47.76
   4  -3  -5   24.71    5.36
   4  -3  -5   33.55    3.04
   4  -3  -5   22.90    3.45
  -4   3   5   18.44    3.37
   4  -3  -4  184.02   12.82
   4  -3  -4  161.06    9.54
  -4   3   4  177.82   10.05
  -4   3   3 3292.05   76.88
   4  -3  -3 3295.63   80.57
  -4   3   3 3150.60   80.84
   4  -3  -3 3232.45   76.36
   4  -3  -3 3183.55   68.79
  -4   3   2  526.71   20.79
   4  -3  -2  540.61   19.99
   4  -3  -2  530.52   20.98
  -4   3   2  537.25   20.05
   4  -3  -1  190.47   10.65
   4  -3  -1  178.58   10.42
  -4   3   0 1142.82   30.55
  -4   3   0 1148.76   31.96
   4  -3   0 1132.43   29.69
   4  -3   0 1160.15   32.79
   4  -3   1  996.22   28.74
  -4   3  -1 1018.08   27.96
  -4   3  -1  979.46   27.43
   4  -3   1 1007.52   27.46
  -4   3  -1  983.91   29.44
   4  -3   1 1034.96   30.37
   4  -3   1 1014.71   26.22
  -4   3  -2   42.74    4.42
   4  -3   2   44.11    4.44
  -4   3  -2   33.47    4.80
   4  -3   2   38.51    5.21
   4  -3   2   45.09    3.31
  -4   3  -3  851.34   26.73
   4  -3   3  843.50   25.60
   4  -3   3  886.01   26.55
  -4   3  -3  883.47   27.49
  -4   3  -3  870.12   30.83
   4  -3   3  888.67   30.63
   4  -3   3  854.63   21.12
   4  -3   4 1307.69   34.75
   4  -3   4 1326.45   36.99
  -4   3  -4 1300.19   38.42
  -4   3  -4 1294.73   38.70
   4  -3   4 1320.46   37.62
  -4   3  -4 1280.30   43.19
   4  -3   4 1318.93   42.24
   4  -3   5   13.36    2.82
   4  -3   5   11.96    3.56
  -4   3  -5   11.08    3.55
   4  -3   5   17.85    3.95
  -4   3  -5    8.37    3.24
   4  -3   5    9.43    3.27
  -4   3  -5    7.95    4.03
   4  -3   5   14.42    4.21
   4  -3   6   91.10    7.16
   4  -3   6   96.22    8.91
   4  -3   6   84.02    8.76
  -4   3  -6   79.92    9.20
   4  -3   6   90.08   10.22
  -4   3  -6   75.07   10.78
   4  -3   6   87.64    8.31
   4  -3   7  274.95   16.28
   4  -3   7  231.76   13.37
   4  -3   7  236.51   15.89
  -4   3  -7  257.50   17.95
  -4   3  -7  220.15   18.70
  -4   3  -8   10.07    1.80
   4  -3   8   11.65    4.06
  -4   3  -8    8.48    5.16
  -4   3  -8   11.47    5.32
   4  -3   8    9.54    3.06
   4  -3   9   60.07    6.19
  -4   3  -9   50.95    4.25
  -4   3  -9   57.74   10.36
  -4   3 -10  997.30   47.52
   4  -3  10  966.88   29.38
  -4   3 -10  936.14   26.43
  -4   3 -11   38.33    9.72
  -4   3 -12  109.79   16.42
  -4   3 -13    1.86    5.94
  -4   3 -13    4.10    5.86
  -4   2  15  601.55   35.67
   4  -2 -15  532.11   31.10
  -4   2  14  243.03   22.03
   4  -2 -14  227.71   19.43
  -4   2  13  923.99   44.47
   4  -2 -13  873.85   39.54
   4  -2 -13  860.22   25.55
   4  -2 -12  110.54    7.76
   4  -2 -12  102.88    7.65
  -4   2  12  100.52   14.00
  -4   2  12  112.70   10.10
   4  -2 -11 1531.97   40.55
   4  -2 -11 1401.99   44.94
  -4   2  11 1476.64   44.27
  -4   2  11 1492.63   58.75
   4  -2 -11 1434.50   40.78
  -4   2  10   41.70    5.27
  -4   2  10   37.98    8.99
  -4   2  10   42.89    5.85
   4  -2 -10   39.71    5.97
  -4   2   9  525.92   20.57
  -4   2   9  563.50   31.05
  -4   2   9  533.10   21.08
   4  -2  -9  514.67   21.48
  -4   2   8  955.81   30.85
  -4   2   8  962.63   30.26
  -4   2   8  907.25   40.30
   4  -2  -8  956.07   30.47
  -4   2   7 4209.66  100.41
  -4   2   7 4341.28  112.62
  -4   2   7 4319.69   98.39
   4  -2  -7 4173.85   97.04
  -4   2   6   52.52    6.30
   4  -2  -6   57.78    5.63
   4  -2  -6   60.53    7.97
  -4   2   6   62.88    6.08
  -4   2   5  227.14   13.13
  -4   2   5  222.05   11.35
   4  -2  -5  201.66   10.78
   4  -2  -5  196.33   13.35
  -4   2   4  123.55    8.47
  -4   2   4  118.89    9.77
   4  -2  -4  122.10    9.69
   4  -2  -4  109.43    7.80
  -4   2   3  241.88   12.34
   4  -2  -3  227.50   12.95
   4  -2  -3  225.97   11.76
  -4   2   3  229.15   13.17
  -4   2   3  259.83   14.69
  -4   2   2 1333.05   38.24
   4  -2  -2 1375.04   38.34
   4  -2  -2 1293.89   38.35
   4  -2  -2 1370.86   33.39
  -4   2   1 1988.89   53.15
   4  -2  -1 2053.28   48.88
   4  -2  -1 2074.55   52.42
   4  -2   0  852.93   26.49
  -4   2   0  875.97   26.17
  -4   2   0  868.85   22.74
   4  -2   0  914.63   31.21
   4  -2   0  845.60   24.56
   4  -2   0  883.52   25.95
   4  -2   1  249.82    8.42
  -4   2  -1  242.20    9.55
   4  -2   1  238.44   14.30
   4  -2   1  243.30   10.89
  -4   2  -1  233.36   11.92
   4  -2   2  481.75   11.90
  -4   2  -2  488.44   16.35
   4  -2   2  481.69   20.96
  -4   2  -2  446.65   17.74
   4  -2   2  472.26   17.26
  -4   2  -2  483.73   19.73
   4  -2   3  398.26   15.67
   4  -2   3  417.30   19.06
   4  -2   3  372.87   18.27
   4  -2   3  420.47   14.99
  -4   2  -3  401.81   16.01
   4  -2   3  399.20   16.36
  -4   2  -3  401.14   17.34
   4  -2   3  443.04   19.17
  -4   2  -3  400.02   19.20
   4  -2   4   17.81    3.30
   4  -2   4   26.80    5.09
   4  -2   4   23.74    4.47
   4  -2   4   22.37    3.74
  -4   2  -4   18.26    4.05
  -4   2  -4   14.85    4.19
   4  -2   4   26.78    5.03
   4  -2   4   20.52    3.97
   4  -2   5  814.70   26.49
   4  -2   5  794.29   27.33
  -4   2  -5  809.93   30.31
   4  -2   5  771.74   28.05
  -4   2  -5  808.68   33.50
   4  -2   5  838.54   31.80
   4  -2   5  752.77   27.49
   4  -2   6  406.36   19.40
   4  -2   6  440.72   20.68
  -4   2  -6  449.27   22.86
  -4   2  -6  397.71   23.94
   4  -2   6  407.29   18.27
   4  -2   7  103.45    8.50
  -4   2  -7  115.89   12.35
   4  -2   7   94.90    9.53
   4  -2   8  816.68   32.32
   4  -2   8  790.73   27.01
   4  -2   8  743.96   25.84
  -4   2  -8  828.84   37.89
  -4   2  -8  817.10   27.05
   4  -2   9    7.28    2.90
  -4   2  -9    1.55    3.85
  -4   2  -9    0.18    1.61
  -4   2 -10   14.11    6.67
  -4   2 -10   10.53    2.45
  -4   2 -11  342.95   28.42
  -4   2 -11  428.23   29.59
  -4   2 -12   12.57    6.79
  -4   2 -12   -2.01    4.98
  -4   2 -13  135.11   18.87
   4  -1 -16  165.79   17.44
  -4   1  16  211.23   20.69
  -4   1  15  122.17   15.82
   4  -1 -15   87.41   12.63
   4  -1 -14  250.00   20.66
  -4   1  14  234.48   21.74
   4  -1 -13 1768.71   44.45
  -4   1  13 1775.79   66.03
   4  -1 -13 1744.96   55.04
   4  -1 -12  453.40   17.47
   4  -1 -12  439.20   22.64
  -4   1  12  478.09   22.86
  -4   1  12  462.12   30.21
   4  -1 -11  298.86   13.68
   4  -1 -11  296.53   14.11
   4  -1 -11  273.16   16.88
  -4   1  11  307.37   17.11
  -4   1  11  265.97   22.02
   4  -1 -10  341.11   15.37
   4  -1 -10  359.63   18.78
  -4   1  10  346.82   17.83
  -4   1  10  396.85   25.80
   4  -1 -10  377.01   16.44
   4  -1  -9  820.88   29.59
   4  -1  -9  855.28   28.24
  -4   1   9  752.94   28.15
  -4   1   9  865.58   38.37
  -4   1   9  831.33   27.58
  -4   1   8  131.72   13.48
  -4   1   8  126.12    9.47
  -4   1   8  136.51    9.70
  -4   1   7 4738.12  117.41
   4  -1  -7 4613.08  113.06
  -4   1   7 4509.45  106.09
  -4   1   7 4595.72  107.13
   4  -1  -6  507.42   22.62
  -4   1   6  468.34   18.77
  -4   1   6  504.37   20.53
   4  -1  -5   48.06    5.13
  -4   1   5   39.93    4.84
   4  -1  -5   54.51    6.71
  -4   1   5   42.53    5.53
   4  -1  -5   41.98    5.53
  -4   1   4   23.53    3.79
   4  -1  -4   23.68    3.79
  -4   1   4   19.43    4.23
   4  -1  -4   29.78    4.80
   4  -1  -4   29.08    4.75
   4  -1  -3 2850.43   69.98
   4  -1  -3 2809.88   68.57
  -4   1   3 2779.76   72.14
  -4   1   3 2801.47   68.98
  -4   1   2  799.99   26.34
   4  -1  -2  769.32   22.68
   4  -1  -2  839.32   26.59
   4  -1  -1 4336.62   96.20
  -4   1   1 4294.24   98.51
  -4   1   1 4269.78  100.02
  -4   1   0  576.07   19.61
   4  -1   0  593.16   23.16
  -4   1   0  540.00   14.33
   4  -1   0  551.56   18.55
   4  -1   0  555.75   19.27
   4  -1   1  312.66   13.65
  -4   1  -1  299.09   15.91
   4  -1   1  283.59   15.39
  -4   1  -1  296.60   10.16
   4  -1   1  318.52   13.25
  -4   1  -1  297.70   14.10
   4  -1   1  324.32   14.37
  -4   1  -2   28.03    4.78
   4  -1   2   31.08    4.18
   4  -1   2   23.65    2.62
   4  -1   2   23.57    4.26
   4  -1   2   32.82    5.11
  -4   1  -2   29.65    4.39
   4  -1   2   25.92    3.93
  -4   1  -2   28.35    4.69
   4  -1   3 3916.60   90.99
  -4   1  -3 3764.22   94.15
   4  -1   3 3906.59   94.13
   4  -1   3 3863.38   87.43
   4  -1   3 3961.68   94.32
   4  -1   3 3989.77   91.49
  -4   1  -3 3864.87   93.14
  -4   1  -3 3948.22   95.97
  -4   1  -4 1375.39   42.51
   4  -1   4 1479.59   40.11
   4  -1   4 1488.93   44.49
   4  -1   4 1431.58   42.40
   4  -1   4 1490.25   42.28
  -4   1  -4 1427.96   43.82
   4  -1   4 1486.07   44.62
  -4   1  -4 1482.51   46.94
  -4   1  -5 1905.02   52.60
   4  -1   5 1906.96   51.92
   4  -1   5 1984.26   56.00
   4  -1   5 1844.68   52.45
   4  -1   5 1903.47   51.84
  -4   1  -5 1846.58   55.71
   4  -1   5 1918.80   53.45
   4  -1   5 1998.76   56.70
   4  -1   6  299.61   16.44
   4  -1   6  308.04   18.06
   4  -1   6  304.22   15.01
   4  -1   6  310.97   15.74
  -4   1  -6  319.76   19.53
   4  -1   6  312.27   17.56
  -4   1  -6  308.32   15.42
   4  -1   7   41.29    5.45
  -4   1  -7   57.74    8.94
   4  -1   7   48.30    6.97
   4  -1   7   47.02    5.73
   4  -1   8  184.42   10.95
  -4   1  -8  177.26   16.88
   4  -1   8  171.44   13.82
   4  -1   9 2027.24   49.36
  -4   1  -9 2015.15   68.94
  -4   1  -9 1862.90   43.15
  -4   1  -9 1849.78   43.26
  -4   1 -10  110.45   15.63
  -4   1 -10  118.21   15.14
  -4   1 -10   98.68    6.19
  -4   1 -11   54.24   11.62
  -4   1 -11   36.01    9.37
  -4   1 -12  759.75   44.27
  -4   1 -12  780.23   42.18
  -4   0  17   36.82    9.45
   4   0 -16  129.98   15.55
  -4   0  16  132.38   16.60
  -4   0  15    3.27    4.95
   4   0 -15    2.20    4.84
   4   0 -14  127.31   13.21
  -4   0  14  129.04   16.13
   4   0 -14  141.93    7.48
   4   0 -13  593.25   28.11
  -4   0  13  580.12   33.52
   4   0 -13  561.41   19.55
   4   0 -12  110.48   11.30
  -4   0  12  115.02   14.53
  -4   0  12  108.99   11.37
   4   0 -12  136.40    8.82
   4   0 -11  109.36   10.68
   4   0 -11   97.96    7.88
  -4   0  11  103.53   13.20
  -4   0  11  104.26   10.56
   4   0 -10  859.53   27.85
   4   0 -10  828.45   32.05
   4   0 -10  881.02   28.50
  -4   0  10  839.26   31.67
  -4   0  10  911.82   39.67
   4   0  -9   14.22    3.41
  -4   0   9    6.84    2.77
   4   0  -9    6.23    2.43
  -4   0   9    4.70    4.45
   4   0  -8  372.72   17.46
  -4   0   8  422.65   18.78
  -4   0   8  401.50   23.05
   4   0  -8  380.48   17.08
   4   0  -7 2937.12   72.65
  -4   0   7 2933.80   72.71
   4   0  -7 2791.36   76.32
  -4   0   7 2910.05   79.91
   4   0  -7 2918.90   73.57
  -4   0   7 2971.43   73.26
   4   0  -6  114.46    8.98
  -4   0   6  106.54    8.37
   4   0  -6  111.45    9.67
  -4   0   6  132.00    9.76
   4   0  -5  321.16   15.85
   4   0  -5  315.00   15.96
  -4   0   5  313.09   14.56
  -4   0   5  307.54   15.88
   4   0  -4 1565.89   44.79
   4   0  -4 1554.05   43.86
  -4   0   4 1535.15   41.96
  -4   0   4 1487.58   44.76
  -4   0   3   11.15    2.99
  -4   0   3    9.38    2.65
   4   0  -3    9.54    2.89
  -4   0   2 5921.74  133.14
  -4   0   2 5969.41  133.34
   4   0  -1 1986.53   50.11
   4   0  -1 2025.70   50.10
  -4   0   1 2036.04   51.81
  -4   0   1 2021.97   52.89
   4   0   0  672.74   22.32
   4   0   0  677.09   25.16
   4   0   0  624.58   21.13
   4   0   0  631.67   22.15
   4   0   1  114.41    8.44
   4   0   1  122.76    4.29
   4   0   1  128.31    9.89
   4   0   1  115.91    8.58
   4   0   1  122.76    8.15
   4   0   1  123.47    8.45
  -4   0  -1  124.40    9.88
  -4   0  -2   13.76    3.81
   4   0   2    9.80    2.67
   4   0   2   17.92    4.13
   4   0   2   14.64    2.12
   4   0   2    9.08    2.88
   4   0   2   15.25    3.64
  -4   0  -2   14.69    3.44
   4   0   2   16.58    3.71
  -4   0  -2   16.29    3.86
   4   0   2   10.10    2.93
   4   0   3  634.85   20.37
   4   0   3  625.50   24.99
   4   0   3  656.17   24.66
   4   0   3  631.34   24.11
   4   0   3  654.18   23.40
  -4   0  -3  647.29   24.87
  -4   0  -3  628.70   24.72
   4   0   4 4904.39  115.82
   4   0   4 4916.02  115.74
   4   0   4 4867.82  114.30
   4   0   4 4916.12  114.40
  -4   0  -4 4905.16  117.49
   4   0   4 4972.51  111.98
   4   0   5  714.46   26.64
   4   0   5  748.18   28.89
   4   0   5  758.01   26.66
   4   0   5  786.45   27.68
   4   0   5  741.87   28.02
  -4   0  -5  787.67   31.14
   4   0   5  797.90   30.37
   4   0   6   22.03    4.33
   4   0   6   27.50    4.53
   4   0   6   22.81    5.17
  -4   0  -6   20.33    5.56
   4   0   6   32.36    5.56
   4   0   7  109.85   10.59
   4   0   7  128.99    9.34
   4   0   7  125.60   11.64
  -4   0  -7  159.36   14.71
  -4   0  -7  131.47   14.00
   4   0   8  139.11   12.19
  -4   0  -8   94.21    5.20
   4   0   8  124.74    8.67
  -4   0  -8  104.38    5.21
  -4   0  -8  139.23   15.00
  -4   0  -8  116.04   13.94
  -4   0  -9  179.65    8.38
   4   0   9  204.94   10.65
  -4   0  -9  183.76   18.90
  -4   0  -9  195.92    8.94
  -4   0  -9  178.53   18.05
  -4   0 -10  830.27   44.25
  -4   0 -10  922.03   26.40
  -4   0 -10  940.73   44.76
  -4   0 -11  413.08   29.11
  -4   0 -11  359.49   29.00
  -4   0 -12   17.99    7.72
  -4   0 -12   10.24    6.87
  -4  -1  17   -3.28    5.74
   4   1 -16    4.57    5.76
   4   1 -16    6.06    4.42
  -4  -1  16    9.72    5.67
   4   1 -15   35.48    8.58
  -4  -1  15   48.00   10.26
   4   1 -14  252.06   11.58
  -4  -1  14  266.28   22.27
   4   1 -14  280.53   19.87
   4   1 -13  547.34   19.86
   4   1 -13  540.37   19.14
  -4  -1  13  567.35   32.22
   4   1 -13  557.81   28.10
  -4  -1  12   67.29   11.06
   4   1 -12   77.01    6.81
   4   1 -12   51.18    8.41
  -4  -1  11  107.11   12.83
  -4  -1  11   99.37   10.71
   4   1 -11  109.28   10.90
   4   1 -11  100.52    8.25
  -4  -1  10  148.99   13.51
  -4  -1  10  159.85   12.76
  -4  -1  10  156.97   15.02
  -4  -1   9 1212.10   42.17
  -4  -1   9 1210.25   44.87
  -4  -1   9 1199.95   39.58
   4   1  -9 1193.50   41.22
  -4  -1   8  453.76   22.05
  -4  -1   8  423.96   19.69
  -4  -1   8  443.28   23.30
  -4  -1   7   90.51    8.27
   4   1  -7   85.33    7.88
  -4  -1   7   75.74    8.03
   4   1  -6 1543.10   45.17
  -4  -1   6 1613.50   45.56
  -4  -1   6 1605.50   44.43
   4   1  -6 1553.95   45.81
  -4  -1   6 1518.01   46.63
   4   1  -5 1988.64   53.69
  -4  -1   5 1969.21   51.07
   4   1  -5 1919.25   53.11
  -4  -1   5 1959.36   51.86
  -4  -1   5 1881.31   54.92
  -4  -1   4  125.80    7.57
   4   1  -4  119.01    8.99
  -4  -1   4  102.26    7.97
  -4  -1   4  129.18   10.67
  -4  -1   3 2219.06   50.90
  -4  -1   3 2262.99   61.80
  -4  -1   3 2250.74   56.86
  -4  -1   2  816.69   27.16
  -4  -1   2  819.97   30.27
   4   1  -2  804.50   28.71
   4   1  -1 1130.32   33.30
   4   1  -1 1195.97   38.61
   4   1  -1 1185.14   37.42
   4   1  -1 1160.58   33.18
   4   1  -1 1180.61   34.80
   4   1  -1 1207.36   37.10
   4   1   0  571.80   22.26
   4   1   0  512.23   20.16
   4   1   0  539.28   20.12
   4   1   0  529.31   15.42
   4   1   0  539.05   23.26
  -4  -1   0  566.17   23.26
   4   1   0  546.41   22.68
   4   1   0  546.88   19.66
   4   1   0  568.35   21.35
   4   1   1  781.91   27.15
   4   1   1  799.20   27.32
   4   1   1  741.29   26.07
   4   1   1  775.32   18.35
   4   1   1  760.11   18.70
   4   1   1  819.88   28.71
  -4  -1  -1  802.24   28.60
   4   1   1  780.68   26.14
   4   1   1  779.19   26.45
   4   1   1  749.17   25.07
   4   1   1  750.12   28.70
   4   1   2 1638.84   45.12
   4   1   2 1587.97   38.89
  -4  -1  -2 1604.22   46.28
   4   1   2 1603.82   44.75
   4   1   2 1627.58   46.75
   4   1   2 1577.96   47.39
   4   1   2 1603.21   44.13
   4   1   2 1539.33   45.34
   4   1   3 1045.39   30.14
  -4  -1  -3 1038.32   33.65
   4   1   3 1065.16   33.67
   4   1   3 1073.67   34.42
   4   1   3  990.76   34.34
   4   1   3 1030.16   32.91
   4   1   3 1068.70   35.05
   4   1   4   63.32    7.09
   4   1   4   57.55    6.94
   4   1   4   64.10    7.19
   4   1   4   57.93    6.27
   4   1   5  227.39   13.60
   4   1   5  226.33   14.16
   4   1   5  243.09   14.01
  -4  -1  -5  245.06   17.27
  -4  -1  -6   59.53    3.72
   4   1   6   64.68    6.94
   4   1   6   57.87    7.46
   4   1   6   63.18    7.71
  -4  -1  -6   81.28   10.72
  -4  -1  -7    2.70    1.47
   4   1   7    8.96    3.05
   4   1   7    2.51    2.81
   4   1   7    4.91    3.31
  -4  -1  -7    2.54    4.25
  -4  -1  -8 1497.35   38.08
   4   1   8 1556.76   42.11
   4   1   8 1440.77   40.80
   4   1   8 1529.29   49.03
  -4  -1  -8 1590.64   57.69
  -4  -1  -9 1190.57   50.78
  -4  -1  -9 1240.71   34.05
  -4  -1 -10   32.50    8.56
  -4  -1 -11   12.05    6.74
  -4  -1 -11    9.83    7.17
  -4  -1 -12    5.42    5.47
   4   2 -18  223.78   19.30
  -4  -2  18  243.08   21.85
   4   2 -17  439.94   27.32
  -4  -2  17  461.65   30.11
   4   2 -16  201.27   17.85
  -4  -2  16  206.85   19.91
   4   2 -15  840.58   38.80
  -4  -2  15  976.54   44.24
   4   2 -14 1764.05   59.59
   4   2 -14 1751.79   45.98
   4   2 -14 1766.62   45.31
  -4  -2  14 1743.56   63.80
   4   2 -13  635.58   22.05
  -4  -2  13  618.85   33.24
   4   2 -13  578.72   29.62
   4   2 -13  623.02   22.49
  -4  -2  12   76.20   11.57
   4   2 -12   55.60    8.68
  -4  -2  11  570.99   29.82
  -4  -2  10   93.43   10.84
  -4  -2  10   93.11   10.31
   4   2 -10  115.55   11.18
   4   2 -10  111.12    8.86
  -4  -2   9 3597.88   93.24
  -4  -2   9 3648.20   91.80
   4   2  -9 3529.35   91.06
   4   2  -9 3579.36   86.82
  -4  -2   9 3514.44   88.46
  -4  -2   8 2100.35   57.47
   4   2  -8 2018.32   57.41
   4   2  -8 1981.71   54.98
  -4  -2   8 2016.06   56.99
  -4  -2   7   55.86    6.68
   4   2  -7   55.29    6.61
  -4  -2   7   57.06    7.08
  -4  -2   6  132.64    9.51
  -4  -2   6  117.89    9.36
   4   2  -6  118.33    9.71
  -4  -2   6  128.68   10.63
  -4  -2   5  227.02   11.45
  -4  -2   5  235.66   12.72
   4   2  -5  214.98   12.83
   4   2  -5  209.94   13.22
  -4  -2   5  236.13   14.95
  -4  -2   4  176.32   10.70
  -4  -2   4  175.67    8.46
  -4  -2   4  165.42   12.52
  -4  -2   3 1123.81   26.93
  -4  -2   3 1068.00   37.69
  -4  -2   3 1122.10   33.39
   4   2  -3 1117.80   36.44
   4   2  -2 2103.28   54.50
   4   2  -2 2065.71   56.81
  -4  -2   2 2014.42   58.62
   4   2  -1   40.07    3.92
   4   2  -1   50.49    6.93
   4   2  -1   42.02    5.96
   4   2  -1   38.83    5.21
   4   2  -1   54.25    6.60
   4   2  -1   57.96    6.04
   4   2   0  410.59   17.34
   4   2   0  381.15   12.87
   4   2   0  383.05   19.64
  -4  -2   0  410.51   17.25
   4   2   0  411.92   19.74
  -4  -2   0  424.12   19.97
   4   2   0  416.30   17.99
   4   2   0  421.77   18.89
   4   2   0  390.82   17.44
   4   2   1  876.39   29.30
   4   2   1  847.03   22.11
  -4  -2  -1  900.13   28.78
  -4  -2  -1  891.87   31.40
   4   2   1  932.17   30.34
   4   2   1  905.04   30.46
   4   2   1  879.33   32.21
   4   2   1  814.48   28.73
   4   2   2  192.99   11.88
   4   2   2  170.81   11.24
   4   2   2  188.26   12.95
   4   2   2  171.05    8.97
  -4  -2  -2  189.89   12.38
   4   2   2  186.37   11.33
   4   2   2  173.76   11.63
   4   2   3  486.27   19.96
   4   2   3  492.24   18.46
   4   2   3  458.13   21.33
   4   2   3  470.10   19.86
  -4  -2  -3  472.52   20.64
   4   2   3  472.29   20.33
   4   2   3  511.75   22.07
   4   2   4  536.37   20.50
   4   2   4  498.14   20.12
  -4  -2  -4  482.18   15.67
   4   2   4  482.42   21.58
   4   2   4  500.26   21.12
  -4  -2  -4  490.95   20.80
   4   2   4  506.60   21.86
  -4  -2  -4  518.35   24.70
  -4  -2  -5   58.23    4.82
   4   2   5   58.68    7.03
  -4  -2  -5   75.64    7.37
   4   2   5   65.04    7.49
   4   2   5   59.12    7.03
  -4  -2  -5   60.20    8.84
  -4  -2  -6  816.72   24.23
   4   2   6  860.75   29.61
   4   2   6  863.69   28.74
   4   2   6  831.88   30.75
   4   2   6  822.95   30.79
  -4  -2  -6  809.79   35.75
   4   2   7   14.56    4.10
  -4  -2  -7   16.71    3.23
   4   2   7   21.17    4.29
   4   2   7    8.75    3.33
   4   2   7   14.44    3.52
  -4  -2  -7   14.04    5.17
   4   2   8  139.53    9.97
  -4  -2  -8  159.06    9.91
  -4  -2  -8  143.62   15.63
   4   2   8  169.87   13.55
  -4  -2  -9  445.39   28.82
  -4  -2  -9  421.32   18.14
  -4  -2 -10    1.63    5.21
  -4  -2 -11   -1.72    6.96
   4   3 -18    2.84    4.76
   4   3 -17   39.33    9.01
   4   3 -16  192.28   18.36
   4   3 -15   89.49   12.47
   4   3 -14  706.90   34.29
   4   3 -14  730.32   25.51
   4   3 -13   12.66    5.58
   4   3 -12    6.21    2.80
   4   3 -11  555.50   22.01
  -4  -3  11  523.77   22.50
  -4  -3  10 1137.64   41.36
  -4  -3  10 1176.90   42.50
   4   3 -10 1164.32   39.86
   4   3 -10 1128.64   36.02
  -4  -3  10 1104.94   37.37
  -4  -3   9  162.52   12.93
   4   3  -9  180.24   12.95
  -4  -3   9  166.78   13.42
   4   3  -9  155.31   11.31
  -4  -3   9  169.62   12.47
  -4  -3   8 1181.14   39.20
   4   3  -8 1214.91   38.69
   4   3  -8 1187.79   38.01
  -4  -3   8 1087.47   38.63
  -4  -3   7   79.53    8.01
   4   3  -7   78.41    7.93
   4   3  -7   71.19    7.87
  -4  -3   7   69.66    8.42
  -4  -3   6  443.33   18.25
  -4  -3   6  467.23   19.94
   4   3  -6  468.59   21.40
  -4  -3   6  436.71   20.91
  -4  -3   6  433.03   22.06
  -4  -3   5 1377.50   37.21
  -4  -3   5 1387.66   45.67
  -4  -3   5 1413.19   40.95
   4   3  -5 1374.56   43.77
  -4  -3   4 3551.13   94.38
  -4  -3   4 3714.82   93.17
  -4  -3   4 3694.11   81.58
   4   3  -4 3647.69   84.76
   4   3  -3    6.21    1.89
   4   3  -3    3.37    2.01
  -4  -3   3    5.61    2.81
  -4  -3   3    9.60    3.74
   4   3  -3    2.19    2.54
   4   3  -3    9.77    3.31
   4   3  -3    3.45    2.10
   4   3  -2 1827.19   41.94
   4   3  -2 1717.49   45.84
   4   3  -2 1823.50   49.35
  -4  -3   2 1859.76   48.47
   4   3  -2 1786.61   52.67
   4   3  -2 1864.77   49.98
   4   3  -1  372.53   10.96
   4   3  -1  336.18   13.57
   4   3  -1  406.24   20.56
  -4  -3   1  385.47   19.28
  -4  -3   1  378.53   16.63
   4   3  -1  405.70   19.28
   4   3  -1  368.45   17.15
   4   3  -1  411.39   17.48
   4   3   0   29.33    3.46
   4   3   0   33.87    5.88
  -4  -3   0   30.09    4.60
  -4  -3   0   39.95    6.13
   4   3   0   25.14    4.65
   4   3   0   35.07    5.30
   4   3   0   35.00    5.11
   4   3   1  886.44   29.98
  -4  -3  -1  901.24   28.81
   4   3   1  850.94   23.58
   4   3   1  805.64   31.80
  -4  -3  -1  885.00   32.05
   4   3   1  871.45   29.25
   4   3   1  873.78   30.31
   4   3   2 5041.62  116.83
   4   3   2 5107.10  118.21
  -4  -3  -2 4885.79  111.75
   4   3   2 4975.56  120.60
  -4  -3  -2 5083.27  119.28
  -4  -3  -2 4967.02  119.38
   4   3   2 5099.67  116.69
   4   3   2 4987.71  116.07
   4   3   3   50.94    6.13
   4   3   3   38.40    6.15
   4   3   3   43.05    5.97
  -4  -3  -3   44.35    4.84
   4   3   3   43.37    6.54
  -4  -3  -3   50.81    6.51
  -4  -3  -3   51.04    7.15
   4   3   3   42.50    5.91
   4   3   4   16.20    4.27
  -4  -3  -4   15.08    2.98
   4   3   4   15.42    4.21
  -4  -3  -4   17.90    4.14
  -4  -3  -4   21.80    5.67
   4   3   4   15.08    3.99
   4   3   4   17.36    3.89
  -4  -3  -5  659.06   22.05
   4   3   5  616.67   25.62
   4   3   5  628.39   25.03
  -4  -3  -5  653.05   24.76
   4   3   5  614.68   24.48
  -4  -3  -5  614.82   29.12
   4   3   5  651.61   23.46
  -4  -3  -6  167.52   10.31
   4   3   6  181.31   12.51
   4   3   6  173.08   11.88
  -4  -3  -6  147.43   10.79
   4   3   6  161.72   11.90
  -4  -3  -6  194.09   16.27
   4   3   6  184.91   13.03
   4   3   7  604.76   26.52
  -4  -3  -7  621.76   22.94
   4   3   7  621.85   24.71
   4   3   7  591.50   23.49
   4   3   7  604.99   25.44
  -4  -3  -7  656.22   33.15
  -4  -3  -7  646.96   32.48
  -4  -3  -8  860.94   29.78
  -4  -3  -8  907.66   42.42
  -4  -3  -8  874.73   40.61
   4   3   8  852.70   29.54
  -4  -3  -9    3.36    2.96
  -4  -3  -9   -1.54    5.15
  -4  -3  -9    1.69    4.84
  -4  -3 -10  433.82   29.16
  -4  -3 -10  375.86   29.14
  -4  -3 -11  115.78   15.99
   4   4 -18  182.38   18.34
   4   4 -17   -1.48    6.35
   4   4 -16  100.05   13.70
   4   4 -15  423.87   26.98
   4   4 -14  200.07   17.89
  -4  -4  13  153.09   11.01
   4   4 -13  168.78   11.09
   4   4 -13  139.39   10.60
   4   4 -13  160.65   11.68
  -4  -4  12  479.33   21.61
   4   4 -12  487.85   21.15
   4   4 -12  467.40   20.58
   4   4 -12  514.33   22.58
  -4  -4  11   17.48    4.22
   4   4 -11   21.53    4.52
   4   4 -11   18.02    4.28
   4   4 -11   16.32    4.51
   4   4 -10  312.23   17.38
  -4  -4  10  311.39   19.00
   4   4 -10  309.22   16.50
  -4  -4  10  283.08   17.02
   4   4 -10  298.89   16.49
   4   4 -10  308.22   17.57
   4   4  -9 2090.77   59.60
  -4  -4   9 2150.33   60.69
  -4  -4   9 1957.93   59.80
   4   4  -9 2136.99   58.00
  -4  -4   9 2003.39   61.25
   4   4  -9 2100.25   58.65
   4   4  -9 2004.11   58.06
  -4  -4   8    4.10    2.87
   4   4  -8    0.82    2.34
  -4  -4   8   -1.61    2.81
  -4  -4   8   -0.90    2.22
   4   4  -8   -0.72    2.18
   4   4  -8    1.41    2.47
   4   4  -8    0.79    2.11
  -4  -4   8    2.56    3.10
  -4  -4   7   48.66    7.57
   4   4  -7   46.26    6.98
  -4  -4   7   41.96    6.78
  -4  -4   7   59.62    7.40
   4   4  -7   52.24    7.35
   4   4  -7   49.61    6.51
  -4  -4   7   48.94    6.98
  -4  -4   6  565.52   20.86
   4   4  -6  561.20   23.35
  -4  -4   6  565.65   27.10
   4   4  -6  573.47   25.86
  -4  -4   6  610.90   26.70
  -4  -4   6  519.99   22.67
  -4  -4   6  587.62   24.49
  -4  -4   5  230.70   15.81
  -4  -4   5  218.14   16.24
  -4  -4   5  239.46   11.22
   4   4  -5  230.49   12.74
  -4  -4   5  219.51   13.76
  -4  -4   4 3402.08   93.58
  -4  -4   4 3524.57   91.92
   4   4  -4 3391.05   84.29
   4   4  -4 3588.98   81.95
  -4  -4   4 3487.92   78.55
   4   4  -3 2473.70   58.68
   4   4  -3 2450.55   62.29
  -4  -4   3 2480.01   70.43
  -4  -4   3 2439.28   72.32
   4   4  -3 2443.92   63.76
  -4  -4   3 2587.38   63.60
   4   4  -3 2502.09   64.65
   4   4  -2  134.93    6.94
   4   4  -2  135.16    8.68
   4   4  -2  133.58   12.07
   4   4  -2  150.15   10.23
  -4  -4   2  141.91    9.47
   4   4  -2  141.86   10.33
   4   4  -1   98.06    5.56
   4   4  -1   97.95    7.02
  -4  -4   1  101.91   10.34
   4   4  -1  108.30   10.99
  -4  -4   1  108.96   11.02
  -4  -4   1   97.05    7.97
   4   4  -1  105.34    8.96
   4   4  -1  113.31    8.76
   4   4   0  640.33   20.57
   4   4   0  715.44   29.74
  -4  -4   0  683.75   27.75
  -4  -4   0  636.21   23.34
  -4  -4   0  642.90   28.16
   4   4   0  642.98   24.55
   4   4   0  637.87   24.00
   4   4   1  131.71   10.27
   4   4   1  131.94    7.69
  -4  -4  -1  133.18    9.43
  -4  -4  -1  131.20    9.22
   4   4   1  157.17   12.97
  -4  -4  -1  146.12   11.52
   4   4   1  145.18   11.85
  -4  -4  -1  130.49   11.53
   4   4   1  135.20    9.76
   4   4   1  152.55   11.28
   4   4   2 2942.91   72.97
  -4  -4  -2 2859.35   71.19
  -4  -4  -2 2917.92   75.39
   4   4   2 2817.14   78.44
  -4  -4  -2 2875.39   76.79
   4   4   2 2844.90   76.61
  -4  -4  -2 2927.33   76.83
   4   4   2 2956.58   74.45
   4   4   3  957.14   31.87
  -4  -4  -3  957.14   30.33
   4   4   3  917.04   35.10
   4   4   3  938.71   34.13
  -4  -4  -3  957.51   33.67
  -4  -4  -3  906.74   34.90
   4   4   3  969.92   32.09
   4   4   4   55.15    6.72
  -4  -4  -4   56.26    6.37
   4   4   4   52.61    7.42
  -4  -4  -4   44.89    6.40
  -4  -4  -4   59.81    8.45
   4   4   4   48.04    7.04
   4   4   4   46.49    5.99
   4   4   5   47.27    6.51
  -4  -4  -5   52.07    6.27
   4   4   5   53.69    7.45
  -4  -4  -5   48.82    6.57
   4   4   5   41.59    6.47
  -4  -4  -5   51.90    8.45
   4   4   5   40.56    5.56
   4   4   6  763.07   28.59
  -4  -4  -6  736.14   27.05
   4   4   6  704.60   28.78
  -4  -4  -6  703.20   26.61
  -4  -4  -6  716.74   34.04
   4   4   6  711.26   27.91
   4   4   6  740.81   25.71
  -4  -4  -7  122.14   10.42
   4   4   7  129.42   11.10
  -4  -4  -7  124.60    9.57
  -4  -4  -7  122.67   14.63
   4   4   7  131.73   11.16
  -4  -4  -8  373.57   26.64
  -4  -4  -8  368.95   19.47
   4   4   8  395.22   20.43
  -4  -4  -9  248.85   16.43
  -4  -4  -9  322.65   25.56
  -4  -4 -10   -3.77    4.67
   4   5 -17    4.62    6.02
   4   5 -16  311.43   23.91
   4   5 -15  245.66   20.61
  -4  -5  14   40.30    6.05
   4   5 -14   37.86    5.58
  -4  -5  13  385.00   19.17
   4   5 -13  372.37   18.22
   4   5 -13  377.39   18.88
   4   5 -13  382.34   19.96
  -4  -5  12  251.37   16.02
   4   5 -12  301.62   16.50
   4   5 -12  285.69   16.31
   4   5 -12  282.27   17.21
   4   5 -11  228.27   14.80
   4   5 -11  232.90   14.83
  -4  -5  11  240.20   15.83
   4   5 -11  221.03   15.21
  -4  -5  10 1099.89   39.50
   4   5 -10 1092.08   37.31
  -4  -5  10 1065.55   39.21
  -4  -5  10 1103.54   38.27
   4   5 -10 1051.20   38.31
   4   5 -10 1011.74   36.91
  -4  -5  10 1064.03   39.83
   4   5 -10 1082.54   37.13
  -4  -5   9  230.14   15.08
  -4  -5   9  225.47   16.32
   4   5  -9  217.12   14.56
   4   5  -9  211.42   15.04
  -4  -5   9  190.66   14.33
  -4  -5   9  187.28   14.39
   4   5  -9  209.70   13.81
  -4  -5   8  905.23   31.72
   4   5  -8  896.63   34.90
  -4  -5   8  871.68   36.41
   4   5  -8  896.80   33.47
   4   5  -8  885.48   34.86
  -4  -5   8  881.12   34.69
  -4  -5   8  891.73   33.55
   4   5  -8  872.00   31.43
  -4  -5   8  878.46   33.82
   4   5  -7  126.27   10.98
   4   5  -7  166.32   13.63
  -4  -5   7  154.09   13.29
   4   5  -7  130.99   11.60
  -4  -5   7  140.22   13.59
  -4  -5   7  152.19   12.10
  -4  -5   7  144.91   11.53
   4   5  -6  308.36   17.25
   4   5  -6  313.98   19.76
  -4  -5   6  335.47   20.36
   4   5  -6  357.75   19.54
  -4  -5   6  315.60   21.01
  -4  -5   6  315.41   17.51
  -4  -5   6  325.85   14.90
   4   5  -6  313.19   16.71
   4   5  -5 1346.24   41.43
  -4  -5   5 1294.90   46.67
  -4  -5   5 1335.61   49.46
   4   5  -5 1332.28   39.52
  -4  -5   5 1357.80   36.76
  -4  -5   5 1359.77   41.01
   4   5  -4  652.07   24.49
  -4  -5   4  639.31   29.90
   4   5  -4  630.62   28.15
  -4  -5   4  607.68   31.29
   4   5  -4  655.15   22.49
  -4  -5   4  669.36   24.65
   4   5  -3   41.60    4.53
   4   5  -3   49.89    5.79
   4   5  -3   41.71    7.36
  -4  -5   3   38.79    8.02
   4   5  -3   52.94    7.61
  -4  -5   3   45.99    5.70
   4   5  -3   52.35    6.30
   4   5  -2  645.71   20.58
   4   5  -2  655.94   23.10
   4   5  -2  754.85   32.12
   4   5  -2  669.30   29.06
   4   5  -2  664.66   25.85
   4   5  -2  645.21   24.51
  -4  -5   2  695.25   24.12
   4   5  -1  100.05    6.57
   4   5  -1  101.17    7.59
  -4  -5   1  116.96   11.51
   4   5  -1  108.08   11.54
  -4  -5   1  113.72    8.80
  -4  -5   1  112.85   11.89
   4   5  -1  105.32   10.79
   4   5  -1  102.80    8.55
  -4  -5   1  112.80    8.28
   4   5  -1  136.66   10.66
   4   5   0   53.30    5.36
  -4  -5   0   43.18    6.34
  -4  -5   0   49.34    7.38
   4   5   0   49.90    8.00
  -4  -5   0   58.66    8.47
  -4  -5   0   49.12    5.72
   4   5   0   52.44    7.73
   4   5   0   49.03    5.99
  -4  -5  -1 1365.36   45.58
   4   5   1 1381.55   45.66
   4   5   1 1354.64   47.08
  -4  -5  -1 1336.88   43.80
  -4  -5  -1 1336.63   38.58
   4   5   1 1293.78   36.20
  -4  -5  -1 1310.16   40.71
   4   5   1 1323.66   39.53
  -4  -5  -2  996.99   36.88
   4   5   2 1007.08   37.69
   4   5   2 1067.23   39.92
  -4  -5  -2 1038.97   36.16
  -4  -5  -2 1009.15   33.83
   4   5   2 1046.96   33.28
   4   5   3   54.66    6.62
  -4  -5  -3   44.75    6.27
   4   5   3   65.94    8.81
  -4  -5  -3   61.80    7.64
  -4  -5  -3   43.38    6.86
   4   5   3   61.39    8.12
  -4  -5  -3   65.76    8.55
   4   5   3   51.92    6.78
   4   5   4  104.96    9.06
  -4  -5  -4  103.71    9.37
   4   5   4  108.62   11.24
  -4  -5  -4   87.63    9.23
  -4  -5  -4   90.01   10.68
   4   5   4   96.53   10.30
   4   5   4  104.24    9.16
   4   5   5   75.05    7.95
  -4  -5  -5   80.16    8.49
   4   5   5   85.15    9.82
  -4  -5  -5   60.14    7.52
   4   5   5   66.48    8.34
  -4  -5  -5   95.38   11.46
   4   5   5   71.04    7.44
  -4  -5  -6   45.67    6.88
   4   5   6   38.33    7.03
  -4  -5  -6   43.51    6.27
   4   5   6   47.12    7.12
  -4  -5  -6   58.59    9.85
   4   5   6   48.90    6.73
  -4  -5  -7 2101.72   58.31
  -4  -5  -7 2240.65   63.09
  -4  -5  -7 2315.24   74.04
   4   5   7 2192.86   60.50
  -4  -5  -8  361.30   26.54
  -4  -5  -8  382.58   21.29
  -4  -5  -8  355.98   16.71
  -4  -5  -9   68.44   12.74
   4   6 -17  813.71   41.46
   4   6 -16 1463.65   57.14
   4   6 -15   -1.43    4.78
  -4  -6  14    1.56    2.73
   4   6 -14    7.63    3.43
  -4  -6  13   17.81    4.94
  -4  -6  13   19.58    5.95
   4   6 -13   17.50    4.75
   4   6 -13   19.20    5.06
   4   6 -13   18.16    5.12
  -4  -6  12   22.14    5.53
  -4  -6  12   13.01    4.92
   4   6 -12   23.76    5.75
   4   6 -12   27.11    5.71
   4   6 -12   20.55    5.76
  -4  -6  12   23.37    5.35
  -4  -6  11 1728.30   55.13
  -4  -6  11 1787.07   56.09
   4   6 -11 1660.66   52.26
   4   6 -11 1680.71   54.38
  -4  -6  11 1705.85   53.36
  -4  -6  10 1048.90   38.50
   4   6 -10 1064.39   42.31
   4   6 -10  978.50   37.31
  -4  -6  10 1043.68   40.68
   4   6 -10 1032.67   39.68
  -4  -6  10 1103.72   39.80
  -4  -6  10 1089.45   39.57
   4   6 -10 1075.52   36.74
  -4  -6   9  118.31   10.77
   4   6  -9  108.74   11.66
   4   6  -9  117.27   11.91
  -4  -6   9  123.85   12.19
  -4  -6   9  110.03   12.30
   4   6  -9  127.12   11.74
  -4  -6   9  108.37   10.97
   4   6  -9  115.85   10.28
  -4  -6   8  308.37   16.60
   4   6  -8  308.61   18.73
   4   6  -8  341.48   19.89
  -4  -6   8  276.91   19.21
   4   6  -8  319.43   20.62
   4   6  -8  316.03   19.17
  -4  -6   8  334.01   22.13
  -4  -6   8  311.98   18.20
   4   6  -8  298.08   16.57
   4   6  -7  114.73   10.83
  -4  -6   7  107.19   12.09
   4   6  -7  125.91   12.79
  -4  -6   7  109.31   13.07
   4   6  -7  119.64   11.74
   4   6  -7  129.80   11.19
  -4  -6   7  118.18   10.68
   4   6  -6    1.39    2.32
   4   6  -6    1.56    2.49
  -4  -6   6    3.52    3.36
  -4  -6   6   -1.33    3.00
   4   6  -6    1.99    2.66
  -4  -6   6   -0.72    2.62
   4   6  -5  277.97   14.47
   4   6  -5  255.47   15.01
  -4  -6   5  264.03   19.42
  -4  -6   5  243.91   20.09
   4   6  -5  277.72   15.37
  -4  -6   5  278.83   15.30
   4   6  -4  231.46   12.36
   4   6  -4  218.24   13.11
   4   6  -4  225.36   17.89
  -4  -6   4  183.10   16.39
  -4  -6   4  204.77   18.65
   4   6  -4  201.50   15.88
  -4  -6   4  222.23   13.12
   4   6  -4  207.66   13.20
   4   6  -3  136.44    8.76
   4   6  -3  144.59   10.21
   4   6  -3  137.52   13.96
   4   6  -3  135.62   12.88
   4   6  -3  139.04   10.10
  -4  -6   3  149.16   10.27
   4   6  -2  182.85    9.93
   4   6  -2  193.75   11.46
  -4  -6   2  170.42   15.29
   4   6  -2  180.60   15.98
   4   6  -2  183.16   15.22
   4   6  -2  189.84   12.02
  -4  -6   2  194.09   11.52
   4   6  -1  175.24    9.50
  -4  -6   1  164.72   12.40
   4   6  -1  152.93   10.01
  -4  -6   1  161.33   14.31
   4   6  -1  168.14   15.38
   4   6  -1  119.68   12.50
  -4  -6   1  148.40   14.62
   4   6  -1  161.46   11.19
   4   6  -1  139.93   10.36
  -4  -6   1  160.31   10.23
   4   6   0  149.50    9.62
  -4  -6   0  131.26   11.08
  -4  -6   0  162.94   13.76
   4   6   0  156.17   14.71
  -4  -6   0  155.78   14.28
   4   6   0  141.88   13.43
  -4  -6   0  130.20    9.52
   4   6   0  167.66   11.49
   4   6   0  162.61   10.74
   4   6   1   12.34    3.29
  -4  -6  -1   20.52    4.87
   4   6   1   22.26    5.93
  -4  -6  -1   17.42    5.09
  -4  -6  -1   17.74    3.82
  -4  -6  -1   19.53    5.79
   4   6   1   16.51    5.22
   4   6   1   14.27    3.81
  -4  -6  -2   40.51    6.33
  -4  -6  -2   46.26    7.03
   4   6   2   50.85    8.55
  -4  -6  -2   48.78    7.66
   4   6   2   38.57    7.38
   4   6   2   36.68    5.64
  -4  -6  -3  205.54   14.01
  -4  -6  -3  185.66   13.58
   4   6   3  179.79   15.70
  -4  -6  -3  167.86   13.67
  -4  -6  -3  171.81   14.22
   4   6   3  183.59   15.01
   4   6   3  197.36   12.24
   4   6   4  417.18   18.71
  -4  -6  -4  452.22   21.68
  -4  -6  -4  370.59   19.50
   4   6   4  414.18   23.76
  -4  -6  -4  387.31   20.73
  -4  -6  -4  393.38   23.10
   4   6   4  432.83   23.05
   4   6   4  367.03   18.67
   4   6   5   15.39    3.90
  -4  -6  -5   19.81    5.30
   4   6   5   13.92    5.52
  -4  -6  -5    6.38    3.52
  -4  -6  -5   11.93    5.53
   4   6   5   11.29    4.86
   4   6   5   14.72    3.95
  -4  -6  -6  357.66   18.88
   4   6   6  390.92   18.50
  -4  -6  -6  359.61   24.15
  -4  -6  -6  398.24   21.57
  -4  -6  -7  129.66   15.44
  -4  -6  -7  117.47   10.06
  -4  -6  -7  108.37   11.77
  -4  -6  -8   47.22   10.44
  -4  -6  -8   35.76    5.52
  -4  -6  -8   34.40    7.26
  -4  -6  -9   26.76    9.03
  -4  -7  17  287.70   21.60
   4   7 -17  265.33   23.25
  -4  -7  16  200.78   17.76
   4   7 -16  202.98   19.92
  -4  -7  15  335.76   22.59
  -4  -7  15  360.21   19.33
  -4  -7  14  220.48   17.69
  -4  -7  14  228.92   16.05
  -4  -7  13  304.58   20.36
  -4  -7  13  305.42   19.31
   4   7 -12  663.23   31.33
  -4  -7  12  687.77   31.35
  -4  -7  12  739.17   32.54
  -4  -7  11 1419.15   50.73
   4   7 -11 1422.83   52.83
   4   7 -11 1397.97   49.84
  -4  -7  11 1426.95   48.50
  -4  -7  10  429.16   25.47
   4   7 -10  378.94   23.50
  -4  -7  10  433.03   22.78
   4   7 -10  428.07   24.61
  -4  -7   9 1129.51   39.80
  -4  -7   9 1093.22   43.07
   4   7  -9 1112.76   43.81
  -4  -7   9 1079.86   37.74
   4   7  -9 1084.50   41.48
  -4  -7   9 1152.16   46.47
   4   7  -9 1083.15   41.11
   4   7  -9 1077.02   36.85
  -4  -7   8  924.30   32.64
   4   7  -8  908.61   35.50
  -4  -7   8  865.06   40.92
   4   7  -8  924.59   39.87
  -4  -7   8  941.57   39.86
   4   7  -8  961.05   38.14
  -4  -7   8  944.12   35.09
   4   7  -7  167.43   14.84
  -4  -7   7  115.26   14.66
   4   7  -7  123.24   11.00
  -4  -7   7  137.96   10.28
  -4  -7   7  143.08   14.88
   4   7  -7  127.01   13.84
   4   7  -6 1833.50   53.84
  -4  -7   6 1704.39   61.54
   4   7  -6 1864.31   59.98
   4   7  -6 1783.56   51.95
  -4  -7   6 1784.53   52.81
   4   7  -5 3813.01   94.00
   4   7  -5 3880.04   96.36
  -4  -7   5 3743.80  108.86
   4   7  -5 4034.56   96.55
  -4  -7   5 3974.59   95.86
   4   7  -4  961.87   31.13
   4   7  -4  937.07   32.70
  -4  -7   4  900.35   41.82
   4   7  -4  926.01   41.98
   4   7  -4 1023.34   40.92
  -4  -7   4 1000.06   32.85
   4   7  -4  984.02   33.97
   4   7  -3   28.24    5.24
   4   7  -3   26.09    4.40
   4   7  -3   30.55    5.26
   4   7  -3   36.76    8.17
   4   7  -3   39.13    7.79
   4   7  -3   32.66    5.40
  -4  -7   3   37.28    5.63
  -4  -7   2  707.66   29.49
   4   7  -2  674.63   23.71
   4   7  -2  695.15   25.59
  -4  -7   2  684.93   33.77
   4   7  -2  680.70   34.75
   4   7  -2  703.30   33.16
   4   7  -2  696.94   26.19
  -4  -7   2  672.20   24.77
   4   7  -1  170.58   10.57
   4   7  -1  183.62   11.51
  -4  -7   1  160.69   13.11
   4   7  -1  152.03   15.79
  -4  -7   1  199.96   17.72
   4   7  -1  165.02   15.23
  -4  -7   1  169.40   10.75
  -4  -7   0 3011.30   85.72
  -4  -7   0 2814.90   70.98
   4   7   0 2699.61   85.26
   4   7   0 2832.76   71.33
  -4  -7   0 2881.95   77.42
   4   7   0 2890.31   72.34
  -4  -7  -1 1265.63   47.12
   4   7   1 1282.10   50.07
  -4  -7  -1 1307.03   43.58
  -4  -7  -1 1318.54   37.92
   4   7   1 1258.54   38.72
  -4  -7  -2   90.49   10.98
   4   7   2  101.32   12.62
  -4  -7  -2   93.45   10.09
   4   7   2  108.70    9.02
  -4  -7  -3  415.92   22.90
   4   7   3  418.41   25.73
   4   7   3  429.96   18.88
  -4  -7  -3  445.61   22.78
  -4  -7  -4   20.26    5.53
   4   7   4   26.38    4.84
  -4  -7  -4   29.46    6.70
  -4  -7  -4   35.07    6.66
  -4  -7  -5   31.09    6.13
   4   7   5   19.84    4.33
  -4  -7  -5   23.68    6.69
  -4  -7  -5   39.13    7.40
  -4  -7  -6  556.47   30.95
  -4  -7  -6  536.52   24.42
  -4  -7  -6  572.44   28.24
  -4  -7  -7  160.38   17.33
  -4  -7  -7  162.34   12.24
  -4  -7  -7  151.67   14.73
  -4  -7  -8    6.64    6.05
  -4  -8  16  158.59   15.54
  -4  -8  15  142.95   14.31
  -4  -8  15  117.22   11.80
  -4  -8  14   24.94    6.18
  -4  -8  14    8.17    4.39
  -4  -8  13   27.15    6.61
  -4  -8  13   23.41    6.29
  -4  -8  12   97.83   11.10
   4   8 -12   87.80   12.35
  -4  -8  12   59.09    9.88
   4   8 -11  429.18   26.06
  -4  -8  11  473.51   24.50
   4   8 -11  407.64   25.84
   4   8 -10   75.79   11.08
  -4  -8  10   85.08   10.10
  -4  -8  10  103.61   13.09
   4   8 -10   84.31   10.96
   4   8  -9    7.34    4.11
   4   8  -9    7.97    4.25
  -4  -8   8   28.12    5.33
   4   8  -8   33.84    6.55
   4   8  -8   41.31    8.83
   4   8  -7  431.80   22.12
   4   8  -7  510.27   29.76
   4   8  -6  520.73   23.31
   4   8  -5 1178.06   50.46
   4   8  -5 1177.72   39.44
   4   8  -5 1166.59   38.00
  -4  -8   5 1196.03   38.81
   4   8  -4   67.83    7.38
   4   8  -4   80.99   12.14
   4   8  -4   69.36    7.97
   4   8  -4   69.36    7.70
  -4  -8   4   63.34    7.43
   4   8  -3   93.36    8.93
   4   8  -3   95.22    8.36
  -4  -8   3  103.55    8.90
   4   8  -3   98.87   13.75
   4   8  -2 1340.55   41.06
  -4  -8   2 1385.01   46.58
   4   8  -2 1307.49   39.34
  -4  -8   2 1294.98   39.06
   4   8  -2 1243.83   52.89
   4   8  -1 1027.06   34.43
  -4  -8   1 1145.87   40.50
   4   8  -1 1031.30   46.90
   4   8  -1 1025.21   33.50
  -4  -8   1 1056.26   32.83
   4   8   0  321.37   16.73
  -4  -8   0  338.00   20.17
   4   8   0  298.89   23.27
  -4  -8   0  333.56   15.79
  -4  -8  -1  291.89   14.57
  -4  -8  -1  297.88   18.98
   4   8   1  275.58   22.25
  -4  -8  -2  406.08   22.77
   4   8   2  412.49   27.03
  -4  -8  -2  392.62   23.94
  -4  -8  -3    3.21    3.24
  -4  -8  -3    1.04    3.48
  -4  -8  -4  668.37   30.63
   4   8   4  713.76   25.70
  -4  -8  -4  756.95   33.22
  -4  -8  -5  494.02   28.51
  -4  -8  -5  468.50   24.13
  -4  -8  -5  545.02   28.16
  -4  -8  -6   18.46    7.18
  -4  -8  -6   14.84    4.76
  -4  -8  -6   19.35    6.81
  -4  -8  -7  116.36   14.95
  -4  -8  -7   88.65   12.13
  -4  -8  -7  115.71   10.78
  -4  -9  16   61.11    9.58
  -4  -9  15  555.28   28.11
  -4  -9  15  603.86   30.16
  -4  -9  14   54.29    9.03
  -4  -9  14   51.01    8.75
  -4  -9  13   17.58    5.82
  -4  -9  13   17.15    5.63
   4   9 -13    2.96    5.19
  -4  -9  12 1326.65   51.70
  -4  -9  12 1344.26   47.10
   4   9 -12 1298.41   51.75
   4   9 -11    3.82    4.82
  -4  -9  11    1.47    3.93
   4   9 -10  129.02   13.47
   4   9 -10  139.13   15.73
   4   9  -9  803.29   34.55
   4   9  -9  786.37   39.57
   4   9  -8   90.28   10.50
   4   9  -8   92.20   13.43
   4   9  -7   94.50   10.11
   4   9  -7  113.71   14.73
   4   9  -6 1160.02   39.66
   4   9  -5    6.75    3.39
   4   9  -5    6.80    5.70
  -4  -9   4   45.34    6.49
   4   9  -4   48.40    6.70
   4   9  -4   44.88   10.07
  -4  -9   3  419.93   19.09
  -4  -9   3  384.66   22.89
   4   9  -3  371.00   18.56
   4   9  -3  397.39   29.01
  -4  -9   2   -1.08    3.92
   4   9  -2    1.73    5.53
  -4  -9   2    1.81    2.28
   4   9  -2   -0.69    2.68
  -4  -9   1  198.65   12.32
   4   9  -1  191.85   19.97
   4   9  -1  172.58   12.28
  -4  -9   1  222.25   16.74
  -4  -9   0 1866.98   51.60
   4   9   0 2014.33   71.66
  -4  -9   0 1983.32   61.75
  -4  -9  -1   20.92    6.30
  -4  -9  -1   17.14    3.81
  -4  -9  -1   12.19    5.98
  -4  -9  -2   23.73    6.57
  -4  -9  -2   12.49    5.79
  -4  -9  -3   87.86   11.42
  -4  -9  -3   82.23   10.99
  -4  -9  -4  231.13   18.49
  -4  -9  -4  180.12   15.61
  -4  -9  -5  689.41   34.18
  -4  -9  -5  647.07   30.15
  -4  -9  -6 1235.32   48.94
  -4  -9  -6 1157.64   41.89
  -4 -10  15  109.61   12.82
  -4 -10  15  100.62   12.50
   4  10 -14  160.61   17.87
  -4 -10  14  179.09   16.98
   4  10 -13  121.10   14.95
  -4 -10  13  132.64   15.02
   4  10 -12  125.39   14.89
  -4 -10  12  110.26   14.27
   4  10 -11  195.71   17.49
   4  10 -10   96.62   11.97
   4  10  -9   80.18   10.66
   4  10  -8    6.07    3.96
   4  10  -7   16.86    5.02
   4  10  -6   37.52    6.64
   4  10  -5   40.43    6.57
   4  10  -5   47.67   11.10
   4  10  -4    2.38    3.31
   4  10  -4   -1.93    5.53
  -4 -10   3   60.05    9.66
   4  10  -3   62.35    7.84
  -4 -10   3   49.21    6.54
  -4 -10   2   18.83    6.43
  -4 -10   2   24.58    4.72
   4  10  -2   28.85    5.54
  -4 -10   1  112.26   12.96
   4  10  -1  151.30   12.10
  -4 -10   1  122.90    9.73
  -4 -10   0   -1.20    4.20
  -4 -10   0    6.29    3.06
  -4 -10  -1  138.54    9.66
  -4 -10  -1  134.68   14.59
  -4 -10  -2   10.07    5.25
  -4 -10  -2    8.06    5.09
  -4 -10  -3    5.22    4.76
  -4 -10  -3    9.95    5.48
  -4 -10  -4  333.76   23.90
  -4 -10  -4  348.15   22.55
  -4 -10  -5    1.43    4.99
  -4 -10  -5    2.16    4.08
  -4 -10  -6    5.91    4.73
   4  11 -15  122.04   16.34
  -4 -11  15  115.13   14.32
   4  11 -14  364.85   26.56
  -4 -11  14  324.83   23.88
   4  11 -13 1034.84   46.67
  -4 -11  13 1054.07   47.17
   4  11 -12  149.11   16.14
   4  11 -11  526.77   29.60
   4  11 -10    6.14    4.65
   4  11  -9   18.28    5.90
   4  11  -8  240.87   17.81
   4  11  -7 2522.50   72.79
   4  11  -6   29.30    6.22
   4  11  -5   72.56    9.15
   4  11  -4   88.99   10.04
  -4 -11   4   92.27   12.29
   4  11  -3  185.66   14.19
  -4 -11   3  165.67   15.97
  -4 -11   2  304.88   21.61
  -4 -11   2  273.82   15.13
   4  11  -2  281.82   17.51
  -4 -11   1  781.47   36.93
   4  11  -1  818.02   32.56
  -4 -11   1  819.32   28.71
  -4 -11   0   -2.63    5.49
  -4 -11   0    1.13    2.42
  -4 -11  -1   93.10   12.64
  -4 -11  -1   95.18    7.88
  -4 -11  -2   33.37    8.22
  -4 -11  -2   35.82    8.84
  -4 -11  -3   43.24    9.80
  -4 -11  -3   35.80    8.30
  -4 -11  -4   13.51    6.45
  -4 -11  -4   16.01    6.35
  -4 -11  -5   46.88   10.39
  -4 -11  -5   38.90    8.06
   4  12 -15    5.15    6.01
  -4 -12  15   11.42    5.77
   4  12 -14   78.26   13.18
  -4 -12  14   80.20   12.67
   4  12 -13  169.19   17.92
   4  12 -12  206.29   19.32
   4  12 -11    5.43    5.66
   4  12 -10   10.20    5.16
   4  12  -9  502.82   27.61
   4  12  -8  170.21   15.46
   4  12  -7  446.29   24.64
   4  12  -6  231.48   17.15
   4  12  -5   69.55    9.42
   4  12  -4  188.42   15.09
  -4 -12   4  177.51   17.44
  -4 -12   3  963.04   42.34
   4  12  -3  924.87   36.51
  -4 -12   2  276.68   21.54
   4  12  -2  263.67   17.94
  -4 -12   1   22.50    7.55
   4  12  -1   29.59    6.42
  -4 -12   1   40.34    5.92
  -4 -12   0  329.44   15.71
  -4 -12   0  377.76   25.96
   4  12   0  344.34   21.00
  -4 -12  -1   30.99    8.59
  -4 -12  -2   73.11   12.36
  -4 -12  -2   39.38    9.49
  -4 -12  -3  219.36   21.40
  -4 -12  -3  225.64   19.74
  -4 -12  -4  439.05   30.15
  -4 -12  -4  394.99   25.52
  -4 -13  15    1.54    5.16
   4  13 -14   61.29   11.90
  -4 -13  14   56.41   11.68
   4  13 -13   45.65   10.35
   4  13 -12  122.04   15.17
   4  13 -11   23.88    7.53
   4  13 -10   17.27    6.86
   4  13  -9   35.22    8.27
   4  13  -8   28.78    7.39
   4  13  -7  255.74   19.15
   4  13  -6   18.80    5.93
   4  13  -5   23.79    6.48
  -4 -13   4   16.23    7.16
   4  13  -4   13.82    5.16
  -4 -13   3    7.42    6.19
   4  13  -3    8.49    4.92
  -4 -13   2  358.69   25.84
   4  13  -2  391.47   23.05
  -4 -13   2  391.12   18.85
  -4 -13   1  284.96   23.22
   4  13  -1  325.97   21.04
  -4 -13   0   14.04    6.52
   4  13   0   34.36    7.61
  -4 -13  -1   48.08   10.67
  -4 -13  -2  241.70   22.08
  -4 -13  -2  228.62   21.40
  -4 -13  -3   10.27    7.13
  -4 -13  -3    5.87    5.35
  -4 -13  -4  571.68   36.10
  -4 -13  -4  589.86   32.26
   4  14 -13   77.59   12.86
   4  14 -12    1.53    4.64
   4  14 -11   -2.91    5.31
   4  14 -10    8.32    6.27
   4  14  -9  155.15   15.94
   4  14  -8    6.36    4.64
   4  14  -7    2.45    5.11
   4  14  -6  171.45   15.89
   4  14  -5   64.42   10.20
   4  14  -4    2.31    4.05
  -4 -14   4   -1.58    5.96
   4  14  -3  259.75   19.31
  -4 -14   3  250.88   22.20
   4  14  -2   27.97    7.38
  -4 -14   2   25.78    8.63
   4  14  -1   42.49    8.55
  -4 -14   1   24.61    8.15
  -4 -14   0   63.84   12.20
  -4 -14  -1   96.77   14.74
   4  15 -11   22.74    7.82
   4  15 -10   36.29    9.07
   4  15  -9  266.59   21.47
   4  15  -8  248.36   20.35
   4  15  -7    3.92    4.39
   4  15  -6   66.38   10.33
   4  15  -5   31.53    7.67
   4  15  -4   12.49    6.06
   4  15  -3   17.46    6.68
   4  15  -2   44.03    8.85
   4  16  -8  101.27   13.60
   4  16  -7  104.27   13.79
   4  16  -6   31.33    8.28
   4  16  -5  245.04   20.56
   4  16  -4  488.69   28.82
  -5  15   4  836.17   51.08
  -5  15   3  138.69   19.32
  -5  15   2   53.09   11.91
  -5  15   1    4.38    5.71
   5 -15   1   18.35    6.85
   5 -15   2  383.25   25.90
   5 -15   3   39.83    8.63
   5 -15   4   51.63    9.90
   5 -15   5  167.70   16.62
   5 -15   6   28.39    7.51
   5 -15   7  178.40   16.52
  -5  14   5  265.06   29.55
  -5  14   4    4.73    6.77
  -5  14   3  144.01   19.34
  -5  14   2    3.39    5.93
   5 -14  -2   16.09    6.94
   5 -14  -1  195.14   18.58
  -5  14   1  187.35   17.89
   5 -14   0  766.58   36.96
  -5  14   0  752.62   36.77
  -5  14   0  726.68   33.48
   5 -14   1 1054.63   43.77
  -5  14  -1 1042.80   44.30
  -5  14  -1  966.86   36.60
   5 -14   2    8.84    6.25
  -5  14  -2   -1.34    4.69
   5 -14   3   78.27   11.49
  -5  14  -3   67.64   10.82
   5 -14   4    1.19    4.79
  -5  14  -4    5.29    4.63
   5 -14   5    3.47    5.61
  -5  14  -5   -1.34    5.06
   5 -14   6  803.37   35.53
  -5  14  -6  779.01   37.69
   5 -14   7  533.00   28.02
  -5  14  -7  537.19   30.80
  -5  14  -8   -1.44    5.05
  -5  13   6  186.23   24.84
  -5  13   5  171.30   23.86
  -5  13   4  330.39   30.09
   5 -13  -4  308.64   24.02
  -5  13   3  231.84   23.54
   5 -13  -3  285.60   22.22
  -5  13   2  129.66   16.16
   5 -13  -2  135.95   15.41
  -5  13   1   51.93    9.68
   5 -13  -1   35.18    8.48
   5 -13   0  343.25   23.39
  -5  13   0  368.81   24.04
  -5  13   0  371.90   21.95
   5 -13   1 1055.96   42.52
  -5  13  -1 1045.46   43.02
  -5  13  -1 1023.83   36.49
   5 -13   2  148.06   14.80
  -5  13  -2  165.23   15.73
  -5  13  -2  153.78   10.83
   5 -13   3  194.44   16.44
  -5  13  -3  191.03   17.01
   5 -13   4    4.32    4.63
  -5  13  -4    2.45    4.30
   5 -13   5  695.38   31.98
  -5  13  -5  719.93   34.35
   5 -13   6  246.40   17.97
  -5  13  -6  250.06   19.78
   5 -13   7  741.72   32.53
  -5  13  -7  711.61   35.46
  -5  13  -8  125.26   14.94
  -5  13  -9   60.37   10.84
  -5  13 -10    1.51    5.71
  -5  12   7   10.64    7.61
  -5  12   6  235.26   27.79
   5 -12  -6  338.55   25.11
  -5  12   5   52.00   12.83
   5 -12  -5   83.51   12.98
  -5  12   4  213.25   23.61
   5 -12  -4  198.27   18.57
  -5  12   3  182.61   19.93
   5 -12  -3  176.63   16.93
   5 -12  -2    2.69    2.77
  -5  12   2   10.37    5.80
   5 -12  -2    3.77    4.40
  -5  12   1  149.24   14.97
   5 -12  -1  166.64   15.70
  -5  12   0   91.48   10.31
   5 -12   0   98.62   12.20
  -5  12  -1  198.02   16.21
  -5  12  -1  162.20   12.19
   5 -12   1  159.80   14.81
  -5  12  -1  161.83    7.76
   5 -12   2  280.80   19.19
  -5  12  -2  294.92   20.21
   5 -12   3   22.28    6.58
  -5  12  -3   38.28    7.82
   5 -12   4   56.71    8.64
  -5  12  -4   57.85    9.39
   5 -12   5  108.72   11.35
  -5  12  -5   98.64   12.09
   5 -12   6  264.50   17.66
  -5  12  -6  266.09   19.71
   5 -12   7  205.10   15.36
  -5  12  -7  184.18   17.07
  -5  12  -8    7.88    5.63
  -5  12  -9    4.15    4.84
  -5  12 -10   13.12    6.26
  -5  12 -11  156.69   17.51
  -5  11   8   68.86   15.74
   5 -11  -7  122.10   15.24
  -5  11   7   99.41   18.27
   5 -11  -6  374.11   25.83
  -5  11   6  347.10   33.35
   5 -11  -5  439.98   27.29
  -5  11   5  448.33   35.50
  -5  11   4   58.24   12.54
   5 -11  -4   41.32    8.70
   5 -11  -4   38.15    4.63
  -5  11   3    6.66    5.58
   5 -11  -3    6.09    5.07
   5 -11  -2    4.13    2.40
  -5  11   2    5.41    4.93
   5 -11  -2    4.61    4.81
   5 -11  -2    5.07    2.73
   5 -11  -1  531.48   21.81
  -5  11   1  585.20   28.88
   5 -11   0   24.09    4.76
  -5  11   0   17.90    5.11
   5 -11   0   18.79    5.89
  -5  11  -1  182.00   15.02
  -5  11  -1  185.44   12.31
  -5  11  -1  158.65    8.23
   5 -11   1  145.82   13.60
   5 -11   2  512.38   25.42
  -5  11  -2  551.79   26.94
  -5  11  -2  514.31   19.54
   5 -11   3  156.24   13.40
  -5  11  -3  118.52   12.37
   5 -11   4   23.65    5.69
  -5  11  -4   26.19    6.37
   5 -11   5 1049.55   37.63
  -5  11  -5 1039.81   40.67
   5 -11   6   72.37    9.12
  -5  11  -6   69.82   10.22
   5 -11   7   33.91    6.53
  -5  11  -7   58.14    9.56
  -5  11  -8  516.38   28.84
  -5  11  -9  254.19   20.43
  -5  11 -10   84.58   12.70
  -5  11 -11  374.75   26.53
  -5  11 -12   64.04   11.67
   5 -10  -9   94.21   13.98
  -5  10   9   73.02   15.06
   5 -10  -8  458.05   29.67
  -5  10   8  382.65   34.44
   5 -10  -7  684.33   35.34
  -5  10   7  514.93   40.76
   5 -10  -6  891.68   40.17
  -5  10   6  776.75   48.87
  -5  10   5  107.27   16.90
   5 -10  -5  103.89   12.91
   5 -10  -5   89.23    6.25
   5 -10  -4  209.67   17.49
  -5  10   4  236.72   22.54
  -5  10   3  103.94   13.88
   5 -10  -3  112.37   12.68
   5 -10  -2  185.95   11.27
   5 -10  -2  209.86   16.31
  -5  10   2  213.06   17.73
   5 -10  -1 2021.29   55.12
  -5  10   1 2120.88   62.97
   5 -10  -1 2111.31   63.43
  -5  10   0  732.09   27.26
   5 -10   0  638.27   24.33
   5 -10   0  716.40   29.55
   5 -10   1   58.88    8.46
  -5  10  -1   62.31    5.28
  -5  10  -1   70.41    9.19
   5 -10   2    7.60    4.10
  -5  10  -2   12.15    4.53
   5 -10   3   60.49    7.98
  -5  10  -3   48.94    7.98
   5 -10   4  134.23   11.42
  -5  10  -4  137.26   12.70
   5 -10   5  893.18   32.92
  -5  10  -5  940.13   36.94
   5 -10   6  102.89   10.02
  -5  10  -6  123.00   12.74
  -5  10  -7   69.97    6.12
  -5  10  -7   57.36    9.47
  -5  10  -8   22.98    4.52
  -5  10  -8   19.21    6.08
  -5  10  -9   22.48    5.40
  -5  10  -9   34.56    8.20
  -5  10 -10   11.69    5.12
  -5  10 -10   13.66    6.33
  -5  10 -11   17.70    6.21
  -5  10 -11   18.75    7.00
  -5  10 -12   15.19    6.52
  -5   9  10   14.00    9.14
  -5   9   9   69.29   14.95
  -5   9   8  236.55   26.52
   5  -9  -7    2.49    2.67
  -5   9   7    2.43    6.50
   5  -9  -6  420.95   17.61
  -5   9   6  404.72   33.26
  -5   9   5  119.01   17.21
   5  -9  -5   90.99   12.10
   5  -9  -5  108.12    7.39
   5  -9  -5  102.16    7.07
  -5   9   4    1.64    4.70
   5  -9  -4    4.59    1.85
   5  -9  -4    6.66    4.89
   5  -9  -3  219.87   16.32
  -5   9   3  190.02   17.48
  -5   9   2 1209.90   44.72
   5  -9  -2 1168.91   42.42
   5  -9  -2 1210.26   35.89
  -5   9   1  126.55   11.64
   5  -9  -1  122.03   11.58
   5  -9  -1  113.77    9.21
   5  -9   0  419.63   18.98
  -5   9   0  394.01   11.80
  -5   9  -1   11.05    3.15
  -5   9  -1    5.89    3.61
  -5   9  -1    6.42    2.29
   5  -9   1    7.93    3.93
  -5   9  -2   35.38    6.41
   5  -9   2   43.20    6.60
  -5   9  -2   31.67    4.98
  -5   9  -3  937.12   24.52
   5  -9   3  967.53   33.20
  -5   9  -3  965.58   35.39
   5  -9   4 1481.59   45.09
  -5   9  -4 1579.62   49.56
   5  -9   5   10.61    3.97
  -5   9  -5    3.74    3.78
   5  -9   6  496.75   21.60
  -5   9  -6  538.69   26.45
  -5   9  -7   24.58    6.21
  -5   9  -7   15.67    3.85
  -5   9  -8   26.46    7.19
  -5   9  -8   25.61    5.31
  -5   9  -9  263.67   20.23
  -5   9  -9  265.50   17.59
  -5   9 -10 1274.58   49.59
  -5   9 -10 1184.57   45.60
  -5   9 -11   11.22    6.18
  -5   9 -11   10.84    6.28
  -5   9 -12   90.80   13.38
  -5   9 -12  101.03   15.76
  -5   9 -13   35.06    9.73
   5  -8 -11   61.75    9.28
  -5   8  11   71.11   14.26
   5  -8 -10  192.01   15.02
  -5   8  10  190.41   22.78
   5  -8  -9    7.79    4.02
  -5   8   9   18.49    8.10
   5  -8  -8  289.36   17.01
  -5   8   8  274.09   27.91
   5  -8  -7  263.20   15.17
  -5   8   7  229.30   24.95
   5  -8  -6   40.86    5.63
   5  -8  -6   37.16    4.17
  -5   8   6   31.84    9.68
  -5   8   5  514.80   32.85
   5  -8  -5  477.41   18.82
   5  -8  -4   48.19    4.94
  -5   8   4   52.28    9.90
  -5   8   3    3.57    4.16
   5  -8  -3    5.83    1.68
   5  -8  -3    0.95    3.70
   5  -8  -2  134.19    9.41
  -5   8   2  137.44   12.57
   5  -8  -2  127.71    4.50
   5  -8  -2  131.27    4.72
   5  -8  -2  136.14   12.09
  -5   8   1  427.27   20.78
   5  -8  -1  440.19   21.51
   5  -8  -1  403.83   18.26
  -5   8   0   49.47    3.74
   5  -8   0   68.64    7.28
   5  -8   0   62.75    7.74
  -5   8  -1   71.00    8.18
  -5   8  -1   83.16    6.29
   5  -8   1   67.79    7.71
   5  -8   1   77.82    8.27
  -5   8  -2   40.01    6.11
   5  -8   2   47.27    6.46
  -5   8  -2   37.09    5.22
  -5   8  -3   74.46    4.64
  -5   8  -3   78.35    8.65
  -5   8  -3   76.90    8.63
   5  -8   3   68.27    7.34
  -5   8  -4  530.16   24.53
   5  -8   4  578.20   22.27
  -5   8  -5  727.52   29.85
   5  -8   5  673.77   24.80
  -5   8  -6   52.10    6.01
   5  -8   6   52.57    6.26
  -5   8  -6   46.02    7.72
  -5   8  -7   12.90    3.95
  -5   8  -7   10.19    4.95
  -5   8  -8  245.95   16.19
  -5   8  -8  229.02   17.74
  -5   8  -9  147.78   13.92
  -5   8  -9  129.86   14.07
  -5   8 -10  850.84   39.23
  -5   8 -10  944.74   47.27
  -5   8 -10  868.72   39.29
  -5   8 -11  149.39   16.99
  -5   8 -11  198.71   21.40
  -5   8 -11  201.19   18.69
  -5   8 -12   -1.97    5.27
  -5   8 -12    1.75    5.30
  -5   8 -13    1.94    5.87
  -5   8 -14  487.79   35.22
   5  -7 -14   73.97   11.29
   5  -7 -13  263.66   19.91
   5  -7 -12   82.52   11.08
   5  -7 -11   18.13    6.01
   5  -7 -10  490.80   25.38
  -5   7  10  492.03   36.27
   5  -7  -9  144.74   12.88
  -5   7   9  148.34   20.11
   5  -7  -8   15.95    4.96
  -5   7   8   17.21    8.43
   5  -7  -7   23.50    5.44
  -5   7   7   17.77    7.99
  -5   7   6  273.11   24.32
   5  -7  -6  290.39   12.63
   5  -7  -6  242.70   14.68
  -5   7   5  235.82   20.41
   5  -7  -5  243.95   13.55
  -5   7   4   76.45   10.81
  -5   7   3   88.00   10.63
   5  -7  -2  793.66   27.10
  -5   7   2  779.29   31.35
   5  -7  -2  854.73   31.64
   5  -7  -1   22.23    2.16
   5  -7  -1   26.71    4.67
   5  -7  -1   23.70    5.00
   5  -7   0   92.11    8.46
   5  -7   0   98.74    4.25
   5  -7   0   92.29    8.71
  -5   7   0   86.09    5.36
   5  -7   1  267.05   15.29
   5  -7   1  289.45   14.82
  -5   7  -1  282.24   15.26
   5  -7   1  266.11    9.10
  -5   7  -1  245.89   11.73
   5  -7   2   90.08    7.95
   5  -7   2  105.10    9.88
  -5   7  -2   99.41    8.92
  -5   7  -2  103.06    6.54
   5  -7   2   97.86    5.87
  -5   7  -2   90.86    7.93
   5  -7   3  340.64   15.50
  -5   7  -3  336.42   17.98
  -5   7  -3  341.79   17.58
   5  -7   4  201.96   11.36
  -5   7  -4  207.34   15.67
  -5   7  -4  221.19   14.32
   5  -7   5   22.64    3.96
  -5   7  -5   21.17    5.03
  -5   7  -5   22.23    6.38
  -5   7  -5   22.74    4.14
  -5   7  -6  289.57   17.84
  -5   7  -6  280.93   21.51
  -5   7  -6  278.20   15.01
  -5   7  -7    7.80    3.94
  -5   7  -7    7.70    4.93
  -5   7  -7    7.85    3.64
  -5   7  -8    9.59    5.17
  -5   7  -8    3.32    6.28
  -5   7  -8    9.73    4.62
  -5   7  -9  206.71   17.24
  -5   7  -9  184.60   20.00
  -5   7  -9  233.49   18.32
  -5   7 -10   85.60   11.89
  -5   7 -10   77.37   11.89
  -5   7 -10   99.41   15.22
  -5   7 -11   11.82    6.61
  -5   7 -11   13.38    7.23
  -5   7 -11    9.90    4.00
  -5   7 -12   -1.92    7.52
  -5   7 -12    9.80    6.26
  -5   7 -13   -2.09    7.00
   5  -6 -14  433.35   26.41
   5  -6 -13   12.24    5.94
   5  -6 -12   87.50   11.51
   5  -6 -11    6.58    4.57
  -5   6  11    8.06    3.70
   5  -6 -10   22.71    6.27
  -5   6  10   14.89    4.49
  -5   6   9  764.00   44.44
   5  -6  -9  773.72   32.65
  -5   6   8 2047.55   77.65
   5  -6  -8 2040.11   60.77
  -5   6   7   10.57    5.91
  -5   6   6  227.49   20.75
  -5   6   5    8.02    5.06
  -5   6   4  438.63   24.98
  -5   6   3 2030.40   60.95
   5  -6  -2 1882.50   50.79
   5  -6  -1  196.00    7.95
   5  -6  -1  198.85   12.07
   5  -6  -1  195.77   12.58
   5  -6   0  146.08   10.58
   5  -6   0  151.83    6.81
   5  -6   0  136.26    9.83
  -5   6   0  150.97    7.76
   5  -6   1  229.44   14.04
   5  -6   1  274.05   13.37
  -5   6  -1  247.44   13.54
   5  -6   1  260.69    9.91
  -5   6  -1  242.36   11.78
   5  -6   2  459.72   17.93
   5  -6   2  482.60   18.35
   5  -6   2  457.30   21.74
  -5   6  -2  478.53   20.01
  -5   6  -2  493.37   16.36
   5  -6   2  496.19   16.28
  -5   6  -2  473.52   19.66
   5  -6   3 1013.92   28.47
  -5   6  -3 1019.80   33.35
   5  -6   3 1046.72   29.53
  -5   6  -3 1018.69   35.15
   5  -6   3  973.12   29.37
   5  -6   4   69.36    4.97
  -5   6  -4   73.87    8.32
   5  -6   4   87.24    6.51
   5  -6   4   83.89    7.17
  -5   6  -4   90.82   10.34
  -5   6  -5   -2.29    2.88
  -5   6  -5    2.32    2.69
  -5   6  -5    3.38    3.22
   5  -6   5    1.42    1.14
  -5   6  -6  212.23   14.84
  -5   6  -6  198.63   17.58
  -5   6  -6  224.26   14.17
   5  -6   7   36.70    6.45
  -5   6  -7   41.27    7.39
  -5   6  -7   43.36    9.60
  -5   6  -7   51.06    7.65
  -5   6  -8  151.51   13.95
  -5   6  -8  137.76   16.41
  -5   6  -8  153.29   14.17
  -5   6  -9   37.97    9.61
  -5   6  -9   57.51    8.04
  -5   6  -9   52.42    9.70
  -5   6 -10    3.64    5.20
  -5   6 -10    5.63    3.45
  -5   6 -10    6.26    5.48
  -5   6 -11   41.68   10.52
  -5   6 -11   44.13    6.66
  -5   6 -11   34.71    9.80
  -5   6 -12  131.28   17.46
  -5   6 -12   56.09   12.71
  -5   6 -13    2.18    7.30
   5  -5 -14   49.67    9.58
  -5   5  13  124.21   17.50
   5  -5 -13  133.42   14.39
   5  -5 -12   47.74    8.93
  -5   5  12   68.45   13.54
   5  -5 -11   50.94    6.69
   5  -5 -11   52.53    8.99
  -5   5  11   45.21    6.52
   5  -5 -10   24.41    5.34
  -5   5  10   14.12    3.57
  -5   5  10   14.81    4.25
   5  -5  -9  452.46   21.24
  -5   5   9  430.41   18.13
   5  -5  -9  407.68   13.39
  -5   5   9  452.18   21.54
  -5   5   8   25.89    4.41
  -5   5   8   15.78    6.40
   5  -5  -8   18.54    1.78
  -5   5   7  161.97   10.53
  -5   5   7  179.36   18.23
  -5   5   6   31.42    4.83
  -5   5   6   22.08    6.71
  -5   5   5  569.12   29.36
  -5   5   4  896.08   36.01
  -5   5   3  614.77   26.64
   5  -5  -2    5.60    2.47
   5  -5  -2    3.07    2.48
   5  -5  -2    1.50    2.52
   5  -5  -1 1407.21   35.20
   5  -5  -1 1333.32   39.59
   5  -5  -1 1290.66   33.28
   5  -5  -1 1277.08   40.44
   5  -5   0    1.72    2.09
  -5   5   0    3.40    1.90
   5  -5   0    3.89    2.46
   5  -5   0    5.63    2.37
   5  -5   0    2.51    2.20
   5  -5   0    2.52    1.60
  -5   5   0    3.43    1.77
   5  -5   1 1273.76   36.30
   5  -5   1 1239.38   39.20
   5  -5   1 1249.18   34.59
  -5   5  -1 1237.02   35.91
  -5   5  -1 1253.99   34.51
   5  -5   1 1261.03   32.42
   5  -5   1 1208.46   37.47
  -5   5  -1 1223.84   35.21
   5  -5   2  683.64   22.15
   5  -5   2  617.26   25.74
   5  -5   2  643.35   20.61
  -5   5  -2  659.57   23.22
  -5   5  -2  640.40   20.10
   5  -5   2  650.23   20.54
   5  -5   2  617.42   25.18
  -5   5  -2  637.56   23.92
   5  -5   3 2034.86   50.89
   5  -5   3 2051.37   49.82
  -5   5  -3 2173.18   55.68
   5  -5   3 2067.24   52.23
   5  -5   3 2134.15   59.76
  -5   5  -3 2086.08   58.34
   5  -5   4   60.13    5.18
   5  -5   4   67.47    5.16
  -5   5  -4   87.12    8.15
  -5   5  -4   76.98    7.25
   5  -5   4   77.18    7.04
  -5   5  -4   83.77    9.40
   5  -5   4   62.86    8.33
   5  -5   5 1001.43   27.72
  -5   5  -5 1036.94   35.27
  -5   5  -5 1063.08   41.23
   5  -5   5 1056.40   38.84
   5  -5   5 1006.16   33.12
  -5   5  -5 1041.87   34.22
   5  -5   6   54.92    7.00
  -5   5  -6   64.91    8.41
  -5   5  -6   64.77    8.09
   5  -5   6   57.42    7.41
  -5   5  -6   57.91    9.89
   5  -5   7   15.64    4.72
  -5   5  -7   26.34    5.82
  -5   5  -7   20.50    7.26
  -5   5  -7   13.58    4.72
  -5   5  -7   25.90    5.80
   5  -5   7   27.79    5.68
  -5   5  -8  400.14   28.14
  -5   5  -8  471.32   22.72
   5  -5   8  436.63   21.53
  -5   5  -9  850.98   43.69
  -5   5  -9  922.41   33.51
  -5   5  -9  911.73   41.54
  -5   5 -10   48.68   10.53
  -5   5 -10   65.89    7.72
  -5   5 -10   41.78    9.91
  -5   5 -11    7.55    6.61
  -5   5 -11    8.49    3.56
  -5   5 -11   13.57    7.07
  -5   5 -12    1.96    5.24
  -5   5 -12   -6.45    6.87
  -5   5 -13   13.38    9.30
   5  -4 -15  386.17   25.79
   5  -4 -14    7.99    5.55
  -5   4  14    5.86    7.12
   5  -4 -13  139.99   15.16
   5  -4 -13  170.10   11.43
  -5   4  13  170.60   20.09
  -5   4  12  128.59   10.13
   5  -4 -12  140.35   14.59
  -5   4  11  220.93   13.57
   5  -4 -11  210.13   12.02
   5  -4 -11  202.97   13.05
  -5   4  11  215.02   13.40
  -5   4  11  199.81   21.66
  -5   4  10  180.13   12.60
   5  -4 -10  189.61   12.74
  -5   4  10  185.00   11.97
  -5   4   9  102.93    9.71
   5  -4  -9  101.63    9.62
  -5   4   9  111.97    9.12
  -5   4   8   12.37    4.22
  -5   4   8   12.98    3.43
   5  -4  -8   11.21    3.86
  -5   4   7  725.32   25.88
  -5   4   7  699.73   28.72
  -5   4   7  723.52   36.47
  -5   4   6   14.90    3.62
  -5   4   6    7.36    4.30
  -5   4   5  200.32   15.74
  -5   4   5  153.95   10.47
  -5   4   4   77.14    9.08
   5  -4  -4   84.94    9.38
  -5   4   4   58.70    6.62
   5  -4  -3  184.59   13.06
   5  -4  -2   13.77    2.44
   5  -4  -2   12.99    3.66
   5  -4  -2   14.15    3.68
   5  -4  -1   50.84    4.97
   5  -4  -1   46.36    5.85
   5  -4  -1   51.47    4.57
   5  -4  -1   51.09    6.13
  -5   4   0   13.99    2.93
  -5   4   0   21.00    3.78
   5  -4   0   13.43    3.22
   5  -4   0   15.05    3.81
   5  -4   0   13.18    2.57
   5  -4   0   10.56    3.00
   5  -4   1  899.87   28.32
  -5   4  -1  871.77   26.83
   5  -4   1  884.34   25.47
  -5   4  -1  898.83   27.06
   5  -4   1  916.17   31.38
   5  -4   1  932.80   26.30
  -5   4  -1  872.16   28.13
   5  -4   1  933.20   30.26
   5  -4   2  119.21    8.04
  -5   4  -2  108.61    7.83
   5  -4   2  131.30    8.03
  -5   4  -2  121.51    9.39
   5  -4   2  120.68    9.99
   5  -4   2  122.57    6.66
   5  -4   3 1142.19   32.05
  -5   4  -3 1112.68   33.44
   5  -4   3 1152.05   32.75
  -5   4  -3 1093.49   37.32
   5  -4   3 1092.85   37.67
   5  -4   3 1103.66   27.75
   5  -4   3 1052.23   37.53
  -5   4  -4   70.76    7.37
   5  -4   4   75.89    7.16
   5  -4   4   75.11    8.94
  -5   4  -4   71.57    9.02
  -5   4  -5  133.76   12.08
   5  -4   5  136.51    9.91
  -5   4  -5  125.95   10.43
   5  -4   5  132.15   11.61
  -5   4  -5  151.21   11.41
   5  -4   5  137.78   10.38
   5  -4   5  140.83   12.67
  -5   4  -5  133.98   13.26
  -5   4  -6  328.67   18.58
  -5   4  -6  288.24   17.07
   5  -4   6  308.95   16.47
   5  -4   6  269.44   16.47
   5  -4   6  279.51   16.46
  -5   4  -6  294.40   17.80
  -5   4  -6  269.57   20.47
   5  -4   7 1522.60   42.40
  -5   4  -7 1581.83   49.42
   5  -4   7 1669.55   49.68
   5  -4   7 1547.65   48.09
  -5   4  -7 1723.83   54.36
  -5   4  -7 1666.82   60.03
  -5   4  -8  345.35   18.48
   5  -4   8  351.34   20.01
  -5   4  -8  352.70   23.08
   5  -4   8  342.79   17.98
  -5   4  -8  316.43   24.76
  -5   4  -9  400.21   26.76
  -5   4  -9  352.75   18.26
  -5   4  -9  332.87   26.19
  -5   4 -10   44.07   10.27
  -5   4 -10   46.68    6.43
  -5   4 -10   35.84    9.62
  -5   4 -11  115.44   17.24
  -5   4 -11  176.59   19.94
  -5   4 -12  398.45   32.98
  -5   4 -12  506.21   34.40
  -5   4 -13  517.25   37.95
  -5   3  15   36.42   10.80
   5  -3 -15   18.25    6.97
   5  -3 -14  226.49   19.50
  -5   3  14  269.93   25.04
  -5   3  13   57.52   12.30
   5  -3 -13   47.45    6.03
   5  -3 -12  541.19   21.64
   5  -3 -12  563.55   22.82
  -5   3  12  555.07   35.84
  -5   3  11  209.63   13.27
  -5   3  11  199.69   21.06
  -5   3  11  222.79   13.52
   5  -3 -11  211.72   12.91
  -5   3  10  210.18   13.52
   5  -3 -10  208.76   12.19
  -5   3  10  253.14   22.61
  -5   3  10  230.54   13.53
   5  -3 -10  237.55   13.92
  -5   3   9  327.25   17.25
   5  -3  -9  306.80   14.40
  -5   3   9  324.65   16.04
   5  -3  -9  328.58   17.15
  -5   3   8  623.89   25.64
   5  -3  -8  579.53   20.53
  -5   3   8  633.52   23.53
  -5   3   8  577.91   23.60
   5  -3  -7   69.19    5.60
  -5   3   7   74.51    8.42
   5  -3  -7   68.57    8.03
  -5   3   7   76.28    7.50
   5  -3  -6  257.09   15.68
  -5   3   6  231.37   13.29
  -5   3   6  218.55   14.72
   5  -3  -6  232.73   16.49
  -5   3   6  224.91   17.34
   5  -3  -5  130.19   11.18
  -5   3   5  119.63    9.39
   5  -3  -5  129.12   11.62
  -5   3   5  116.84   11.57
  -5   3   5  127.93   11.36
  -5   3   4 1176.15   36.24
  -5   3   4 1182.47   40.66
   5  -3  -4 1135.44   28.67
  -5   3   4 1206.67   40.23
   5  -3  -4 1186.98   39.31
   5  -3  -4 1180.09   40.40
  -5   3   3  231.30   13.35
   5  -3  -3  224.75   14.02
   5  -3  -3  241.47    9.54
   5  -3  -2   36.72    3.74
   5  -3  -2   41.96    5.75
   5  -3  -2   33.08    5.29
   5  -3  -1  747.17   26.26
   5  -3  -1  709.50   22.07
   5  -3  -1  739.33   25.81
  -5   3   1  700.69   25.11
  -5   3   0   68.97    5.18
  -5   3   0   69.94    6.33
   5  -3   0   62.61    5.37
   5  -3   0   63.38    6.30
   5  -3   1    8.15    1.90
  -5   3  -1    6.40    1.96
   5  -3   1    6.12    3.19
   5  -3   1    5.69    2.25
  -5   3  -1   10.54    3.02
   5  -3   1    5.48    2.31
  -5   3  -1    4.60    3.09
  -5   3  -1    8.99    2.67
  -5   3  -2  350.78   20.02
   5  -3   2  329.60   10.46
   5  -3   2  332.43   17.42
  -5   3  -2  318.72   13.52
   5  -3   2  316.14   18.60
   5  -3   2  346.04   14.66
  -5   3  -2  330.09   16.51
   5  -3   2  362.28   17.19
  -5   3  -3  117.93   11.29
   5  -3   3  124.66   10.82
  -5   3  -3  112.05    8.18
   5  -3   3  112.92   10.92
   5  -3   3  125.55    8.80
  -5   3  -3  130.27    9.64
  -5   3  -3  130.10   10.91
   5  -3   3  129.51   10.65
  -5   3  -4    6.79    2.81
   5  -3   4   10.10    2.75
   5  -3   4   11.43    4.13
  -5   3  -4    6.87    3.25
  -5   3  -4    8.17    3.30
   5  -3   4   10.05    3.88
   5  -3   4   10.19    3.39
  -5   3  -4    9.10    4.01
   5  -3   5   20.38    4.12
   5  -3   5   29.13    5.42
  -5   3  -5   29.05    5.83
   5  -3   5   31.08    4.64
  -5   3  -5   22.37    5.13
  -5   3  -5   26.83    6.06
   5  -3   5   26.05    4.95
   5  -3   6    2.04    2.17
   5  -3   6    6.80    3.24
  -5   3  -6    7.95    3.60
   5  -3   6    7.12    2.82
  -5   3  -6    9.44    3.70
  -5   3  -6    2.49    3.56
   5  -3   7    2.37    2.77
   5  -3   7    5.03    2.90
  -5   3  -7    3.02    2.95
   5  -3   7    4.79    2.57
  -5   3  -7    5.60    4.08
  -5   3  -7    8.49    5.15
   5  -3   8  273.17   17.29
  -5   3  -8  249.73   21.55
   5  -3   8  238.92   14.42
  -5   3  -8  261.55   20.30
  -5   3  -8  257.08   15.26
  -5   3  -9   75.58   12.57
  -5   3  -9   89.89   13.52
  -5   3  -9   63.05    7.48
   5  -3   9   93.10    9.05
  -5   3 -10  142.67   17.53
  -5   3 -10  141.75   17.98
  -5   3 -11    6.23    5.56
  -5   3 -12    4.48    6.41
   5  -2 -15  150.87   16.52
  -5   2  15  135.58   17.79
  -5   2  14    7.51    5.70
  -5   2  13  349.84   28.09
   5  -2 -13  345.12   16.50
   5  -2 -12  110.73    8.95
   5  -2 -12  113.53    9.42
   5  -2 -12   86.41    9.08
  -5   2  12  131.89   17.16
  -5   2  12   97.92    9.96
   5  -2 -11  122.33    9.71
   5  -2 -11  139.09   10.69
   5  -2 -11  125.22   10.56
  -5   2  11  150.30   17.28
  -5   2  11  113.30   10.25
  -5   2  10 1513.39   44.84
   5  -2 -10 1436.34   43.92
  -5   2  10 1560.82   59.58
  -5   2  10 1489.13   44.87
   5  -2 -10 1519.19   44.35
  -5   2   9  262.82   15.29
   5  -2  -9  260.99   14.10
  -5   2   9  264.56   21.39
  -5   2   9  297.11   15.53
   5  -2  -9  269.80   15.17
  -5   2   8   71.01    7.19
  -5   2   8   69.72    8.00
   5  -2  -8   57.67    7.25
   5  -2  -7  205.54   15.81
  -5   2   7  231.23   13.14
  -5   2   7  240.46   14.72
   5  -2  -7  220.27   14.06
   5  -2  -6 1472.33   47.40
  -5   2   6 1447.57   45.55
   5  -2  -6 1438.40   45.08
  -5   2   6 1468.11   43.23
   5  -2  -5  137.42   11.43
  -5   2   5  148.85   11.92
   5  -2  -5  158.89   12.08
  -5   2   5  140.10   10.35
   5  -2  -4 1577.45   47.36
  -5   2   4 1578.83   49.25
   5  -2  -4 1663.60   49.50
  -5   2   4 1530.68   45.26
  -5   2   3    7.34    2.70
   5  -2  -3    9.88    2.24
   5  -2  -3    7.82    3.10
  -5   2   3    5.08    3.20
  -5   2   2  315.14   16.09
   5  -2  -2  299.80   15.80
   5  -2  -2  298.03   15.38
   5  -2  -2  308.30   12.73
  -5   2   1  358.49   16.41
   5  -2  -1  351.46   14.75
   5  -2  -1  402.81   15.24
   5  -2  -1  368.70   16.96
  -5   2   0 1158.48   34.60
  -5   2   0 1158.56   29.22
   5  -2   0 1168.48   40.25
   5  -2   0 1163.74   32.95
   5  -2   0 1257.75   35.13
   5  -2   1  112.37    5.30
   5  -2   1  104.44   10.17
   5  -2   1  116.47    9.48
  -5   2  -1  115.26   10.96
   5  -2   1  123.28    8.19
  -5   2  -1  109.91    6.24
   5  -2   2   10.60    3.65
   5  -2   2    8.18    3.31
  -5   2  -2    8.51    3.66
  -5   2  -2    9.97    2.23
  -5   2  -2    9.36    3.32
   5  -2   2   11.67    3.11
   5  -2   3   22.13    4.71
   5  -2   3   20.05    4.60
   5  -2   3   22.65    4.10
  -5   2  -3   16.70    4.56
  -5   2  -3   29.87    5.14
   5  -2   3   12.05    4.01
  -5   2  -3   18.90    4.66
   5  -2   3   17.70    3.93
   5  -2   4  116.84    7.90
   5  -2   4  121.57   10.58
   5  -2   4  111.96    8.91
  -5   2  -4  134.41   11.21
  -5   2  -4  119.54   10.24
   5  -2   4  115.06    9.28
  -5   2  -4  124.56   11.86
   5  -2   4  117.68   10.68
   5  -2   5    5.52    2.56
   5  -2   5    5.24    3.03
   5  -2   5    9.79    3.16
  -5   2  -5    7.02    3.44
  -5   2  -5    5.19    3.15
  -5   2  -5    5.38    4.07
   5  -2   5    4.74    2.82
   5  -2   6   41.13    6.02
  -5   2  -6   43.79    6.68
   5  -2   6   62.32    7.29
   5  -2   6   46.59    6.55
  -5   2  -6   46.49    7.97
  -5   2  -6   43.29    8.35
   5  -2   7   32.35    5.78
   5  -2   7   24.60    5.31
   5  -2   7   28.63    5.28
  -5   2  -7   35.33    5.81
   5  -2   7   25.75    5.07
  -5   2  -7   36.89    7.54
  -5   2  -7   26.65    7.53
   5  -2   8    1.78    2.99
  -5   2  -8   -1.40    4.00
   5  -2   8    2.07    2.41
  -5   2  -8   -1.55    3.85
  -5   2  -9   70.54   12.03
   5  -2   9   60.71    7.28
  -5   2 -10    7.61    6.66
  -5   2 -11   57.16   13.07
  -5   2 -12   81.56   15.62
   5  -1 -16   57.74   11.13
  -5   1  16   51.97   11.62
  -5   1  15   44.37   10.77
   5  -1 -14   28.26    6.34
  -5   1  14   22.08    8.12
   5  -1 -13    0.57    2.51
  -5   1  13   -3.57    5.11
   5  -1 -13   -0.91    3.17
   5  -1 -12  113.60    9.26
   5  -1 -12  128.47    9.89
  -5   1  12  117.24   15.37
   5  -1 -12  127.09   11.58
   5  -1 -11  455.55   19.70
   5  -1 -11  453.70   20.46
   5  -1 -11  434.08   21.56
  -5   1  11  485.87   22.72
  -5   1  11  489.68   30.86
   5  -1 -10    3.81    2.49
   5  -1 -10    2.10    2.83
   5  -1 -10    1.42    2.87
  -5   1  10   -0.75    2.14
   5  -1  -9   79.80    8.10
   5  -1  -9   71.27    7.88
  -5   1   9   64.78    7.49
  -5   1   9   63.00   10.15
  -5   1   9   74.36    7.96
  -5   1   8  274.63   19.98
  -5   1   8  280.44   15.30
  -5   1   8  313.54   16.85
   5  -1  -8  320.28   16.69
  -5   1   7   43.37    5.77
  -5   1   7   44.39    6.57
   5  -1  -7   37.33    6.62
   5  -1  -7   40.90    6.06
   5  -1  -6 1518.64   43.50
  -5   1   6 1514.83   43.79
   5  -1  -6 1490.94   47.42
  -5   1   6 1489.95   46.51
   5  -1  -6 1570.70   46.65
   5  -1  -5  794.97   27.86
   5  -1  -5  808.90   30.24
  -5   1   5  804.45   27.78
  -5   1   5  770.76   30.27
   5  -1  -5  824.48   30.66
  -5   1   5  835.15   29.06
   5  -1  -4  227.78   13.27
   5  -1  -4  222.70   13.94
  -5   1   4  221.51   14.88
   5  -1  -4  271.39   15.97
  -5   1   4  222.83   13.41
  -5   1   3  863.33   29.62
   5  -1  -3  838.89   29.54
   5  -1  -3  811.96   24.87
   5  -1  -2 1633.52   42.65
   5  -1  -2 1609.44   46.06
  -5   1   2 1629.82   47.02
  -5   1   1  189.73   12.32
  -5   1   1  185.70    6.40
   5  -1  -1  194.07   13.75
   5  -1  -1  192.13   10.46
   5  -1  -1  203.94   10.88
  -5   1   0  379.41   10.44
   5  -1   0  396.13   20.17
  -5   1   0  331.66   18.93
   5  -1   0  364.02   15.46
   5  -1   0  384.28   16.59
   5  -1   1 1948.52   54.88
   5  -1   1 1952.22   57.70
  -5   1  -1 1987.33   58.39
   5  -1   1 1999.54   51.90
   5  -1   1 2095.95   54.50
   5  -1   2  370.15   18.27
   5  -1   2  365.07   19.09
   5  -1   2  347.50   16.60
  -5   1  -2  342.90   19.03
   5  -1   2  372.32   16.42
  -5   1  -2  356.79   18.05
   5  -1   3  908.72   25.26
   5  -1   3  938.74   31.12
  -5   1  -3  947.59   34.33
   5  -1   3  923.15   33.25
   5  -1   3  931.36   33.15
   5  -1   3  927.06   30.49
  -5   1  -3  946.09   32.64
  -5   1  -3  866.61   33.38
   5  -1   4  188.62   10.20
   5  -1   4  171.99   13.24
  -5   1  -4  190.60   13.56
   5  -1   4  172.58   11.97
   5  -1   4  195.14   13.25
   5  -1   4  176.62   13.33
   5  -1   4  198.86   12.49
  -5   1  -4  173.41   12.98
  -5   1  -4  178.63   14.24
   5  -1   5  122.69    9.18
   5  -1   5  117.69   10.68
  -5   1  -5  120.37   10.55
   5  -1   5  141.29   11.09
   5  -1   5  111.09    9.94
  -5   1  -5  139.53   12.36
  -5   1  -5  106.73   12.01
   5  -1   6   56.55    7.18
   5  -1   6   44.14    6.67
   5  -1   6   68.39    8.23
   5  -1   6   59.02    7.14
  -5   1  -6   52.55    8.40
  -5   1  -6   52.09    9.11
   5  -1   7  888.98   31.07
  -5   1  -7  898.00   39.15
   5  -1   7  909.75   33.40
   5  -1   7  888.37   31.84
  -5   1  -8    7.28    5.10
   5  -1   8    8.92    3.93
   5  -1   8   11.74    3.73
  -5   1  -9    1.69    4.19
  -5   1 -10   34.71    9.96
  -5   1 -11   53.28   12.43
  -5   1 -11   61.94   12.64
  -5   0  16    3.65    5.83
   5   0 -16    3.29    3.84
  -5   0  15  127.07   16.64
   5   0 -15   89.00   11.34
  -5   0  14   33.63    9.31
   5   0 -14   19.78    5.59
   5   0 -13   75.25    9.84
  -5   0  13   67.69   12.32
   5   0 -13   87.46    8.14
   5   0 -12   24.86    4.98
   5   0 -12   24.80    6.32
   5   0 -11   51.99    6.56
  -5   0  11   46.19    9.33
   5   0 -11   60.22    7.11
   5   0 -11   36.67    6.60
   5   0 -10    7.78    3.41
  -5   0  10    6.85    4.15
  -5   0  10    8.04    3.90
   5   0 -10    2.83    2.48
   5   0  -9  230.53   13.72
  -5   0   9  211.23   15.44
   5   0  -9  212.55   13.87
  -5   0   9  218.10   14.12
  -5   0   9  211.80   17.50
   5   0  -8   62.82    7.54
   5   0  -8   67.38    8.47
  -5   0   8   73.26    7.81
   5   0  -8   67.08    7.97
   5   0  -7    7.11    3.13
  -5   0   7    3.03    2.42
   5   0  -7    6.57    3.21
  -5   0   7    4.55    2.71
   5   0  -7    2.36    2.52
   5   0  -6   36.67    5.88
  -5   0   6   34.19    5.97
   5   0  -6   30.41    5.42
   5   0  -6   36.78    5.22
  -5   0   6   28.55    4.87
   5   0  -6   38.08    6.33
  -5   0   5   37.23    5.25
   5   0  -5   31.46    5.03
   5   0  -5   43.08    6.44
  -5   0   5   50.96    7.15
   5   0  -5   42.52    6.00
   5   0  -4  524.69   22.15
  -5   0   4  487.18   23.25
  -5   0   4  504.83   21.79
  -5   0   3   28.42    3.13
  -5   0   3   37.77    5.45
   5   0  -3   27.32    4.76
  -5   0   2   15.26    3.76
   5   0  -2   16.73    3.43
   5   0  -1  243.76   15.35
   5   0  -1  232.60   12.36
   5   0  -1  235.85   12.15
  -5   0   1  224.11   13.71
  -5   0   0  562.52   25.34
   5   0   0  572.06   22.39
   5   0   0  569.35   21.86
   5   0   0  616.83   25.76
   5   0   0  538.50   20.57
   5   0   0  563.77   23.57
   5   0   1  664.23   24.84
   5   0   1  651.72   15.44
   5   0   1  687.11   27.58
   5   0   1  634.47   24.88
  -5   0  -1  636.77   27.41
   5   0   1  644.47   24.54
   5   0   1  624.55   22.99
   5   0   1  637.27   27.87
   5   0   2  483.44   13.34
   5   0   2  433.35   22.46
  -5   0  -2  510.58   23.69
   5   0   2  557.38   22.06
   5   0   2  521.90   23.11
   5   0   2  475.31   21.28
   5   0   2  468.15   19.74
   5   0   2  478.46   21.35
   5   0   3   71.31    5.21
   5   0   3   59.41    7.93
   5   0   3   63.31    7.33
   5   0   3   76.17    8.30
   5   0   3   60.92    7.48
   5   0   3   62.32    7.15
  -5   0  -3   61.36    7.63
  -5   0  -3   66.53    8.24
   5   0   4   26.80    3.97
   5   0   4   24.65    5.35
   5   0   4   29.51    5.38
   5   0   4   30.37    5.56
   5   0   4   22.44    4.63
  -5   0  -4   31.08    6.13
  -5   0  -4   25.30    6.01
   5   0   5 1547.74   46.45
  -5   0  -5 1551.90   50.75
   5   0   5 1526.42   47.38
   5   0   5 1492.51   43.41
  -5   0  -6  134.39   13.62
   5   0   6  124.69   10.79
   5   0   6  136.32   10.74
   5   0   7  169.25   12.17
   5   0   7  185.56   13.54
   5   0   8  536.01   22.12
  -5   0  -8  555.10   32.30
  -5   0  -9  351.51   26.98
  -5   0  -9  310.09   25.21
  -5   0 -10   50.75   11.90
  -5   0 -10   67.80   12.55
  -5   0 -11  301.99   27.91
  -5   0 -11  276.09   25.21
   5   1 -17   29.13    8.43
  -5  -1  17   30.49    9.61
   5   1 -16    4.79    4.36
  -5  -1  16    3.57    5.99
   5   1 -15  289.67   20.45
  -5  -1  15  311.42   25.54
  -5  -1  14   23.55    7.98
   5   1 -14   14.47    6.17
   5   1 -13  406.66   18.73
  -5  -1  13  417.48   28.33
   5   1 -13  431.06   23.93
  -5  -1  12   79.56   12.24
   5   1 -12   77.69    7.98
   5   1 -12   75.44    9.68
   5   1 -11   84.14    8.69
  -5  -1  11   95.98   12.70
   5   1 -10   17.62    4.40
  -5  -1  10   14.61    4.61
  -5  -1  10   17.96    5.15
   5   1  -9   57.76    7.31
  -5  -1   9   43.25    6.63
  -5  -1   9   47.20    7.29
   5   1  -9   45.35    6.30
   5   1  -8   41.55    6.28
   5   1  -8   32.92    5.60
  -5  -1   8   29.91    5.56
  -5  -1   8   32.30    5.98
   5   1  -7    2.21    2.78
   5   1  -7    6.28    3.27
  -5  -1   7    3.41    2.67
   5   1  -7    8.10    3.48
   5   1  -6   30.89    5.77
   5   1  -6   27.13    5.31
   5   1  -6   39.89    6.16
   5   1  -6   33.30    5.77
  -5  -1   6   43.30    7.04
   5   1  -6   44.93    6.01
  -5  -1   6   37.50    5.56
  -5  -1   6   40.26    5.39
   5   1  -5    6.02    3.48
   5   1  -5    3.11    2.95
  -5  -1   5    9.12    4.02
   5   1  -5    2.80    2.45
   5   1  -5    7.82    3.26
  -5  -1   5    3.11    1.89
  -5  -1   5    3.20    1.73
  -5  -1   4  245.85   16.68
   5   1  -4  258.93   14.70
  -5  -1   4  241.00   13.58
  -5  -1   4  251.20   10.46
  -5  -1   3   69.28    3.65
  -5  -1   3   73.74    9.03
  -5  -1   3   65.47    7.29
   5   1  -3   67.73    7.91
  -5  -1   2  251.14   14.51
   5   1  -2  256.65   13.10
   5   1  -2  227.50   14.75
   5   1  -1  102.08    9.77
   5   1  -1  117.33    9.47
   5   1  -1  121.72    9.04
   5   1  -1  123.56   11.41
   5   1  -1  119.98   10.85
   5   1  -1  116.76    8.60
   5   1  -1  112.65    9.52
   5   1   0   89.63    8.82
   5   1   0   62.29    7.13
   5   1   0   87.29    7.83
   5   1   0   73.58    4.60
   5   1   0   69.40    8.68
  -5  -1   0   85.72    9.29
   5   1   0   79.21    8.75
   5   1   0   66.39    6.64
   5   1   0   76.62    8.08
   5   1   1   18.93    4.28
   5   1   1   19.36    4.24
   5   1   1   15.79    1.76
   5   1   1   20.56    5.36
   5   1   1   17.86    4.66
  -5  -1  -1   23.16    5.03
   5   1   1   20.67    4.24
   5   1   1   15.99    4.17
   5   1   2  371.14   19.38
   5   1   2  388.98   11.65
   5   1   2  432.15   21.91
   5   1   2  343.82   18.22
   5   1   2  394.65   18.78
   5   1   2  374.44   19.71
   5   1   2  400.99   18.11
   5   1   2  395.53   19.21
   5   1   3  304.55   17.94
   5   1   3  295.17   17.35
   5   1   3  322.45   17.72
   5   1   3  295.05   16.57
  -5  -1  -3  284.08   17.15
   5   1   3  311.35   16.26
   5   1   3  318.34   12.55
   5   1   4   11.75    3.89
  -5  -1  -4   15.65    4.84
   5   1   4   14.66    3.32
   5   1   4   15.80    4.38
  -5  -1  -5   61.54    9.08
   5   1   5   58.11    6.72
   5   1   5   48.30    7.29
  -5  -1  -6    7.12    4.49
   5   1   6   11.52    4.06
   5   1   6    8.16    3.60
   5   1   7  263.26   16.27
   5   1   7  241.13   14.70
  -5  -1  -7  259.56   21.01
  -5  -1  -7  269.71   20.89
   5   1   8    8.94    3.71
  -5  -1  -8   -4.69    6.51
  -5  -1  -8    6.22    5.88
  -5  -1  -9  204.48   20.99
  -5  -1  -9  206.85   20.33
  -5  -1 -10   59.49   12.74
  -5  -1 -10   62.55   11.91
   5   2 -18   25.09    7.33
   5   2 -17  475.55   28.12
   5   2 -16   46.25    9.04
   5   2 -15  458.40   26.67
   5   2 -14  177.82   15.91
   5   2 -14  174.04   11.74
   5   2 -14  185.11   11.65
   5   2 -13  226.27   17.37
   5   2 -13  249.13   13.88
   5   2 -13  230.42   14.23
   5   2 -12  187.16   12.80
   5   2 -11 1351.07   42.77
  -5  -2  10   17.55    5.04
   5   2 -10   17.73    4.75
   5   2  -9  156.42   12.17
  -5  -2   9  159.34   12.90
  -5  -2   9  136.02   11.91
   5   2  -9  155.80   11.80
  -5  -2   9  134.57   11.81
  -5  -2   8  672.32   29.08
  -5  -2   8  660.32   27.03
   5   2  -8  666.26   27.13
   5   2  -8  653.34   27.65
   5   2  -7  470.51   22.89
  -5  -2   7  450.04   20.10
   5   2  -7  461.01   21.86
  -5  -2   7  464.53   23.57
   5   2  -7  443.21   21.67
  -5  -2   7  469.90   21.33
   5   2  -6  129.93   11.73
  -5  -2   6  143.78    9.48
  -5  -2   6  119.53   11.12
   5   2  -6  116.43   10.79
   5   2  -6  114.22   10.08
  -5  -2   6  137.55   10.53
  -5  -2   6  140.52   12.60
   5   2  -6  129.23   11.16
  -5  -2   5  564.25   18.90
  -5  -2   5  532.39   24.18
   5   2  -5  552.18   24.91
   5   2  -5  558.49   23.51
  -5  -2   5  565.80   22.81
   5   2  -5  546.62   24.85
  -5  -2   5  545.29   26.43
  -5  -2   4  277.54   10.14
  -5  -2   4  264.26   17.64
  -5  -2   4  274.11   14.75
  -5  -2   3   58.49    8.23
   5   2  -3   45.59    6.28
   5   2  -3   48.89    6.87
   5   2  -2   79.10    7.90
   5   2  -2   69.11    8.10
   5   2  -2   68.78    5.99
   5   2  -2   76.79    9.35
   5   2  -2   88.87    9.43
   5   2  -2   75.52    7.14
   5   2  -2   78.52    7.97
   5   2  -1   48.40    6.77
   5   2  -1   48.00    6.15
   5   2  -1   45.87    5.80
   5   2  -1   41.46    4.26
   5   2  -1   56.41    8.01
   5   2  -1   70.44    8.56
  -5  -2   1   51.67    7.41
  -5  -2   1   47.05    6.20
   5   2  -1   46.04    5.77
   5   2  -1   63.77    7.27
   5   2   0  177.98   12.65
   5   2   0  182.62   12.47
   5   2   0  190.54   12.29
   5   2   0  167.46    7.76
  -5  -2   0  196.01   12.48
   5   2   0  182.47   14.27
   5   2   0  163.59   13.12
  -5  -2   0  194.63   14.26
   5   2   0  192.03   11.69
   5   2   0  161.38   12.01
   5   2   1  314.56   16.64
   5   2   1  276.66   16.02
   5   2   1  257.34   15.18
   5   2   1  268.21    9.33
   5   2   1  279.21   17.82
  -5  -2  -1  322.12   18.13
   5   2   1  315.22   15.63
   5   2   1  251.68   15.27
   5   2   2   12.69    4.09
   5   2   2   16.94    4.23
   5   2   2   11.82    4.12
   5   2   2   13.49    2.31
  -5  -2  -2   11.53    4.17
   5   2   2    6.85    3.45
   5   2   2   10.33    3.66
   5   2   2   11.70    3.89
   5   2   3    1.76    3.08
   5   2   3    2.49    1.62
  -5  -2  -3   -0.79    2.40
   5   2   3    0.80    2.57
   5   2   3   -0.69    2.30
   5   2   4  456.44   21.61
   5   2   4  468.05   23.06
   5   2   4  465.90   19.19
   5   2   4  488.55   23.20
   5   2   5  135.54   10.42
   5   2   5  158.54   12.43
   5   2   6    0.73    2.46
   5   2   6   -1.55    3.03
  -5  -2  -7   35.61    8.55
   5   2   7   38.55    6.15
  -5  -2  -8   82.82   12.84
  -5  -2  -9  113.10   15.53
  -5  -2 -10   17.91    7.47
   5   3 -18    4.25    5.55
   5   3 -17    8.39    6.63
   5   3 -16    4.05    5.28
   5   3 -15  460.55   27.65
   5   3 -15  507.61   21.48
   5   3 -14  270.92   14.92
   5   3 -14  261.86   19.85
   5   3 -14  272.96   15.70
   5   3 -13  468.28   20.80
   5   3 -13  464.11   21.90
   5   3 -12  138.32   11.21
   5   3 -12  138.87   10.84
   5   3 -12  158.25   12.12
   5   3 -11  185.62   13.27
  -5  -3  11  214.01   14.99
   5   3 -11  233.16   15.14
  -5  -3  10  931.39   35.55
   5   3 -10  933.07   34.52
   5   3 -10  906.32   33.62
  -5  -3  10  970.12   36.61
  -5  -3   9 1631.07   52.57
   5   3  -9 1543.85   49.66
  -5  -3   9 1670.17   51.13
  -5  -3   8 1558.90   51.64
   5   3  -8 1620.66   50.58
   5   3  -8 1599.20   49.55
  -5  -3   8 1522.49   51.49
  -5  -3   8 1628.67   49.38
   5   3  -8 1550.82   48.71
  -5  -3   7  319.58   16.01
  -5  -3   7  339.68   20.57
   5   3  -7  363.11   20.26
  -5  -3   7  334.85   19.92
   5   3  -7  335.46   19.00
  -5  -3   7  379.43   18.88
  -5  -3   6  156.42    9.50
  -5  -3   6  161.13   14.10
   5   3  -6  174.11   13.82
  -5  -3   6  155.47   12.49
   5   3  -6  147.18   12.48
  -5  -3   6  155.52   11.56
  -5  -3   5  297.58   12.05
  -5  -3   5  309.33   19.80
  -5  -3   5  295.80   17.15
   5   3  -5  276.93   15.70
  -5  -3   5  282.38   15.60
  -5  -3   4 3322.75   72.27
   5   3  -4 3393.11   89.27
  -5  -3   4 3167.96   89.56
   5   3  -4 3314.22   82.50
  -5  -3   4 3273.13   84.31
   5   3  -4 3064.17   85.39
   5   3  -3 1242.21   36.61
   5   3  -3 1316.97   45.49
  -5  -3   3 1210.03   45.11
   5   3  -3 1309.17   40.12
   5   3  -3 1278.68   40.11
   5   3  -3 1252.09   42.80
   5   3  -2  315.93   16.59
   5   3  -2  286.15   13.13
   5   3  -2  309.52   19.29
  -5  -3   2  308.92   16.27
   5   3  -2  335.88   15.97
   5   3  -2  266.49   15.49
   5   3  -2  305.17   17.84
   5   3  -1  330.26   17.25
   5   3  -1  326.05   18.14
   5   3  -1  292.39   15.61
   5   3  -1  285.25   12.22
   5   3  -1  299.96   19.12
  -5  -3   1  313.53   16.39
  -5  -3   1  305.94   19.03
   5   3  -1  290.81   15.18
   5   3  -1  319.96   16.76
   5   3   0  746.56   28.75
   5   3   0  724.19   28.69
   5   3   0  691.97   26.92
  -5  -3   0  744.93   27.38
   5   3   0  686.77   21.00
   5   3   0  797.05   32.53
  -5  -3   0  734.43   30.81
   5   3   0  742.19   26.73
   5   3   0  713.92   27.58
   5   3   1   56.93    7.26
   5   3   1   80.76    8.62
   5   3   1   65.94    7.98
   5   3   1   57.38    4.26
  -5  -3  -1   59.45    7.00
   5   3   1   64.34    4.63
   5   3   1   62.28    8.55
  -5  -3  -1   63.07    8.29
   5   3   1   70.45    7.63
   5   3   1   58.42    7.40
   5   3   2  677.50   29.97
   5   3   2  687.36   27.25
   5   3   2  722.71   29.80
  -5  -3  -2  733.43   29.67
   5   3   2  674.74   21.67
   5   3   2  723.05   28.08
   5   3   3  830.06   33.23
   5   3   3  813.01   29.97
  -5  -3  -3  836.07   31.83
[truncated: 191,455 more chars]
