# Supplementary material for: Crystal structure and Hirshfeld surface analysis of the organic–inorganic hybrid compound tris­(2-iodo­ethyl­ammonium) hexa­iodido­bis­muthate(III)
Source: Acta Crystallogr E Crystallogr Commun. 2025 Jan 24;81(Pt 2):160–3. doi: 10.1107/S2056989025000386 (PMC11799797; doi:10.1107/S2056989025000386)
Supplement: Supplementary file 2 [file e-81-00160-Isup2.hkl]

data_I                                                                          
_shelx_title ' shs_498_ilgu_auto_a.res in P-1'                                  
_shelx_refln_list_code          4                                               
_shelx_F_calc_maximum      588.39                                               
_exptl_crystal_F_000      1276.00                                               
_reflns_d_resolution_high  0.7018                                               
                                                                                
loop_                                                                           
 _space_group_symop_operation_xyz                                               
 'x, y, z'                                                                      
 '-x, -y, -z'                                                                   
                                                                                
_cell_length_a     8.5014                                                       
_cell_length_b    12.8233                                                       
_cell_length_c    13.6364                                                       
_cell_angle_alpha 107.689                                                       
_cell_angle_beta  107.067                                                       
_cell_angle_gamma  92.749                                                       
                                                                                
_shelx_F_squared_multiplier     1.000                                           
                                                                                
loop_                                                                           
 _refln_index_h                                                                 
 _refln_index_k                                                                 
 _refln_index_l                                                                 
 _refln_F_squared_calc                                                          
 _refln_F_squared_meas                                                          
 _refln_F_squared_sigma                                                         
 _refln_observed_status                                                         
   1   0   0       6584.42       7022.12       103.47 o                         
   2   0   0       7128.34       6779.96       116.09 o                         
   3   0   0      42407.86      43201.73       477.29 o                         
   4   0   0      22699.84      21830.02       453.56 o                         
   5   0   0      19271.80      19089.04       315.51 o                         
   6   0   0     117593.64     118389.55      1125.64 o                         
   7   0   0       3763.10       3370.96       152.02 o                         
   8   0   0       5440.84       5094.95       371.34 o                         
   9   0   0       1016.17        927.91       189.90 o                         
  10   0   0       1595.28       1571.28       253.08 o                         
 -10   1   0       1645.67       1772.24       755.31 o                         
  -9   1   0       2161.31       2116.26       280.94 o                         
  -8   1   0       8890.44       9422.62       412.58 o                         
  -7   1   0      10513.72      10167.72       430.30 o                         
  -6   1   0       5622.06       6064.27       194.49 o                         
  -5   1   0      12415.64      12548.35       302.26 o                         
  -4   1   0      18172.20      18751.10       274.69 o                         
  -3   1   0        362.22        330.20        26.07 o                         
  -2   1   0       2300.87       2601.02        71.43 o                         
  -1   1   0      24176.85      25121.52       597.79 o                         
   1   1   0       6571.35       6706.16       115.98 o                         
   2   1   0      18983.42      19004.25       266.51 o                         
   3   1   0       7442.07       6870.65       118.77 o                         
   4   1   0      18290.21      18284.07       228.52 o                         
   5   1   0       2607.52       2547.38        93.29 o                         
   6   1   0      13766.11      13776.94       226.26 o                         
   7   1   0       2758.12       2647.25       172.51 o                         
   8   1   0       2955.19       3280.67       298.91 o                         
   9   1   0       2936.10       2562.58       283.52 o                         
  10   1   0       7594.88       7474.43       511.85 o                         
 -10   2   0          6.87        -34.79       145.82 o                         
  -9   2   0      11896.68      12237.47       505.37 o                         
  -8   2   0        318.30        438.72       108.07 o                         
  -7   2   0       1965.88       1995.57       154.52 o                         
  -6   2   0      14566.63      14520.86       278.65 o                         
  -5   2   0      39092.37      39673.54       509.17 o                         
  -4   2   0      29028.88      29272.04       354.35 o                         
  -3   2   0      51599.24      49375.95       611.04 o                         
  -2   2   0     142909.55     142843.16      1362.77 o                         
  -1   2   0       6506.85       6896.80       255.42 o                         
   0   2   0      13376.16      14180.36       367.99 o                         
   1   2   0      11652.59      11563.58       174.64 o                         
   2   2   0       5511.27       4937.46       121.58 o                         
   3   2   0       5150.64       4736.68       101.13 o                         
   4   2   0      13317.82      13539.23       195.12 o                         
   5   2   0       5904.38       6025.95       124.79 o                         
   6   2   0       4779.42       4755.73       131.46 o                         
   7   2   0      13143.08      12844.84       334.96 o                         
   8   2   0       1666.69       1730.88       228.33 o                         
   9   2   0      17606.67      18812.23       767.73 o                         
  10   2   0         87.35        131.50       177.84 o                         
 -10   3   0       5630.93       6080.94       583.57 o                         
  -9   3   0       5902.93       5343.98       597.17 o                         
  -8   3   0       3392.97       2901.11       120.94 o                         
  -7   3   0       1899.46       1970.74       108.63 o                         
  -6   3   0       2281.84       2357.99       174.50 o                         
  -5   3   0       2166.62       2225.09        95.95 o                         
  -4   3   0      40509.39      38506.56       524.09 o                         
  -3   3   0       7356.45       7008.25       133.71 o                         
  -2   3   0       7397.28       7631.33       223.78 o                         
  -1   3   0      20412.01      21071.62       622.62 o                         
   0   3   0      24306.58      24285.28       363.39 o                         
   1   3   0      34504.37      35488.87       387.64 o                         
   2   3   0     139142.20     138144.62      1183.89 o                         
   3   3   0       8669.35       9141.24       164.02 o                         
   4   3   0       1110.74       1075.94        60.56 o                         
   5   3   0      24017.13      24398.23       304.91 o                         
   6   3   0       6048.25       6098.93       185.79 o                         
   7   3   0       1544.03       1534.80       106.94 o                         
   8   3   0      78431.29      80210.03      1798.44 o                         
   9   3   0       7446.89       7179.02       469.65 o                         
  10   3   0       1074.07       1224.29       345.30 o                         
 -10   4   0      12451.47      11472.80       945.06 o                         
  -9   4   0      11245.66      11382.15       892.06 o                         
  -8   4   0       5748.06       5817.71       150.61 o                         
  -7   4   0       3214.19       3261.70       105.93 o                         
  -6   4   0        918.45        858.18        60.93 o                         
  -5   4   0        360.61        488.62        42.77 o                         
  -4   4   0     114588.48     114625.53      1304.49 o                         
  -3   4   0         92.22        207.35        23.01 o                         
  -2   4   0       1090.87       1404.77       114.27 o                         
  -1   4   0     138502.12     139515.88      1714.78 o                         
   0   4   0        340.12        311.77        44.01 o                         
   1   4   0      64635.04      63887.00       731.17 o                         
   2   4   0     115886.63     119239.55       989.70 o                         
   3   4   0      11611.78      10993.71       183.77 o                         
   4   4   0      22504.04      21934.71       315.99 o                         
   5   4   0      43845.29      43899.46       425.00 o                         
   6   4   0       1170.60       1167.53        87.90 o                         
   7   4   0        439.88        283.42        86.95 o                         
   8   4   0      24156.51      24261.72       695.17 o                         
   9   4   0        980.59        759.94       244.39 o                         
 -10   5   0        246.05        318.27       290.98 o                         
  -9   5   0      20925.48      22004.11       849.46 o                         
  -8   5   0         79.30         62.94        33.54 o                         
  -7   5   0      28248.14      28557.06       394.01 o                         
  -6   5   0        251.48        333.48        44.29 o                         
  -5   5   0         52.34        108.18        25.23 o                         
  -4   5   0      31218.10      31767.74       440.76 o                         
  -3   5   0     170798.47     168630.31      2137.91 o                         
  -2   5   0         84.14         61.01        60.01 o                         
  -1   5   0      29286.09      29899.51      1206.94 o                         
   0   5   0        224.81        250.46        45.06 o                         
   1   5   0       8459.90       8398.55       172.86 o                         
   2   5   0      29929.67      31221.38       397.39 o                         
   3   5   0      24551.53      24778.45       338.88 o                         
   4   5   0       1778.07       1693.45        78.42 o                         
   5   5   0      32193.12      32086.16       374.25 o                         
   6   5   0      45699.25      46008.50       574.71 o                         
   7   5   0       3762.61       3582.66       205.00 o                         
   8   5   0      12129.90      12280.41       484.59 o                         
   9   5   0       1358.71       1695.65       283.11 o                         
 -10   6   0      24108.57      22617.89      1203.73 o                         
  -9   6   0       4201.57       3738.44       242.66 o                         
  -8   6   0      11576.17      11364.60       279.10 o                         
  -7   6   0      26422.62      26235.20       380.28 o                         
  -6   6   0       1501.57       1516.18        90.50 o                         
  -5   6   0       5012.24       4966.29       139.89 o                         
  -4   6   0     141154.83     139808.61      1565.14 o                         
  -3   6   0        154.98        212.82        43.11 o                         
  -2   6   0       1122.07       1452.99       182.71 o                         
  -1   6   0       1468.72       2263.02       328.06 o                         
   0   6   0       1421.83       1336.04       187.75 o                         
   1   6   0       8302.10       8072.40       171.41 o                         
   2   6   0       7617.40       7117.60       179.89 o                         
   3   6   0         58.96        132.66        26.58 o                         
   4   6   0       4930.56       5044.95       134.18 o                         
   5   6   0       5452.24       5396.84       158.57 o                         
   6   6   0       2388.03       2363.37       106.73 o                         
   7   6   0       3301.28       3513.19       206.31 o                         
   8   6   0      11148.25      11709.03       477.72 o                         
   9   6   0        407.14        450.85       128.28 o                         
  -9   7   0       2553.95       2275.28       192.28 o                         
  -8   7   0      25867.30      26444.35       554.03 o                         
  -7   7   0       4125.74       4272.96       195.37 o                         
  -6   7   0       1172.00       1202.15       114.65 o                         
  -5   7   0       2994.49       3144.55        97.88 o                         
  -4   7   0        737.90        792.11        90.14 o                         
  -3   7   0       2348.26       2213.88       131.96 o                         
  -2   7   0       4613.79       4807.20       357.46 o                         
  -1   7   0      20192.93      20164.70       477.21 o                         
   0   7   0        404.87        397.56        67.71 o                         
   1   7   0        201.80        247.29        37.41 o                         
   2   7   0      19004.03      18574.02       344.11 o                         
   3   7   0        227.20        269.19        36.67 o                         
   4   7   0      96724.93      96183.85      1095.03 o                         
   5   7   0        713.88        741.85        73.31 o                         
   6   7   0        553.50        631.43        64.51 o                         
   7   7   0      10262.69      10129.55       353.83 o                         
   8   7   0       1622.68       1279.62       187.59 o                         
   9   7   0       2242.82       2245.84       356.04 o                         
  -9   8   0        987.30       1016.10       120.84 o                         
  -8   8   0      11455.60      11167.52       442.53 o                         
  -7   8   0       6079.68       6171.55       247.18 o                         
  -6   8   0      27214.22      26800.17       540.90 o                         
  -5   8   0       1686.46       1879.39       204.35 o                         
  -4   8   0       4395.30       4270.20       193.21 o                         
  -3   8   0        960.57        920.88       100.60 o                         
  -2   8   0       5555.28       4976.65       390.66 o                         
  -1   8   0      30928.79      32090.77       696.80 o                         
   0   8   0       3025.02       2969.04       171.51 o                         
   1   8   0       1411.12       1281.21        84.93 o                         
   2   8   0        318.83        367.25        70.36 o                         
   3   8   0       3974.29       4010.48       152.96 o                         
   4   8   0      10799.40      10931.82       307.60 o                         
   5   8   0      50423.36      50999.56       674.69 o                         
   6   8   0       1608.68       1468.68       132.77 o                         
   7   8   0       1491.02       1489.07       143.02 o                         
   8   8   0        567.02        915.69       153.46 o                         
   9   8   0        261.25        306.40       182.36 o                         
  -9   9   0          3.74         34.29        99.44 o                         
  -8   9   0      26013.12      26919.34       593.21 o                         
  -7   9   0      26135.16      27012.45      1450.26 o                         
  -6   9   0       6303.37       6423.13       337.20 o                         
  -5   9   0      14459.11      13467.09       429.69 o                         
  -4   9   0      24410.78      23883.06       640.22 o                         
  -3   9   0      16305.93      16515.96       791.76 o                         
  -2   9   0     137123.61     137185.31      3462.85 o                         
  -1   9   0      49569.43      51172.39      2093.43 o                         
   0   9   0          9.53        165.51        59.42 o                         
   1   9   0      88147.17      86849.48      1213.26 o                         
   2   9   0        646.14        701.66        73.65 o                         
   3   9   0         32.84        118.03        60.66 o                         
   4   9   0      64596.61      65214.44      1508.11 o                         
   5   9   0       6162.34       5702.70       215.23 o                         
   6   9   0       2456.16       2005.69       385.88 o                         
   7   9   0       5322.82       5245.57       430.54 o                         
   8   9   0        434.44        262.82       209.85 o                         
  -9  10   0        193.30         90.50        99.10 o                         
  -8  10   0      11851.05      11867.17       377.51 o                         
  -7  10   0       5876.45       5652.72       331.39 o                         
  -6  10   0      10713.10      11403.50       478.36 o                         
  -5  10   0      23846.51      23238.49       930.67 o                         
  -4  10   0       4192.75       3908.27       203.76 o                         
  -3  10   0        133.95        287.06       147.50 o                         
  -2  10   0       1206.08       1344.67       250.09 o                         
  -1  10   0       3391.68       3720.64       295.88 o                         
   0  10   0       5602.09       5818.57       203.02 o                         
   1  10   0      11897.25      12246.08       295.59 o                         
   2  10   0        636.09        622.06        76.44 o                         
   3  10   0      32056.11      31903.81       781.17 o                         
   4  10   0        144.70        105.03       125.54 o                         
   5  10   0        529.17        490.26        82.12 o                         
   6  10   0       1011.21       1151.28       154.49 o                         
   7  10   0        521.12        543.30       176.57 o                         
  -9  11   0        610.82        593.63       157.00 o                         
  -8  11   0         33.49         63.04       104.06 o                         
  -7  11   0      13000.79      13226.63       544.54 o                         
  -6  11   0       3109.70       2956.48       198.40 o                         
  -5  11   0        770.99        703.46       100.51 o                         
  -4  11   0       1058.14        947.60       102.44 o                         
  -3  11   0       1610.24       1342.59       200.01 o                         
  -2  11   0        658.67        284.95       152.87 o                         
  -1  11   0       1891.97       2021.14       158.25 o                         
   0  11   0      12171.54      12101.06       397.36 o                         
   1  11   0      19118.79      19582.27       548.45 o                         
   2  11   0       7882.21       7827.08       286.08 o                         
   3  11   0        157.10        163.91        71.11 o                         
   4  11   0         43.33         -0.68        74.23 o                         
   5  11   0       3626.43       3617.52       197.35 o                         
   6  11   0       2540.55       2408.64       375.65 o                         
  -9  12   0       1681.48       1280.93       201.98 o                         
  -8  12   0        980.46        892.03       169.01 o                         
  -7  12   0       3007.77       3446.36       399.46 o                         
  -6  12   0        410.51        410.95        94.19 o                         
  -5  12   0       3531.26       3171.18       264.01 o                         
  -4  12   0         17.25         25.24        39.79 o                         
  -3  12   0         74.18        194.77       166.94 o                         
  -2  12   0        168.94        392.89       194.77 o                         
  -1  12   0       4859.35       5027.24       489.86 o                         
   0  12   0       9992.48       9376.06       304.14 o                         
   1  12   0      37771.80      37134.82       670.92 o                         
   2  12   0        498.48        555.28        85.71 o                         
   3  12   0        745.79        720.06       110.80 o                         
   4  12   0      10998.59      11533.06       385.35 o                         
   5  12   0          6.66         61.75       126.34 o                         
  -8  13   0       1843.81       1620.75       175.92 o                         
  -7  13   0        210.44         66.00       119.46 o                         
  -6  13   0       6080.65       6289.91       309.22 o                         
  -5  13   0      11967.24      12143.92       446.81 o                         
  -4  13   0       7506.00       8021.91       465.66 o                         
  -3  13   0      35204.18      36534.50      1505.25 o                         
  -2  13   0       1205.62       1119.37       262.16 o                         
  -1  13   0        452.73        521.62       263.83 o                         
   0  13   0      51351.00      53450.88      1060.20 o                         
   1  13   0       7306.64       7636.65       491.31 o                         
   2  13   0      14427.65      16267.72       977.68 o                         
   3  13   0      28078.55      31112.09      1430.76 o                         
   4  13   0       1187.63        854.34       340.60 o                         
   5  13   0        176.02        351.68       168.77 o                         
  -7  14   0        859.44        661.42       231.98 o                         
  -6  14   0       1107.35        805.21       178.97 o                         
  -5  14   0      24385.32      25079.50       690.05 o                         
  -4  14   0       9569.93       8786.43       508.83 o                         
  -3  14   0       3178.79       3047.41       364.60 o                         
  -2  14   0       2121.93       2247.40       289.15 o                         
  -1  14   0       3918.12       3770.81       566.28 o                         
   0  14   0        883.36        938.30       210.62 o                         
   1  14   0      17439.46      17714.51      1060.78 o                         
   2  14   0        124.98        101.24       153.53 o                         
   3  14   0        918.33       1122.87       479.56 o                         
   4  14   0       1654.63       2140.20       409.00 o                         
  -4  15   0       1081.79       1106.73       242.71 o                         
  -3  15   0      13115.16      13371.28      1361.10 o                         
  -2  15   0         83.45         60.14       133.69 o                         
  -1  15   0        511.51        138.12       209.19 o                         
   0  15   0        258.71        265.49       145.73 o                         
   1  15   0       1276.77       1529.41       570.41 o                         
   2  15   0         79.02         46.60       149.51 o                         
   3  15   0       3877.50       3350.32       441.88 o                         
  -3  16   0      12192.25      12957.78      1042.28 o                         
   3 -16   1         18.69        114.31       173.31 o                         
  -3 -15   1       3238.61       3825.33       462.66 o                         
  -2 -15   1        446.72        488.43       156.41 o                         
  -1 -15   1         30.90         36.18       112.40 o                         
   0 -15   1        796.90        936.98       167.37 o                         
   1 -15   1       7984.31       8867.00       478.74 o                         
   2 -15   1        731.80        780.64       154.83 o                         
   3 -15   1        720.84        782.27       338.59 o                         
   4 -15   1       4069.97       4666.87       363.93 o                         
   5 -15   1        573.69        615.15       229.63 o                         
  -5 -14   1        915.75        594.71       288.64 o                         
  -4 -14   1       1074.51       1191.08       299.70 o                         
  -3 -14   1        868.82        830.34       181.85 o                         
  -2 -14   1       1751.68       2223.92       257.94 o                         
  -1 -14   1       6273.28       6160.12       361.75 o                         
   0 -14   1       5590.59       5917.10       442.96 o                         
   1 -14   1       4344.05       3831.98       366.63 o                         
   2 -14   1       9662.83       9842.28       452.93 o                         
   3 -14   1       1297.09       1304.13       212.39 o                         
   4 -14   1       1635.11       1560.46       175.31 o                         
   5 -14   1      33557.61      34097.67       906.10 o                         
   6 -14   1       9125.30       9483.30       833.79 o                         
   7 -14   1       2697.57       2948.23       403.65 o                         
  -5 -13   1        522.71        630.46       183.93 o                         
  -4 -13   1      10924.55      10356.71       687.63 o                         
  -3 -13   1        896.81        849.80       112.86 o                         
  -2 -13   1       4854.61       5151.53       320.02 o                         
  -1 -13   1      45316.93      44559.45      1021.49 o                         
   0 -13   1        316.45        284.18        81.63 o                         
   1 -13   1      43625.78      43424.25      1870.11 o                         
   2 -13   1      12266.95      13421.28       837.45 o                         
   3 -13   1        224.77        125.22       117.05 o                         
   4 -13   1        698.79        650.69        95.47 o                         
   5 -13   1      33970.11      34904.26       781.48 o                         
   6 -13   1       1217.71       1116.30       195.09 o                         
   7 -13   1       6496.06       6765.16       770.01 o                         
   8 -13   1        861.22        626.22       219.58 o                         
  -6 -12   1      20619.53      19741.34      1254.90 o                         
  -5 -12   1         63.44         97.96        79.18 o                         
  -4 -12   1       1316.17       1133.35       174.29 o                         
  -3 -12   1        429.63        492.54       136.18 o                         
  -2 -12   1        201.39        277.76        93.75 o                         
  -1 -12   1      11071.99      11184.50       319.02 o                         
   0 -12   1      10629.83      10097.83       393.62 o                         
   1 -12   1       1226.84       1107.92       123.21 o                         
   2 -12   1       6192.53       7026.09       566.67 o                         
   3 -12   1      41666.38      42301.46      1146.46 o                         
   4 -12   1         85.67        126.09        47.69 o                         
   5 -12   1       5676.05       5593.06       231.38 o                         
   6 -12   1        196.16        254.22       214.55 o                         
   7 -12   1       4037.56       4112.05       686.64 o                         
   8 -12   1       1514.92       1078.14       256.13 o                         
  -7 -11   1      31729.05      33613.72      1258.35 o                         
  -6 -11   1        396.47        462.89       127.29 o                         
  -5 -11   1        384.20        320.45        76.15 o                         
  -4 -11   1      25617.46      27166.18       624.20 o                         
  -3 -11   1       1766.79       1272.12       146.04 o                         
  -2 -11   1        686.29        733.95        82.83 o                         
  -1 -11   1        438.68        540.61        70.16 o                         
   0 -11   1       1591.81       1297.16       255.63 o                         
   1 -11   1       1071.57       1405.58       131.67 o                         
   2 -11   1      21476.39      23609.79      1051.91 o                         
   3 -11   1        729.73        863.22       152.54 o                         
   4 -11   1        517.77        572.10        79.92 o                         
   5 -11   1       5843.12       5589.22       304.75 o                         
   6 -11   1         78.07         40.54        61.56 o                         
   7 -11   1       8583.15       8854.93       430.13 o                         
   8 -11   1      19519.71      21359.17      1005.99 o                         
   9 -11   1       5767.91       6899.53       553.22 o                         
  -7 -10   1       1331.09       1570.24       269.54 o                         
  -6 -10   1        203.04        382.27       106.02 o                         
  -5 -10   1       4583.66       4954.44       211.12 o                         
  -4 -10   1       4242.96       4369.15       367.10 o                         
  -3 -10   1       1464.22       1693.94       164.58 o                         
  -2 -10   1       9895.17      10036.23       281.67 o                         
  -1 -10   1       5048.21       5112.47       301.25 o                         
   0 -10   1      13343.40      13780.30       463.11 o                         
   1 -10   1      81630.69      83144.74      1619.21 o                         
   2 -10   1        715.89        924.59       212.21 o                         
   3 -10   1        473.59        488.44       160.58 o                         
   4 -10   1        946.58        971.83       125.16 o                         
   5 -10   1       2189.03       2122.85       134.99 o                         
   6 -10   1        476.80        497.58        72.32 o                         
   7 -10   1      40900.35      41075.18       780.48 o                         
   8 -10   1       2275.76       2075.76       203.32 o                         
   9 -10   1        759.51        820.99       194.77 o                         
  -8  -9   1       6065.92       6464.27       366.85 o                         
  -7  -9   1        600.19        803.67       154.11 o                         
  -6  -9   1        869.49        739.54       123.83 o                         
  -5  -9   1       2109.97       2022.34       133.02 o                         
  -4  -9   1       6479.08       6531.64       273.31 o                         
  -3  -9   1       6007.93       6458.21       242.05 o                         
  -2  -9   1       1407.78       1417.78        97.43 o                         
  -1  -9   1        239.34        227.41        51.00 o                         
   0  -9   1      11121.67      10990.59       322.03 o                         
   1  -9   1       6886.77       7514.81       263.50 o                         
   2  -9   1      80332.77      80050.01      2243.16 o                         
   3  -9   1      12223.05      12338.77       373.85 o                         
   4  -9   1      18100.20      18148.64       422.86 o                         
   5  -9   1        138.44        264.18        50.95 o                         
   6  -9   1       8803.55       8475.83       269.05 o                         
   7  -9   1        314.40        529.84       115.02 o                         
   8  -9   1       2236.28       2174.69       156.12 o                         
   9  -9   1       6434.49       6046.13       399.43 o                         
  -9  -8   1        763.69        873.29       254.11 o                         
  -8  -8   1      10177.12      10569.78       388.00 o                         
  -7  -8   1       2359.62       2442.56       179.95 o                         
  -6  -8   1      16189.47      16718.89       417.67 o                         
  -5  -8   1      45886.38      45796.40       681.30 o                         
  -4  -8   1      34992.23      35440.54       584.60 o                         
  -3  -8   1        117.71        157.86        38.37 o                         
  -2  -8   1     162007.38     161744.27      1605.62 o                         
  -1  -8   1        326.84        354.62        58.32 o                         
   0  -8   1       3118.91       2944.98       141.41 o                         
   1  -8   1      78146.80      79677.21      1383.37 o                         
   2  -8   1      12605.29      12171.77       616.25 o                         
   3  -8   1       2080.26       2047.90       138.63 o                         
   4  -8   1      34384.87      35995.47       806.07 o                         
   5  -8   1       2551.43       2563.13       125.24 o                         
   6  -8   1       6494.06       6172.40       291.85 o                         
   7  -8   1       4555.61       4062.92       246.86 o                         
   8  -8   1       1492.65       1303.07       144.75 o                         
   9  -8   1       3411.25       2930.73       226.43 o                         
  -9  -7   1       9596.61       9259.02       454.55 o                         
  -8  -7   1      22642.23      21554.44       563.98 o                         
  -7  -7   1        771.87        818.25       111.81 o                         
  -6  -7   1        129.85        280.93        49.56 o                         
  -5  -7   1      14997.03      15714.17       301.45 o                         
  -4  -7   1       6038.90       5768.58       162.70 o                         
  -3  -7   1      38353.66      38881.96       568.72 o                         
  -2  -7   1      29010.11      29868.22       688.87 o                         
  -1  -7   1        851.29        863.07        70.92 o                         
   0  -7   1      87507.22      84001.29      1451.60 o                         
   1  -7   1      23209.38      23201.61       490.01 o                         
   2  -7   1       2105.19       2056.89       229.66 o                         
   3  -7   1       8006.72       7812.69       252.03 o                         
   4  -7   1       2793.90       2714.90       141.72 o                         
   5  -7   1       8669.40       8983.41       202.92 o                         
   6  -7   1       5134.19       5185.04       142.26 o                         
   7  -7   1         57.18         82.15        61.05 o                         
   8  -7   1       5781.05       5787.51       252.96 o                         
   9  -7   1      20426.39      21307.37       860.87 o                         
  -9  -6   1        728.41        695.04       144.51 o                         
  -8  -6   1        832.31        879.81       122.69 o                         
  -7  -6   1       1059.41       1187.94       127.66 o                         
  -6  -6   1        406.79        461.32        55.97 o                         
  -5  -6   1       1245.13       1177.47       106.10 o                         
  -4  -6   1       5051.00       5272.57       129.40 o                         
  -3  -6   1       4517.71       4684.88       135.43 o                         
  -2  -6   1      27464.34      27787.88       397.24 o                         
  -1  -6   1      30148.11      30351.10       508.41 o                         
   0  -6   1       1465.24       1358.28        96.06 o                         
   1  -6   1       5083.77       4843.85       339.55 o                         
   2  -6   1        609.65        708.37       126.72 o                         
   3  -6   1       1185.91       1069.88        84.36 o                         
   4  -6   1      24186.94      23985.79       369.97 o                         
   5  -6   1       8391.32       8481.59       229.40 o                         
   6  -6   1       7892.51       7757.31       156.64 o                         
   7  -6   1       5017.45       4933.17       154.36 o                         
   8  -6   1        811.17        790.50        93.22 o                         
   9  -6   1      10518.50       8951.48       540.57 o                         
  -9  -5   1       1115.68       1172.22       178.89 o                         
  -8  -5   1      12251.28      12668.10       411.76 o                         
  -7  -5   1       2362.24       2421.74       202.22 o                         
  -6  -5   1        128.86        106.57        37.52 o                         
  -5  -5   1      10501.17      10874.16       192.43 o                         
  -4  -5   1       3882.80       3678.31        96.30 o                         
  -3  -5   1        554.66        533.24        47.45 o                         
  -2  -5   1     113002.78     111208.74      1104.62 o                         
  -1  -5   1         62.10         65.04        36.54 o                         
   0  -5   1       5967.42       6109.12       196.37 o                         
   1  -5   1      10177.48      10399.71       231.24 o                         
   2  -5   1        206.40        254.13        52.97 o                         
   3  -5   1      17346.48      18021.54       311.97 o                         
   4  -5   1     104180.30     105910.44      1101.19 o                         
   5  -5   1      42113.27      41813.94       422.26 o                         
   6  -5   1      30733.02      31201.85       372.65 o                         
   7  -5   1        157.05        167.13        39.50 o                         
   8  -5   1       3084.19       2936.16       207.41 o                         
   9  -5   1       2348.63       2584.85       386.38 o                         
  10  -5   1      10212.68      10596.65       909.10 o                         
  -9  -4   1       5599.55       5559.68       523.22 o                         
  -8  -4   1       9749.16      10419.21       373.06 o                         
  -7  -4   1      14924.55      15574.74       346.52 o                         
  -6  -4   1      48259.07      47747.91       851.11 o                         
  -5  -4   1       1013.06        972.80        74.10 o                         
  -4  -4   1       3575.37       3433.18        96.90 o                         
  -3  -4   1     250047.08     237482.55      1980.68 o                         
  -2  -4   1        788.33        918.05        47.30 o                         
  -1  -4   1     134872.81     133346.80      1382.02 o                         
   0  -4   1     186252.53     186025.94      2813.20 o                         
   1  -4   1      19756.88      21273.42       667.23 o                         
   2  -4   1        230.71        264.17        37.46 o                         
   3  -4   1      92498.51      91895.56       949.14 o                         
   4  -4   1       3076.93       3125.95        81.83 o                         
   5  -4   1      30159.25      30240.16       329.90 o                         
   6  -4   1      47408.28      47843.56       561.35 o                         
   7  -4   1       2470.02       2416.02        96.71 o                         
   8  -4   1       9729.32       9248.78       302.31 o                         
   9  -4   1       5044.42       4718.15       564.29 o                         
  10  -4   1       1446.60       1876.69       386.53 o                         
 -10  -3   1       4007.31       4447.35       393.52 o                         
  -9  -3   1       1793.90       1859.32       401.79 o                         
  -8  -3   1      13829.07      14578.69       500.69 o                         
  -7  -3   1      15399.10      15473.25       338.56 o                         
  -6  -3   1        209.74        250.98        48.04 o                         
  -5  -3   1       9876.22      10235.77       181.05 o                         
  -4  -3   1      12432.62      12697.52       242.91 o                         
  -3  -3   1        143.03        268.93        27.79 o                         
  -2  -3   1      36935.84      37440.55       442.81 o                         
  -1  -3   1       1987.29       2331.11       134.55 o                         
   0  -3   1       8856.32       8931.39       340.73 o                         
   1  -3   1      12069.10      12199.17       410.34 o                         
   2  -3   1      33683.05      35063.74       310.11 o                         
   3  -3   1      33726.74      33287.58       337.66 o                         
   4  -3   1      33728.06      33770.64       357.42 o                         
   5  -3   1        145.42        238.72        28.59 o                         
   6  -3   1       5288.55       4984.22       131.35 o                         
   7  -3   1       4038.00       3999.35       123.47 o                         
   8  -3   1       9001.42       9111.74       862.17 o                         
   9  -3   1        808.50        964.48       281.60 o                         
  10  -3   1        535.21        606.48       141.69 o                         
 -10  -2   1       6575.12       7159.53       638.91 o                         
  -9  -2   1       8664.60       8372.89       501.13 o                         
  -8  -2   1       2558.27       2423.36       273.57 o                         
  -7  -2   1       2836.18       2847.52       144.94 o                         
  -6  -2   1     133844.53     134605.94      1064.51 o                         
  -5  -2   1       1689.84       1689.68        74.06 o                         
  -4  -2   1       1418.77       1555.34       104.40 o                         
  -3  -2   1       1009.49       1238.40        49.25 o                         
  -2  -2   1       1131.86       1406.03        79.38 o                         
  -1  -2   1       3629.69       3385.85       101.41 o                         
   0  -2   1      71645.01      72441.66      1140.44 o                         
   1  -2   1      23001.16      22355.63       358.13 o                         
   2  -2   1      12603.67      12105.81       140.94 o                         
   3  -2   1       1463.51       1724.76        57.92 o                         
   4  -2   1       7914.25       8154.76       157.37 o                         
   5  -2   1       3801.04       3804.85       103.32 o                         
   6  -2   1     164609.73     162093.47      1669.23 o                         
   7  -2   1       6700.88       6103.42       175.06 o                         
   8  -2   1         11.50         30.07       100.20 o                         
   9  -2   1       9485.11       9473.18       443.23 o                         
  10  -2   1       5715.42       4887.26       418.71 o                         
 -10  -1   1        104.46          6.90       150.26 o                         
  -9  -1   1         68.02         49.15       111.31 o                         
  -8  -1   1       3923.81       3620.34       313.77 o                         
  -7  -1   1        394.69        527.77        78.51 o                         
  -6  -1   1      25372.13      24994.09       382.68 o                         
  -5  -1   1       4213.59       3903.73       122.77 o                         
  -4  -1   1      40448.19      39499.86       488.01 o                         
  -3  -1   1       3807.45       3727.63       116.65 o                         
  -2  -1   1        160.51        336.23        36.58 o                         
  -1  -1   1      20588.72      20475.44       241.52 o                         
   1  -1   1       3287.35       3284.71        84.25 o                         
   2  -1   1      59424.07      62069.70       701.00 o                         
   3  -1   1       1542.37       1627.53        54.77 o                         
   4  -1   1      10223.45      10232.00       170.32 o                         
   5  -1   1      67124.41      67293.45       832.64 o                         
   6  -1   1      28636.55      28432.96       617.29 o                         
   7  -1   1       3689.46       3873.08       247.84 o                         
   8  -1   1      16405.66      14764.37       637.32 o                         
   9  -1   1       6133.11       6938.96       458.89 o                         
  10  -1   1       3097.85       3257.06       499.54 o                         
 -10   0   1       6622.98       7101.26       515.52 o                         
  -9   0   1        500.47        566.20       178.51 o                         
  -8   0   1      19763.96      20844.43      1448.32 o                         
  -7   0   1       8112.56       8005.98       326.64 o                         
  -6   0   1       6002.27       6212.11       179.80 o                         
  -5   0   1       7502.67       7842.51       221.70 o                         
  -4   0   1      69862.78      67990.94       862.59 o                         
  -3   0   1       2736.07       2724.88       117.11 o                         
  -2   0   1      30058.99      29502.72       515.87 o                         
  -1   0   1       3204.07       3519.40        76.79 o                         
   1   0   1      75705.91      79163.76       831.20 o                         
   2   0   1     209576.84     209402.78      1824.49 o                         
   3   0   1      29808.92      29844.87       324.58 o                         
   4   0   1       4221.82       4087.99        92.48 o                         
   5   0   1      21727.76      21747.35       274.82 o                         
   6   0   1       6143.48       6205.06       187.28 o                         
   7   0   1       6943.57       7442.44      1084.11 o                         
   8   0   1       4498.16       4843.54       362.40 o                         
   9   0   1         50.33        151.59       116.78 o                         
  10   0   1       1451.51       1013.77       330.88 o                         
 -10   1   1      16511.36      17677.17      1441.93 o                         
  -9   1   1      10130.09       9772.60       556.68 o                         
  -8   1   1      17322.73      18036.99       821.99 o                         
  -7   1   1       8034.04       8060.65       262.56 o                         
  -6   1   1      78192.47      78692.34       873.02 o                         
  -5   1   1       6168.47       6411.21       144.48 o                         
  -4   1   1     147854.47     145837.80      1922.42 o                         
  -3   1   1      89498.28      91044.36      1220.56 o                         
  -2   1   1      39046.30      40326.96       567.02 o                         
  -1   1   1      26916.54      28464.74       494.34 o                         
   0   1   1      11091.12      11195.14       239.74 o                         
   1   1   1       5870.62       5720.98        99.81 o                         
   2   1   1     259824.84     253821.36      1797.50 o                         
   3   1   1        416.45        447.07        27.69 o                         
   4   1   1      26149.01      26011.31       249.40 o                         
   5   1   1        568.23        600.06        41.06 o                         
   6   1   1       1915.41       1970.15        79.28 o                         
   7   1   1       8240.03       7846.32       430.62 o                         
   8   1   1      35982.18      37962.92      1101.42 o                         
   9   1   1        217.69        312.25       148.51 o                         
  10   1   1       1815.48       1539.79       370.11 o                         
 -10   2   1      44395.15      45246.13      1339.03 o                         
  -9   2   1          5.63         87.69       117.36 o                         
  -8   2   1        688.50       1349.66       305.40 o                         
  -7   2   1      29136.20      29251.81       421.40 o                         
  -6   2   1        551.29        591.00        47.62 o                         
  -5   2   1      12622.46      12469.12       326.87 o                         
  -4   2   1      67487.16      68756.74       999.47 o                         
  -3   2   1      40530.20      40021.04       604.96 o                         
  -2   2   1      39840.55      39556.88       580.30 o                         
  -1   2   1      10630.09      10347.46       286.47 o                         
   0   2   1       1212.73       1221.16        90.53 o                         
   1   2   1      14014.74      15513.42       170.28 o                         
   2   2   1      71275.00      72866.23       613.89 o                         
   3   2   1        423.39        481.66        32.09 o                         
   4   2   1      29661.15      29492.40       340.23 o                         
   5   2   1       9274.47       9483.97       292.11 o                         
   6   2   1       1136.72       1221.61        81.19 o                         
   7   2   1       4758.15       4240.58       313.89 o                         
   8   2   1      24676.88      25336.65       863.94 o                         
   9   2   1       5442.68       5728.60       420.19 o                         
  10   2   1       3511.45       3463.61       515.30 o                         
 -10   3   1        826.79        741.44       211.53 o                         
  -9   3   1      11222.01      11962.41       898.10 o                         
  -8   3   1        237.47        277.82        53.90 o                         
  -7   3   1       2009.62       2025.68       105.68 o                         
  -6   3   1       1995.92       2038.45        97.10 o                         
  -5   3   1      23637.02      24270.21       413.52 o                         
  -4   3   1       6604.14       6190.79       249.80 o                         
  -3   3   1       7857.91       8018.11       171.47 o                         
  -2   3   1      10851.01      10359.97       283.12 o                         
  -1   3   1      54119.80      56024.89      1262.11 o                         
   0   3   1      61389.35      64280.75      1042.09 o                         
   1   3   1        545.17        537.38        27.95 o                         
   2   3   1       1084.06       1189.10        47.60 o                         
   3   3   1      60944.14      60557.78       563.98 o                         
   4   3   1      29524.39      29158.94       367.82 o                         
   5   3   1       2216.28       2115.19        69.31 o                         
   6   3   1        194.03        253.81        53.50 o                         
   7   3   1       5482.64       5245.20       296.19 o                         
   8   3   1        169.33        180.03       108.38 o                         
   9   3   1       8851.77       9597.91       749.79 o                         
 -10   4   1       7406.12       7547.07       506.44 o                         
  -9   4   1       1047.12       1322.44       330.04 o                         
  -8   4   1       2032.56       1856.31       100.87 o                         
  -7   4   1        680.68        729.94        59.90 o                         
  -6   4   1      13908.98      14301.20       265.83 o                         
  -5   4   1       1695.40       1685.11        88.29 o                         
  -4   4   1      26496.63      26464.91       418.00 o                         
  -3   4   1      30917.86      31092.62       479.72 o                         
  -2   4   1      11041.11      10640.27       658.72 o                         
  -1   4   1      40897.42      41680.29       745.53 o                         
   0   4   1      19034.59      19100.01       512.70 o                         
   1   4   1      26333.35      26001.55       453.36 o                         
   2   4   1     180762.97     178486.67      1338.47 o                         
   3   4   1      21084.88      21340.76       275.34 o                         
   4   4   1       4546.64       4630.57       108.29 o                         
   5   4   1      19861.90      19817.22       330.30 o                         
   6   4   1       1407.76       1174.14        65.60 o                         
   7   4   1         51.56        107.96        79.69 o                         
   8   4   1       4145.25       4286.97       527.89 o                         
   9   4   1       2555.79       2438.49       282.67 o                         
 -10   5   1      10723.17      11077.56       616.98 o                         
  -9   5   1       8018.44       8343.61       291.18 o                         
  -8   5   1      20842.00      19922.00       356.82 o                         
  -7   5   1      40044.61      40722.70       599.76 o                         
  -6   5   1      13801.47      14215.29       300.01 o                         
  -5   5   1      45665.76      44724.60       838.14 o                         
  -4   5   1       5793.83       5720.70       361.17 o                         
  -3   5   1      17960.98      17311.02       975.75 o                         
  -2   5   1     310372.00     314133.88      4684.33 o                         
  -1   5   1      46537.14      48188.77       705.16 o                         
   0   5   1       2293.70       2328.48        76.23 o                         
   1   5   1      75079.84      75640.42      1101.07 o                         
   2   5   1       6588.25       6851.68       135.54 o                         
   3   5   1      14910.02      14826.39       224.16 o                         
   4   5   1      44658.21      44832.01       494.77 o                         
   5   5   1      11162.06      11156.26       228.43 o                         
   6   5   1        135.88        204.86        58.94 o                         
   7   5   1       3194.35       3417.06       240.35 o                         
   8   5   1       6116.86       6140.63       524.60 o                         
   9   5   1         32.34         -4.12       112.32 o                         
 -10   6   1       4867.81       4310.32       387.85 o                         
  -9   6   1       1514.25       1347.48       127.07 o                         
  -8   6   1      11643.79      11462.44       276.33 o                         
  -7   6   1      11852.54      11798.62       217.72 o                         
  -6   6   1       4267.76       4156.56       153.16 o                         
  -5   6   1       6660.10       6593.90       196.90 o                         
  -4   6   1       1288.53       1186.84        97.13 o                         
  -3   6   1       7335.88       7406.02       160.72 o                         
  -2   6   1      68465.55      69420.99      1180.08 o                         
  -1   6   1      27842.81      28216.82       479.98 o                         
   0   6   1      38586.55      39636.20       591.43 o                         
   1   6   1        716.97        653.14        52.42 o                         
   2   6   1      13826.00      13254.11       231.50 o                         
   3   6   1      32805.04      33469.48       371.87 o                         
   4   6   1        577.27        573.59        52.64 o                         
   5   6   1        352.55        316.81        70.70 o                         
   6   6   1        409.59        314.72        57.55 o                         
   7   6   1       3002.23       2948.35       271.58 o                         
   8   6   1       4028.28       4167.07       330.55 o                         
   9   6   1        228.02        299.16       145.82 o                         
 -10   7   1       5763.51       5411.56       573.34 o                         
  -9   7   1       1829.00       1601.48       147.05 o                         
  -8   7   1       9707.83       9936.51       290.33 o                         
  -7   7   1      27962.47      27703.55       716.74 o                         
  -6   7   1        157.76        318.05        60.56 o                         
  -5   7   1        715.71        778.48        61.19 o                         
  -4   7   1      11505.28      11996.69       612.16 o                         
  -3   7   1       4512.00       4317.65       147.99 o                         
  -2   7   1      46461.06      45672.02       844.12 o                         
  -1   7   1       7799.20       7953.06       229.42 o                         
   0   7   1       4323.98       4139.47       148.91 o                         
   1   7   1        442.99        355.45        46.14 o                         
   2   7   1        765.10        710.42        64.00 o                         
   3   7   1        485.27        538.65        54.80 o                         
   4   7   1      43172.86      43266.22       641.86 o                         
   5   7   1      16456.71      17093.78       375.25 o                         
   6   7   1       2783.45       2759.20       211.06 o                         
   7   7   1      23188.21      22146.44       651.91 o                         
   8   7   1        199.43        282.56        97.24 o                         
   9   7   1       4690.75       5024.09       528.06 o                         
  -9   8   1       1394.23       1249.36       132.82 o                         
  -8   8   1        971.43       1012.69       103.35 o                         
  -7   8   1       4333.47       4869.72       283.75 o                         
  -6   8   1        118.25        162.19        68.72 o                         
  -5   8   1      13923.35      14160.98       387.94 o                         
  -4   8   1       6167.90       6636.14       462.75 o                         
  -3   8   1       9750.27       9752.08       258.62 o                         
  -2   8   1      14638.54      14434.61       709.90 o                         
  -1   8   1       5046.30       5432.79       252.91 o                         
   0   8   1      12319.80      12300.02       267.66 o                         
   1   8   1      76454.98      75970.09       924.05 o                         
   2   8   1        163.92        144.91        36.85 o                         
   3   8   1       9720.93       9918.27       581.87 o                         
   4   8   1      10124.83       9738.92       343.96 o                         
   5   8   1       2641.88       2700.30       147.45 o                         
   6   8   1      29992.90      30155.21       754.69 o                         
   7   8   1      24377.92      24403.07      1041.03 o                         
   8   8   1         79.70         28.36       134.77 o                         
  -9   9   1       1814.72       1752.53       148.51 o                         
  -8   9   1       2957.05       3183.68       177.40 o                         
  -7   9   1       3057.81       2803.08       260.33 o                         
  -6   9   1      49202.78      49393.68      1119.49 o                         
  -5   9   1       3894.19       4019.28       205.47 o                         
  -4   9   1        526.88       1012.00       151.00 o                         
  -3   9   1       3223.66       3043.00       235.10 o                         
  -2   9   1       4103.87       4178.78       391.96 o                         
  -1   9   1      53484.07      56999.59      1526.98 o                         
   0   9   1      78668.34      76609.57      1079.33 o                         
   1   9   1        444.24        428.76        47.25 o                         
   2   9   1       3646.29       3727.54       154.53 o                         
   3   9   1       5285.91       5191.70       254.41 o                         
   4   9   1        502.47        567.14        95.96 o                         
   5   9   1        170.67        233.61        79.08 o                         
   6   9   1      25021.90      24125.51       906.60 o                         
   7   9   1       6045.37       5837.42       515.51 o                         
  -9  10   1       6662.93       6240.68       841.77 o                         
  -8  10   1       9094.68       9437.27       365.32 o                         
  -7  10   1        185.21        217.60       110.68 o                         
  -6  10   1      15824.63      16275.63       577.61 o                         
  -5  10   1      70209.81      69908.73      1166.95 o                         
  -4  10   1       3123.96       3475.50       339.80 o                         
  -3  10   1         75.03         87.37        33.72 o                         
  -2  10   1      18370.12      18869.42       918.27 o                         
  -1  10   1      10327.35      10547.73       440.71 o                         
   0  10   1      15929.82      15521.12       320.67 o                         
   1  10   1       9759.28       9592.14       221.87 o                         
   2  10   1       1001.90        833.48       102.92 o                         
   3  10   1       3195.84       2982.32       503.24 o                         
   4  10   1       4882.69       4606.40       270.06 o                         
   5  10   1      10224.16       9662.66       530.30 o                         
   6  10   1       6424.88       6141.05       540.50 o                         
   7  10   1       4626.38       4311.48       397.65 o                         
  -9  11   1       7837.35       8069.24       894.44 o                         
  -8  11   1         68.26        114.87        94.63 o                         
  -7  11   1        177.05        127.23       102.23 o                         
  -6  11   1      19311.74      20054.28       674.20 o                         
  -5  11   1      19724.77      18525.14       901.09 o                         
  -4  11   1        200.66        111.59        66.76 o                         
  -3  11   1       3207.38       3286.63       139.07 o                         
  -2  11   1         63.15         61.41        43.84 o                         
  -1  11   1       2396.25       1954.99       146.01 o                         
   0  11   1        788.63        807.54        60.95 o                         
   1  11   1      10963.67      10878.24       300.06 o                         
   2  11   1        188.67        185.10        58.36 o                         
   3  11   1      16606.00      17251.97       613.00 o                         
   4  11   1       3089.70       3171.83       224.19 o                         
   5  11   1       4795.26       4768.01       397.34 o                         
   6  11   1      16694.13      15419.20      1009.23 o                         
  -9  12   1        344.11        137.83       127.27 o                         
  -8  12   1        402.21        643.13       121.39 o                         
  -7  12   1      12089.61      11293.51       414.08 o                         
  -6  12   1       8773.71       8905.40       450.03 o                         
  -5  12   1       5089.24       5297.74       363.26 o                         
  -4  12   1        128.70        146.93        74.17 o                         
  -3  12   1       1588.80       1484.78        97.28 o                         
  -2  12   1        242.45        304.21       114.31 o                         
  -1  12   1       7300.25       6640.43       333.46 o                         
   0  12   1        357.59        327.60        52.42 o                         
   1  12   1       5247.92       4711.47       196.85 o                         
   2  12   1      27664.61      26799.10      1828.48 o                         
   3  12   1        390.78        320.15       185.05 o                         
   4  12   1       1097.69       1038.91       287.97 o                         
   5  12   1        895.14        514.27       175.73 o                         
  -8  13   1       1024.65        973.10       143.74 o                         
  -7  13   1          2.91         37.26        77.81 o                         
  -6  13   1       1452.43       1920.02       225.53 o                         
  -5  13   1       1210.80       1477.63       280.76 o                         
  -4  13   1         31.83         74.49       137.61 o                         
  -3  13   1       6643.39       7022.67       621.99 o                         
  -2  13   1      10294.87      11039.19       597.30 o                         
  -1  13   1          1.45         72.82        76.85 o                         
   0  13   1      13615.29      13514.21       657.75 o                         
   1  13   1       2111.82       1782.67       304.41 o                         
   2  13   1       3368.96       3440.16       455.63 o                         
   3  13   1      27416.90      29511.62      1403.86 o                         
   4  13   1       1219.63       1611.83       357.70 o                         
   5  13   1       1766.35       2116.40       413.69 o                         
  -6  14   1       8206.26       8428.95       498.66 o                         
  -5  14   1       5233.20       6409.86       432.09 o                         
  -4  14   1      18620.90      19105.69       828.02 o                         
  -3  14   1      53255.94      51145.25      3399.30 o                         
  -2  14   1       1167.89       1266.96       231.49 o                         
  -1  14   1      20397.06      19784.14      1262.34 o                         
   0  14   1        136.87        273.67       149.90 o                         
   1  14   1         23.58         81.09       123.56 o                         
   2  14   1       8998.03       8636.97       743.75 o                         
   3  14   1      14292.82      14591.30       991.71 o                         
   4  14   1       2919.56       3244.28       494.17 o                         
  -5  15   1         92.70        146.83       191.42 o                         
  -4  15   1       1508.18       2104.66       412.35 o                         
  -3  15   1         11.73        108.82       288.97 o                         
  -2  15   1        106.11         37.85       136.14 o                         
  -1  15   1        560.77        988.27       312.77 o                         
   0  15   1        697.60        828.36       288.64 o                         
   1  15   1      18590.36      17493.39      1157.89 o                         
  -4  16   1        210.10         63.69       181.69 o                         
  -3  16   1        109.47        143.48       229.63 o                         
  -4 -15   2       1544.83       1476.07       296.69 o                         
  -3 -15   2         68.66        165.10       117.81 o                         
  -2 -15   2       2398.41       2501.64       300.05 o                         
  -1 -15   2      18188.19      18352.26      1161.71 o                         
   0 -15   2        186.14        291.00       138.50 o                         
   1 -15   2        262.60        241.78       111.19 o                         
   2 -15   2       2695.01       2841.50       257.82 o                         
   3 -15   2         57.15        -44.92       169.29 o                         
   4 -15   2         58.71         18.18       132.50 o                         
   5 -15   2      12181.49      12852.57       868.58 o                         
   6 -15   2       3701.59       3403.95       448.92 o                         
  -4 -14   2        988.24        908.02       188.03 o                         
  -3 -14   2      23952.92      24743.17       863.28 o                         
  -2 -14   2        105.57        107.39       111.07 o                         
  -1 -14   2        118.78         74.28       102.89 o                         
   0 -14   2       7585.54       7965.92       508.73 o                         
   1 -14   2       1584.21       1697.45       226.68 o                         
   2 -14   2        230.14        366.66       135.64 o                         
   3 -14   2       1840.54       2498.04       268.53 o                         
   4 -14   2       2872.89       2353.42       194.83 o                         
   5 -14   2         27.71        101.38       170.63 o                         
   6 -14   2       6969.71       7289.56       441.72 o                         
   7 -14   2      15042.85      15566.47      1268.76 o                         
  -5 -13   2         21.84         64.03        79.32 o                         
  -4 -13   2      13065.23      12874.79       426.13 o                         
  -3 -13   2        109.79        224.27       146.49 o                         
  -2 -13   2        724.72        612.07       152.68 o                         
  -1 -13   2      52226.09      52475.09       871.93 o                         
   0 -13   2       4168.26       3965.42       226.57 o                         
   1 -13   2          9.99         52.75        87.89 o                         
   2 -13   2      31227.84      32092.65       960.88 o                         
   3 -13   2      14983.27      15553.54       626.71 o                         
   4 -13   2       1050.79       1210.39       119.61 o                         
   5 -13   2       5560.76       5203.85       256.16 o                         
   6 -13   2       6134.26       6229.94       779.56 o                         
   7 -13   2       1555.10       1520.34       212.04 o                         
   8 -13   2       4502.79       4484.28       488.83 o                         
  -6 -12   2        944.13        853.87       261.48 o                         
  -5 -12   2      74488.82      75307.31      1354.78 o                         
  -4 -12   2       9359.21       9025.66       462.27 o                         
  -3 -12   2       5553.30       5841.34       264.66 o                         
  -2 -12   2      13093.95      13408.91       573.52 o                         
  -1 -12   2        869.76        663.49        75.07 o                         
   0 -12   2       1173.66       1158.34       130.56 o                         
   1 -12   2      42534.70      43742.11       802.04 o                         
   2 -12   2       9156.56       9869.48      1543.79 o                         
   3 -12   2       3898.45       3966.89       297.32 o                         
   4 -12   2        696.93        803.32       119.69 o                         
   5 -12   2      10028.70       9646.92       466.67 o                         
   6 -12   2       2001.08       2210.55       230.89 o                         
   7 -12   2      19031.28      19173.88       673.77 o                         
   8 -12   2       1020.97       1267.53       258.80 o                         
  -8 -11   2        248.89        359.37       174.32 o                         
  -7 -11   2         28.62          5.93       100.10 o                         
  -6 -11   2        888.81       1144.08       178.24 o                         
  -5 -11   2      15840.86      16138.00       488.06 o                         
  -4 -11   2      10225.50       9517.46       339.26 o                         
  -3 -11   2       7794.30       8635.50       312.37 o                         
  -2 -11   2      12859.49      12876.15       305.73 o                         
  -1 -11   2      10723.41      10402.54       285.24 o                         
   0 -11   2       4643.69       4721.06       305.24 o                         
   1 -11   2        999.48       1195.19       147.38 o                         
   2 -11   2        200.33        134.09       127.05 o                         
   3 -11   2       1151.60       1437.48       180.19 o                         
   4 -11   2         44.96         60.36        67.43 o                         
   5 -11   2      17123.15      17564.28       450.50 o                         
   6 -11   2        273.97        232.60        64.09 o                         
   7 -11   2       2745.42       2277.34       245.07 o                         
   8 -11   2       2800.15       2157.05       324.53 o                         
  -8 -10   2       3645.22       3457.25       398.97 o                         
  -7 -10   2       2467.80       2476.33       231.28 o                         
  -6 -10   2        171.19        230.21        88.20 o                         
  -5 -10   2       8138.98       7372.85       286.58 o                         
  -4 -10   2        683.59        841.79       105.14 o                         
  -3 -10   2        321.97        352.94        77.74 o                         
  -2 -10   2       2364.21       2139.18       118.19 o                         
  -1 -10   2        684.57        712.68        99.97 o                         
   0 -10   2      16418.42      15555.10       449.68 o                         
   1 -10   2      16552.15      16724.48       937.88 o                         
   2 -10   2       3314.20       3536.86       356.74 o                         
   3 -10   2       3883.00       3802.03       181.34 o                         
   4 -10   2      60880.61      62199.48       906.38 o                         
   5 -10   2        262.65        327.24       101.90 o                         
   6 -10   2        812.11        818.32        78.10 o                         
   7 -10   2      21330.20      21035.84       443.63 o                         
   8 -10   2      11748.06      12312.01       710.62 o                         
  -8  -9   2       6607.23       5903.22       356.06 o                         
  -7  -9   2          7.47          9.64        86.65 o                         
  -6  -9   2      21274.02      21983.08       516.79 o                         
  -5  -9   2      12641.21      12697.52       390.44 o                         
  -4  -9   2          6.64         15.42        51.16 o                         
  -3  -9   2      10534.93      10487.09       278.35 o                         
  -2  -9   2      57730.75      57835.43       739.60 o                         
  -1  -9   2         71.25        116.15        55.36 o                         
   0  -9   2        121.50        138.04        48.47 o                         
   1  -9   2      19196.45      19330.49       455.81 o                         
   2  -9   2      25627.83      25858.78      1011.04 o                         
   3  -9   2      86517.53      88277.25      1180.35 o                         
   4  -9   2      65427.60      64965.93       907.21 o                         
   5  -9   2       1281.17       1218.42       113.26 o                         
   6  -9   2       2029.41       1958.11       112.41 o                         
   7  -9   2      11464.95      11234.62       340.48 o                         
   8  -9   2       2587.07       2958.64       328.55 o                         
  -9  -8   2      13416.47      14768.91       871.62 o                         
  -8  -8   2        699.82        629.78       134.12 o                         
  -7  -8   2        135.09        139.13        90.26 o                         
  -6  -8   2       7509.43       7854.08       277.97 o                         
  -5  -8   2        668.72        801.30        92.08 o                         
  -4  -8   2      44488.07      44266.84       661.97 o                         
  -3  -8   2      47120.58      47624.43       546.98 o                         
  -2  -8   2       1046.90        942.59        80.80 o                         
  -1  -8   2      19261.93      18185.55       480.79 o                         
   0  -8   2      34412.38      33688.70       650.74 o                         
   1  -8   2        696.98        690.80        66.09 o                         
   2  -8   2       4736.69       5027.70       400.37 o                         
   3  -8   2      53620.39      53999.86       843.11 o                         
   4  -8   2      16582.60      16754.34       385.87 o                         
   5  -8   2       1301.49       1381.27       113.37 o                         
   6  -8   2       2502.23       2256.12       115.48 o                         
   7  -8   2        492.93        545.45        82.77 o                         
   8  -8   2        375.61        422.06       143.81 o                         
   9  -8   2        366.90        273.21       239.02 o                         
  -9  -7   2       2810.16       3081.86       219.57 o                         
  -8  -7   2      46211.62      47509.93       913.30 o                         
  -7  -7   2         89.84         83.27        70.98 o                         
  -6  -7   2        491.54        508.78        61.52 o                         
  -5  -7   2      12974.65      12973.48       318.82 o                         
  -4  -7   2      22875.96      23104.92       332.99 o                         
  -3  -7   2       1111.30       1139.43        82.48 o                         
  -2  -7   2      25260.01      26344.51       450.88 o                         
  -1  -7   2      10933.74      10777.46       536.58 o                         
   0  -7   2      12816.16      12036.65       293.59 o                         
   1  -7   2      38137.70      36723.79       592.51 o                         
   2  -7   2      48147.40      47442.81      1392.76 o                         
   3  -7   2         25.20         70.17        32.86 o                         
   4  -7   2       3254.79       3317.71       202.62 o                         
   5  -7   2       3075.19       3284.41       102.53 o                         
   6  -7   2       2992.81       2962.13       109.34 o                         
   7  -7   2       5825.30       5177.72       252.16 o                         
   8  -7   2       5937.59       6460.49       369.99 o                         
   9  -7   2       2795.07       2563.72       465.67 o                         
  -9  -6   2      33998.89      34855.96       777.37 o                         
  -8  -6   2      14031.74      14364.24       450.36 o                         
  -7  -6   2       1254.99       1227.85       105.63 o                         
  -6  -6   2      15518.85      15486.92       297.64 o                         
  -5  -6   2       1451.41       1581.13        81.05 o                         
  -4  -6   2       6420.54       6257.69       158.57 o                         
  -3  -6   2      10707.20      11011.97       227.02 o                         
  -2  -6   2      42298.89      42163.86       539.96 o                         
  -1  -6   2       6190.20       5714.88       371.71 o                         
   0  -6   2      47445.47      47795.43       958.90 o                         
   1  -6   2      14785.61      15259.73       437.21 o                         
   2  -6   2      43096.91      43389.76       701.92 o                         
   3  -6   2      86050.34      85069.66      1051.06 o                         
   4  -6   2       8558.68       8656.42       226.94 o                         
   5  -6   2      16618.31      16097.55       232.69 o                         
   6  -6   2      71649.82      70840.88       759.19 o                         
   7  -6   2       8483.68       8464.45       189.45 o                         
   8  -6   2         91.74        196.03        86.59 o                         
   9  -6   2      23232.24      25538.83      1399.66 o                         
  -9  -5   2       4250.41       4662.04       265.70 o                         
  -8  -5   2        894.00        942.04       125.13 o                         
  -7  -5   2       4379.13       4660.91       189.74 o                         
  -6  -5   2      20020.66      20542.55       335.11 o                         
  -5  -5   2       4734.40       4519.43       132.44 o                         
  -4  -5   2      22549.27      22514.08       355.21 o                         
  -3  -5   2       6940.30       6944.39       185.38 o                         
  -2  -5   2         81.56        103.17        33.67 o                         
  -1  -5   2      19715.46      19627.54       585.63 o                         
   0  -5   2      10530.94      10838.08       331.04 o                         
   1  -5   2         77.95        124.71        62.69 o                         
   2  -5   2       2752.00       2853.66        82.22 o                         
   3  -5   2       7256.81       7402.61       176.10 o                         
   4  -5   2      13379.21      13408.37       203.08 o                         
   5  -5   2      20977.54      21674.91       265.92 o                         
   6  -5   2      12697.09      12599.74       226.34 o                         
   7  -5   2        191.73        254.99        43.10 o                         
   8  -5   2       4543.23       4051.74       258.89 o                         
   9  -5   2         64.39        229.30       200.80 o                         
  10  -5   2       2379.07       2001.79       401.97 o                         
 -10  -4   2        246.76        282.99       134.58 o                         
  -9  -4   2        213.76        156.84        84.30 o                         
  -8  -4   2        383.61        399.77        93.03 o                         
  -7  -4   2       3722.73       3854.05       246.23 o                         
  -6  -4   2      20486.01      20585.69       401.91 o                         
  -5  -4   2      45958.61      45239.45       482.03 o                         
  -4  -4   2       4844.89       4664.98       125.87 o                         
  -3  -4   2      18746.44      19107.47       322.89 o                         
  -2  -4   2       3511.40       3678.18       111.58 o                         
  -1  -4   2      84043.38      79705.85      1616.00 o                         
   0  -4   2     344630.16     345813.88      5175.03 o                         
   1  -4   2      50948.51      49831.89       895.76 o                         
   2  -4   2      10518.93      10150.69       174.31 o                         
   3  -4   2      13966.95      13769.33       175.63 o                         
   4  -4   2        442.79        535.15        38.38 o                         
   5  -4   2       4073.09       4058.29       111.03 o                         
   6  -4   2      31515.27      31500.68       556.61 o                         
   7  -4   2       8667.14       8431.73       180.81 o                         
   8  -4   2       1950.51       1671.50       154.23 o                         
   9  -4   2        103.51        207.68       133.60 o                         
  10  -4   2       3954.23       3971.08       391.65 o                         
 -10  -3   2       1512.47       1528.94       249.13 o                         
  -9  -3   2      10854.83      11158.75       457.16 o                         
  -8  -3   2      16319.72      16808.96       475.47 o                         
  -7  -3   2      41403.10      42013.34       652.47 o                         
  -6  -3   2      88118.45      87551.91      1052.37 o                         
  -5  -3   2      10122.46      10179.80       219.69 o                         
  -4  -3   2      60236.73      61049.87       654.94 o                         
  -3  -3   2       3017.84       3035.14        85.54 o                         
  -2  -3   2        100.35        165.06        34.00 o                         
  -1  -3   2     124462.55     120316.69      1400.85 o                         
   0  -3   2      77455.69      80882.49      1733.90 o                         
   1  -3   2      47464.81      47813.70       584.87 o                         
   2  -3   2        205.00        218.74        20.70 o                         
   3  -3   2        467.89        507.21        30.89 o                         
   4  -3   2       1326.64       1413.11        64.11 o                         
   5  -3   2      11525.68      11221.10       179.31 o                         
   6  -3   2        318.44        401.76        37.43 o                         
   7  -3   2       4274.97       4156.74       175.77 o                         
   8  -3   2      17190.72      16191.96      2030.28 o                         
   9  -3   2       4892.65       5133.85       331.31 o                         
  10  -3   2        689.54        906.14       311.77 o                         
 -10  -2   2      10385.50      11927.86       656.60 o                         
  -9  -2   2        160.06        166.72       150.85 o                         
  -8  -2   2        586.19        588.34       110.84 o                         
  -7  -2   2       3399.02       3168.30       165.36 o                         
  -6  -2   2       6581.25       6582.39       169.63 o                         
  -5  -2   2       2360.97       2543.50        97.94 o                         
  -4  -2   2      71550.66      69550.15      1100.56 o                         
  -3  -2   2       6544.48       6426.30       116.34 o                         
  -2  -2   2     187828.59     184100.62      1635.88 o                         
  -1  -2   2      12155.15      12470.86       241.61 o                         
   0  -2   2       1009.77        988.59        44.57 o                         
   1  -2   2      10709.38      11058.56       165.09 o                         
   2  -2   2      56111.44      55041.32       493.28 o                         
   3  -2   2      13533.38      13459.21       163.48 o                         
   4  -2   2      15075.18      16006.34       225.31 o                         
   5  -2   2        226.25        330.19        42.03 o                         
   6  -2   2       2899.05       3066.91       181.62 o                         
   7  -2   2      11247.81       9821.09       697.27 o                         
   8  -2   2      39474.78      41722.37      1353.15 o                         
   9  -2   2        247.81        584.22       207.67 o                         
  10  -2   2       1174.82        531.69       239.03 o                         
 -10  -1   2         40.53        -55.90       139.27 o                         
  -9  -1   2       4961.03       4942.05       588.43 o                         
  -8  -1   2      20146.77      20331.12       575.43 o                         
  -7  -1   2         57.22        168.22        54.87 o                         
  -6  -1   2        156.27        195.23        47.67 o                         
  -5  -1   2       8852.00       8275.49       272.29 o                         
  -4  -1   2      28283.12      27336.02       555.30 o                         
  -3  -1   2        233.35        315.15        37.50 o                         
  -2  -1   2      93794.46      93230.66      1329.14 o                         
  -1  -1   2         55.76         96.06        21.26 o                         
   0  -1   2      27908.00      27975.70      1195.45 o                         
   1  -1   2       5023.65       5066.54       108.44 o                         
   2  -1   2      82248.62      82320.27      1087.99 o                         
   3  -1   2      54865.91      54746.78       492.83 o                         
   4  -1   2        949.96        914.71        47.31 o                         
   5  -1   2      11799.85      12065.57       243.95 o                         
   6  -1   2       3724.69       3774.45       178.67 o                         
   7  -1   2      27810.08      28066.49       819.33 o                         
   8  -1   2      37110.00      38651.56      1117.37 o                         
   9  -1   2       6384.04       6034.56       437.09 o                         
  10  -1   2        653.73        697.29       256.45 o                         
 -10   0   2       9394.21       9968.84       575.02 o                         
  -9   0   2       6017.69       6008.11       423.70 o                         
  -8   0   2       3195.29       3333.35       234.86 o                         
  -7   0   2        501.75        600.92        83.61 o                         
  -6   0   2       1603.68       1586.32        99.80 o                         
  -5   0   2        569.86        539.59        84.95 o                         
  -4   0   2     201223.95     202441.69      3207.90 o                         
  -3   0   2        135.08        154.71        41.03 o                         
  -2   0   2      29249.83      29193.89       414.79 o                         
  -1   0   2      74728.07      76526.45       848.79 o                         
   0   0   2       9598.87       9784.96       260.29 o                         
   1   0   2      50221.47      50233.82       692.32 o                         
   2   0   2     263692.09     261789.02      2494.47 o                         
   3   0   2      44356.04      44531.52       497.28 o                         
   4   0   2        334.77        464.73        33.08 o                         
   5   0   2      16356.85      16463.76       368.60 o                         
   6   0   2       2560.74       2667.38       227.00 o                         
   7   0   2        310.25        525.49       134.83 o                         
   8   0   2      37903.23      37797.89      2125.31 o                         
   9   0   2         98.25        116.94       182.03 o                         
  10   0   2         67.83         57.66       184.04 o                         
 -10   1   2      16164.39      16984.31       763.85 o                         
  -9   1   2      10776.16      10884.84       951.92 o                         
  -8   1   2      16135.80      14649.67       950.66 o                         
  -7   1   2        952.40        858.94        78.57 o                         
  -6   1   2      11789.84      11670.05       189.26 o                         
  -5   1   2      53615.68      54650.34       876.28 o                         
  -4   1   2      27258.37      26881.96       555.96 o                         
  -3   1   2      76846.82      77380.54      1408.21 o                         
  -2   1   2     141421.44     138514.75      2155.19 o                         
  -1   1   2       7559.68       8210.53       465.59 o                         
   0   1   2      29369.55      29746.95       558.14 o                         
   1   1   2       4047.82       4666.84       153.09 o                         
   2   1   2      15107.76      15414.54       184.68 o                         
   3   1   2       5005.63       5314.61       128.36 o                         
   4   1   2      52875.78      53746.37       530.38 o                         
   5   1   2      12964.73      13010.63       233.30 o                         
   6   1   2      13570.75      13490.35       367.74 o                         
   7   1   2        280.19        544.47       283.77 o                         
   8   1   2       2947.26       2486.26       267.05 o                         
   9   1   2       2239.85       2156.65       263.20 o                         
  10   1   2       4372.15       4091.67       539.12 o                         
 -10   2   2      11429.34      11538.38       665.69 o                         
  -9   2   2      18324.66      16450.94      1088.54 o                         
  -8   2   2       2209.82       2942.54       222.81 o                         
  -7   2   2      14223.53      14244.03       265.64 o                         
  -6   2   2      38162.28      37906.14       472.16 o                         
  -5   2   2      11140.67      10253.10       248.20 o                         
  -4   2   2      45547.99      45276.74       620.26 o                         
  -3   2   2        423.11        457.37        35.88 o                         
  -2   2   2        274.52        432.65        40.57 o                         
  -1   2   2       3944.76       4029.03        85.71 o                         
   0   2   2     180938.03     184737.30      2280.65 o                         
   1   2   2         72.89        139.83        20.37 o                         
   2   2   2       3352.16       3281.30        84.01 o                         
   3   2   2        182.57        219.75        30.10 o                         
   4   2   2       6125.54       6066.87       142.86 o                         
   5   2   2        281.92        412.24        41.77 o                         
   6   2   2      38745.08      40245.10      1027.02 o                         
   7   2   2       2576.30       3121.23       274.69 o                         
   8   2   2       4446.95       4343.20       496.22 o                         
   9   2   2       1108.09       1317.90       223.03 o                         
  10   2   2         47.13        112.97       197.78 o                         
 -10   3   2      14225.64      14787.92       589.83 o                         
  -9   3   2         81.34         54.58        85.42 o                         
  -8   3   2      27925.26      26721.37       471.88 o                         
  -7   3   2      10466.59      10569.07       253.21 o                         
  -6   3   2       2064.00       2001.14        95.24 o                         
  -5   3   2       1555.72       1246.57        90.42 o                         
  -4   3   2      17915.29      17925.26       343.01 o                         
  -3   3   2      11009.29      11016.62       234.50 o                         
  -2   3   2       9930.79      10178.99       344.96 o                         
  -1   3   2      66347.23      67505.25      1092.76 o                         
   0   3   2        844.83        934.80        60.64 o                         
   1   3   2      27011.56      26780.58       312.67 o                         
   2   3   2       1717.93       1802.57        68.26 o                         
   3   3   2        241.43        279.29        38.51 o                         
   4   3   2     169130.17     169798.89      1402.90 o                         
   5   3   2      24131.78      23508.13       372.45 o                         
   6   3   2       5341.81       5705.11       364.55 o                         
   7   3   2      30185.21      31161.42      1227.85 o                         
   8   3   2      11575.85      11620.42       570.41 o                         
   9   3   2        220.16        152.58       132.25 o                         
 -10   4   2       2892.01       3230.56       446.23 o                         
  -9   4   2       3519.58       3318.88       169.91 o                         
  -8   4   2      28089.14      27756.73       468.42 o                         
  -7   4   2         27.72         25.60        42.51 o                         
  -6   4   2      22428.76      22100.87       480.76 o                         
  -5   4   2        271.32        458.83        59.59 o                         
  -4   4   2       2884.63       2832.95        92.37 o                         
  -3   4   2       6344.62       5734.87       230.22 o                         
  -2   4   2      72816.41      72079.11      1188.03 o                         
  -1   4   2        488.57        615.95       108.95 o                         
   0   4   2      33962.95      33849.34       578.69 o                         
   1   4   2        421.78        464.05        34.57 o                         
   2   4   2        318.94        320.35        32.70 o                         
   3   4   2       3896.10       4282.19       122.95 o                         
   4   4   2      97981.05      97523.58       896.23 o                         
   5   4   2       7937.40       7991.70       264.86 o                         
   6   4   2       2933.90       2905.17       144.87 o                         
   7   4   2       8008.91       7894.43       355.58 o                         
   8   4   2       1051.09       1176.99       198.73 o                         
   9   4   2        117.27         97.10       170.80 o                         
 -10   5   2       1907.27       1824.70       219.60 o                         
  -9   5   2       1919.08       2152.52       130.12 o                         
  -8   5   2       5506.27       5465.96       188.49 o                         
  -7   5   2      42297.62      42291.75       561.28 o                         
  -6   5   2         90.30        165.89        42.39 o                         
  -5   5   2         78.86        114.08        48.19 o                         
  -4   5   2      20844.55      21313.34       640.26 o                         
  -3   5   2       5757.94       5778.19       253.53 o                         
  -2   5   2      37542.91      38635.37       758.28 o                         
  -1   5   2     166774.34     163870.33      2093.54 o                         
   0   5   2      28967.41      30143.97       429.59 o                         
   1   5   2       9228.74       9528.84       165.43 o                         
   2   5   2      12329.97      12592.45       209.28 o                         
   3   5   2      25199.43      25035.79       289.86 o                         
   4   5   2      34360.66      34510.08       494.66 o                         
   5   5   2      10090.52      10094.45       275.22 o                         
   6   5   2        134.12        187.94        71.87 o                         
   7   5   2        343.12        276.97       100.88 o                         
   8   5   2       4917.76       4650.65       446.49 o                         
   9   5   2       1471.51       1524.37       233.75 o                         
 -10   6   2       4824.80       4752.21       336.93 o                         
  -9   6   2       7833.33       7777.24       444.22 o                         
  -8   6   2      56993.02      56651.05       801.23 o                         
  -7   6   2       3083.27       3051.28       168.40 o                         
  -6   6   2      10696.93      10118.40       329.18 o                         
  -5   6   2      63335.32      63309.11      1708.09 o                         
  -4   6   2       7681.10       7487.50       377.96 o                         
  -3   6   2      26758.63      26014.42       516.87 o                         
  -2   6   2      13911.71      14301.12       232.57 o                         
  -1   6   2        212.55        231.77        35.52 o                         
   0   6   2       9581.92       9680.37       198.13 o                         
   1   6   2      12018.90      12287.30       357.64 o                         
   2   6   2      25278.32      26020.43       329.00 o                         
   3   6   2        675.42        752.33        51.16 o                         
   4   6   2       1318.79       1443.92        94.55 o                         
   5   6   2      13376.37      13642.09       397.56 o                         
   6   6   2       5254.20       4729.84       265.70 o                         
   7   6   2       5416.39       5556.72       393.34 o                         
   8   6   2       1156.50       1447.49       177.54 o                         
   9   6   2       2171.28       2516.44       288.77 o                         
 -10   7   2        565.64        415.81       188.90 o                         
  -9   7   2        123.60        129.45        54.71 o                         
  -8   7   2       8965.52       8972.39       283.06 o                         
  -7   7   2       1472.01       1469.89       170.43 o                         
  -6   7   2      30036.11      30900.62       511.42 o                         
  -5   7   2      26517.35      27140.68       715.03 o                         
  -4   7   2       2452.96       2433.89       108.83 o                         
  -3   7   2      18775.59      18444.84       349.18 o                         
  -2   7   2       9271.94       9011.73       177.10 o                         
  -1   7   2      25728.19      24004.89       533.38 o                         
   0   7   2     102111.09     101202.70      1054.16 o                         
   1   7   2         19.07         42.87        26.20 o                         
   2   7   2      13523.26      13964.23       251.26 o                         
   3   7   2        175.79        300.38        44.51 o                         
   4   7   2       3257.59       3346.41       175.04 o                         
   5   7   2        532.98        480.37        83.30 o                         
   6   7   2      46187.79      48855.93      1443.49 o                         
   7   7   2       5640.86       5508.63       312.51 o                         
   8   7   2        836.10       1071.66       158.61 o                         
 -10   8   2       4106.38       3363.22       282.15 o                         
  -9   8   2       1870.95       1617.44       124.74 o                         
  -8   8   2        233.67        292.03        80.09 o                         
  -7   8   2       3357.82       3638.54       262.20 o                         
  -6   8   2        224.34        236.53        44.20 o                         
  -5   8   2       4650.56       4383.88        97.31 o                         
  -4   8   2       9426.72       9113.22       410.55 o                         
  -3   8   2       1167.74       1130.58        86.57 o                         
  -2   8   2        179.61        231.94        32.00 o                         
  -1   8   2        231.13        235.50        41.02 o                         
   0   8   2       5174.65       5113.78       263.53 o                         
   1   8   2      64409.23      64590.75       821.65 o                         
   2   8   2        132.71        163.54        40.57 o                         
   3   8   2       2724.72       2459.73       185.07 o                         
   4   8   2      13256.86      13527.72       472.34 o                         
   5   8   2       1986.82       1938.12       153.09 o                         
   6   8   2       1023.27       1205.23       149.94 o                         
   7   8   2      12771.44      13491.89       716.61 o                         
   8   8   2       6217.87       6583.97       461.50 o                         
 -10   9   2        322.89        394.57       198.46 o                         
  -9   9   2        195.61        272.25        72.62 o                         
  -8   9   2        203.08        299.84        93.25 o                         
  -7   9   2       3347.60       3280.90       254.02 o                         
  -6   9   2       4650.74       4640.35       238.83 o                         
  -5   9   2      41038.57      40226.67       784.54 o                         
  -4   9   2         21.01         24.32        88.88 o                         
  -3   9   2      63607.20      60945.99       769.74 o                         
  -2   9   2        104.68        131.48        29.16 o                         
  -1   9   2          5.60        104.24        47.74 o                         
   0   9   2      62459.25      62683.52       926.00 o                         
   1   9   2      35547.21      35672.10       506.06 o                         
   2   9   2       1235.70       1314.40       113.43 o                         
   3   9   2      36701.20      39803.38      1461.40 o                         
   4   9   2        784.25        612.69       188.40 o                         
   5   9   2        534.55        633.11       213.88 o                         
   6   9   2       5164.37       4545.21       377.54 o                         
   7   9   2       2176.73       2149.26       464.15 o                         
  -9  10   2       9264.83       8961.00       312.26 o                         
  -8  10   2       8897.89       9959.74       620.52 o                         
  -7  10   2       1601.45       1482.49       180.55 o                         
  -6  10   2      17456.16      18176.55       705.90 o                         
  -5  10   2       6684.40       6661.24       302.81 o                         
  -4  10   2      80647.22      81476.77      3344.78 o                         
  -3  10   2       8874.19       8693.42       216.28 o                         
  -2  10   2       4217.47       4132.75       139.94 o                         
  -1  10   2       1022.56        891.41       275.90 o                         
   0  10   2      26471.98      26646.04       525.64 o                         
   1  10   2      13030.12      13446.20       507.02 o                         
   2  10   2      11123.34      11804.89       732.46 o                         
   3  10   2       4002.12       4139.67       445.25 o                         
   4  10   2         97.23        303.36       122.51 o                         
   5  10   2       3608.64       3330.11       315.83 o                         
   6  10   2        369.43        236.67       172.31 o                         
   7  10   2        151.66        147.84       172.64 o                         
  -9  11   2        705.48        878.50       164.65 o                         
  -8  11   2       2053.21       1806.31       223.07 o                         
  -7  11   2       1504.94       1396.06       149.64 o                         
  -6  11   2        295.97        357.91        87.57 o                         
  -5  11   2        142.24        158.21        53.53 o                         
  -4  11   2       2880.25       2938.55       290.16 o                         
  -3  11   2        330.07        313.79        48.40 o                         
  -2  11   2      19613.69      20816.89       571.45 o                         
  -1  11   2        441.57        297.85       100.40 o                         
   0  11   2         62.59         62.70        54.50 o                         
   1  11   2       9908.83       9682.19       507.40 o                         
   2  11   2        405.67        327.52       175.66 o                         
   3  11   2         59.69        214.55       156.55 o                         
   4  11   2       1025.44       1158.23       201.80 o                         
   5  11   2         71.88         96.16       114.04 o                         
   6  11   2        263.18        197.45       165.60 o                         
  -9  12   2      19469.73      20589.38       726.55 o                         
  -8  12   2        262.45        302.09       101.81 o                         
  -7  12   2        646.12        759.96       116.61 o                         
  -6  12   2       1111.94        970.01       131.06 o                         
  -5  12   2        165.42        159.35        72.86 o                         
  -4  12   2        555.74        588.85        93.42 o                         
  -3  12   2      33498.23      34473.13       734.97 o                         
  -2  12   2       1530.04       2206.93       348.66 o                         
  -1  12   2        701.46        575.97       117.13 o                         
   0  12   2       3305.58       3538.48       316.27 o                         
   1  12   2       3914.58       3678.11       330.56 o                         
   2  12   2       8482.59       9450.52       724.98 o                         
   3  12   2      48832.66      54757.20      1998.91 o                         
   4  12   2       1813.95       1911.09       565.39 o                         
   5  12   2      14661.99      15671.44       724.85 o                         
  -7  13   2        101.60         41.24       106.54 o                         
  -6  13   2         12.27         26.31       118.86 o                         
  -5  13   2       4236.92       4460.11       373.91 o                         
  -4  13   2      23003.64      23389.85      1195.03 o                         
  -3  13   2        161.69        229.63       185.72 o                         
  -2  13   2       6329.32       5569.37       648.81 o                         
  -1  13   2      11246.90      11787.92       609.56 o                         
   0  13   2        765.80        592.18       165.58 o                         
   1  13   2        757.56        671.37       294.84 o                         
   2  13   2      19827.71      21007.81      1154.28 o                         
   3  13   2        957.10       1344.97       319.15 o                         
   4  13   2       7273.95       7884.23       515.26 o                         
   5  13   2      11788.18      10780.36       901.07 o                         
  -6  14   2       6463.25       5659.78       572.35 o                         
  -5  14   2         86.50        309.81       212.87 o                         
  -4  14   2        188.12        642.92       190.10 o                         
  -3  14   2      27223.38      26326.69      2568.16 o                         
  -2  14   2       5581.73       6007.39       688.35 o                         
  -1  14   2       2839.39       2569.05       312.88 o                         
   0  14   2       8717.42       9579.24       687.92 o                         
   1  14   2        104.94        116.15       161.23 o                         
   2  14   2        883.09        966.82       287.97 o                         
   3  14   2        255.95        224.27       219.58 o                         
  -5  15   2       1739.50       1779.82       399.28 o                         
  -4  15   2       1401.19       1452.60       389.55 o                         
  -3  15   2         74.94        151.55       280.08 o                         
  -2  15   2         95.93         65.37       208.51 o                         
  -1  15   2      10910.34       9531.13       860.49 o                         
   0  15   2        957.80        478.05       249.08 o                         
   1  15   2       1917.11       1985.33       390.90 o                         
  -4  16   2       4319.50       4588.85       658.81 o                         
  -3  16   2         41.50        299.02       272.54 o                         
  -3 -16   3        830.46        374.46       200.81 o                         
  -2 -16   3       1840.63       2569.66       416.04 o                         
  -1 -16   3       2311.81       3327.71       464.99 o                         
   0 -16   3       3631.60       3683.57       484.12 o                         
   1 -16   3       9720.57       9525.12       767.24 o                         
  -4 -15   3        446.63        585.31       223.93 o                         
  -3 -15   3       2317.94       2150.26       427.61 o                         
  -2 -15   3         22.32        207.49       112.84 o                         
  -1 -15   3        433.65        214.02       115.97 o                         
   0 -15   3        179.78        158.07       130.26 o                         
   1 -15   3         97.55        141.11       125.05 o                         
   2 -15   3        291.56        356.75       155.95 o                         
   3 -15   3       4605.99       4208.15       331.76 o                         
   4 -15   3       1209.81       1336.69       215.94 o                         
   5 -15   3       1104.45       1335.26       289.31 o                         
   6 -15   3         99.71        215.89       195.44 o                         
  -4 -14   3       7780.93       8584.16       488.54 o                         
  -3 -14   3        790.05        899.21       190.92 o                         
  -2 -14   3       1018.72        868.99       197.14 o                         
  -1 -14   3       3424.49       3400.96       344.90 o                         
   0 -14   3        589.45        888.99       597.89 o                         
   1 -14   3      51636.31      55043.07      1389.03 o                         
   2 -14   3       9343.88      10468.05      1032.01 o                         
   3 -14   3        227.42        508.95       111.90 o                         
   4 -14   3      14891.08      15512.54       466.68 o                         
   5 -14   3       2213.95       2448.13       264.08 o                         
   6 -14   3         14.70         84.06       131.41 o                         
   7 -14   3      28584.25      31210.35      1388.39 o                         
  -6 -13   3       1396.15       1046.62       229.64 o                         
  -5 -13   3      15897.48      15868.33       516.42 o                         
  -4 -13   3         16.70        268.72       129.12 o                         
  -3 -13   3       3785.89       3682.26       793.25 o                         
  -2 -13   3       2505.63       2735.46       177.41 o                         
  -1 -13   3       6146.50       5920.71       251.19 o                         
   0 -13   3       4917.05       4701.84       223.64 o                         
   1 -13   3      55687.67      57464.83       979.70 o                         
   2 -13   3       4694.68       4881.55       626.32 o                         
   3 -13   3       3777.74       3759.79       289.53 o                         
   4 -13   3      16235.57      16458.45       646.36 o                         
   5 -13   3       6390.04       6464.88       396.37 o                         
   6 -13   3        427.32        265.04       193.43 o                         
   7 -13   3       6748.33       6176.38       581.07 o                         
   8 -13   3         50.36        124.70       187.73 o                         
  -7 -12   3       4676.44       5687.28       493.19 o                         
  -6 -12   3        400.99        384.39       130.09 o                         
  -5 -12   3      10986.51      11222.46      1860.04 o                         
  -4 -12   3      32163.09      31599.17       927.97 o                         
  -3 -12   3      14840.85      15440.34       461.26 o                         
  -2 -12   3      14576.78      14858.04       345.88 o                         
  -1 -12   3        772.85        798.52        93.29 o                         
   0 -12   3       3348.08       3148.84       175.83 o                         
   1 -12   3      28965.93      29491.99       550.04 o                         
   2 -12   3       6823.73       6618.54       548.25 o                         
   3 -12   3       4573.55       4567.87       260.06 o                         
   4 -12   3       2370.59       2619.10       167.96 o                         
   5 -12   3       1309.91       1041.31       268.19 o                         
   6 -12   3       3726.62       3583.52       208.73 o                         
   7 -12   3       4248.52       3973.39       422.11 o                         
   8 -12   3        105.50        231.64       174.32 o                         
  -8 -11   3      24884.69      25530.23      1155.74 o                         
  -7 -11   3       2622.83       2592.14       244.77 o                         
  -6 -11   3       2061.35       2206.10       221.46 o                         
  -5 -11   3       4866.52       4181.84       389.27 o                         
  -4 -11   3       6627.39       5948.36       355.68 o                         
  -3 -11   3       9619.00      10015.99       345.43 o                         
  -2 -11   3      17284.28      17018.13       381.86 o                         
  -1 -11   3      13581.71      13571.68       742.97 o                         
   0 -11   3      12898.52      12985.43       349.59 o                         
   1 -11   3       1023.02       1058.20        89.30 o                         
   2 -11   3        704.23        888.71       208.52 o                         
   3 -11   3       2240.28       2384.70       148.38 o                         
   4 -11   3       6151.79       6324.04       304.41 o                         
   5 -11   3       4878.87       4642.95       632.36 o                         
   6 -11   3         47.38         52.78        44.20 o                         
   7 -11   3       2559.00       2659.82       234.35 o                         
   8 -11   3       2631.80       3106.14       378.50 o                         
  -8 -10   3       8738.31       7415.26       592.85 o                         
  -7 -10   3        152.61        210.12       103.42 o                         
  -6 -10   3        270.99        288.46       103.42 o                         
  -5 -10   3       4773.64       4659.71       290.22 o                         
  -4 -10   3       2129.92       1892.18       149.39 o                         
  -3 -10   3      42369.14      42695.13       692.98 o                         
  -2 -10   3         69.09        107.73        49.50 o                         
  -1 -10   3      19765.71      18355.53       846.57 o                         
   0 -10   3       3399.66       3343.35       156.92 o                         
   1 -10   3       2783.13       2839.39       160.81 o                         
   2 -10   3       3951.46       3963.79       374.52 o                         
   3 -10   3      55067.98      54587.24       853.03 o                         
   4 -10   3       3277.52       3316.18       150.36 o                         
   5 -10   3       1822.13       1854.76       193.61 o                         
   6 -10   3      23087.41      21963.34       540.99 o                         
   7 -10   3       5265.81       5108.73       237.75 o                         
   8 -10   3        379.31        394.90       169.63 o                         
  -9  -9   3       3161.73       2965.37       400.64 o                         
  -8  -9   3        274.23        314.68       122.34 o                         
  -7  -9   3        435.90        280.98       120.88 o                         
  -6  -9   3        479.12        407.68        83.84 o                         
  -5  -9   3       3657.11       3338.77       231.94 o                         
  -4  -9   3      12757.88      13213.85       358.70 o                         
  -3  -9   3        138.06        130.33        47.27 o                         
  -2  -9   3      18190.43      17944.04       374.18 o                         
  -1  -9   3       1536.20       1455.78       101.09 o                         
   0  -9   3       1052.70       1086.89        76.06 o                         
   1  -9   3      13952.53      13841.02       286.18 o                         
   2  -9   3       4759.89       4887.58       276.93 o                         
   3  -9   3          4.59         57.57        42.95 o                         
   4  -9   3      12014.18      12001.54       442.93 o                         
   5  -9   3      32225.05      31966.42       578.34 o                         
   6  -9   3       1829.39       1700.94       174.60 o                         
   7  -9   3       1538.98       1525.02       132.31 o                         
   8  -9   3        128.11        150.85       122.02 o                         
  -9  -8   3       2311.97       2513.38       374.81 o                         
  -8  -8   3      27783.53      28241.84       813.38 o                         
  -7  -8   3        753.68        944.35       153.70 o                         
  -6  -8   3      40413.11      39362.04       810.55 o                         
  -5  -8   3        132.71        249.07        67.46 o                         
  -4  -8   3       3337.54       3274.14       158.47 o                         
  -3  -8   3     115990.11     116342.50      1174.22 o                         
  -2  -8   3      72770.46      69681.86      1049.68 o                         
  -1  -8   3        963.26        837.94        76.16 o                         
   0  -8   3     129948.00     128760.45      2705.75 o                         
   1  -8   3       6417.55       6428.75       171.36 o                         
   2  -8   3       1978.27       2244.42       175.26 o                         
   3  -8   3      29711.45      29982.86       496.30 o                         
   4  -8   3      38147.14      36976.85       720.56 o                         
   5  -8   3       2698.70       2490.23       110.65 o                         
   6  -8   3      33054.12      33874.07       666.45 o                         
   7  -8   3       4825.51       4741.43       230.56 o                         
   8  -8   3       2780.30       2818.19       312.13 o                         
   9  -8   3       5799.20       6032.87       693.04 o                         
  -9  -7   3       3844.52       4436.92       265.06 o                         
  -8  -7   3       6379.86       6816.83       314.34 o                         
  -7  -7   3      44440.58      43778.65       844.12 o                         
  -6  -7   3      14058.82      13881.22       345.06 o                         
  -5  -7   3       2204.60       2133.96       125.94 o                         
  -4  -7   3       1082.66       1076.32        71.23 o                         
  -3  -7   3      25446.10      25114.03       336.49 o                         
  -2  -7   3      39216.45      37248.21       569.30 o                         
  -1  -7   3       5068.63       5043.33       257.31 o                         
   0  -7   3      17141.98      17465.06       490.91 o                         
   1  -7   3       2642.96       2680.87       256.83 o                         
   2  -7   3       6732.08       6618.85       157.50 o                         
   3  -7   3       9966.47       9869.71       309.58 o                         
   4  -7   3        268.21        268.52        43.35 o                         
   5  -7   3      11411.51      11395.85       327.46 o                         
   6  -7   3       1457.94       1627.96       101.80 o                         
   7  -7   3        613.73        695.56        86.81 o                         
   8  -7   3        227.20        299.09       112.69 o                         
   9  -7   3         37.13         61.68       187.06 o                         
  -9  -6   3        143.90        140.55        92.40 o                         
  -8  -6   3        177.30        327.84        93.96 o                         
  -7  -6   3      19288.27      19703.11       452.32 o                         
  -6  -6   3       2605.19       2529.52       123.11 o                         
  -5  -6   3       3719.79       3607.93       148.78 o                         
  -4  -6   3       4682.79       4722.91       145.56 o                         
  -3  -6   3        904.25        956.50        64.91 o                         
  -2  -6   3      55662.41      52663.64       708.55 o                         
  -1  -6   3      11920.32      10723.13       472.28 o                         
   0  -6   3       3479.07       3512.23       193.79 o                         
   1  -6   3       2787.01       2966.26       293.39 o                         
   2  -6   3       1483.39       1391.58        65.42 o                         
   3  -6   3       2272.18       2196.04        85.93 o                         
   4  -6   3      18454.02      18105.90       486.71 o                         
   5  -6   3      34479.60      34062.79       463.50 o                         
   6  -6   3      18136.62      17996.06       297.25 o                         
   7  -6   3       4843.70       4960.47       151.56 o                         
   8  -6   3      12289.94      11173.09       475.85 o                         
   9  -6   3        109.64         57.99       155.55 o                         
  -9  -5   3        930.86       1091.06       140.70 o                         
  -8  -5   3         70.43        117.00        77.02 o                         
  -7  -5   3       3459.43       3183.25       161.36 o                         
  -6  -5   3      44280.55      42587.42       600.37 o                         
  -5  -5   3      14046.07      13974.42       248.98 o                         
  -4  -5   3       1527.94       1557.59        77.78 o                         
  -3  -5   3        204.52        294.40        45.19 o                         
  -2  -5   3      10627.36      10673.15       217.63 o                         
  -1  -5   3      48588.59      47209.71       915.86 o                         
   0  -5   3     162109.00     160323.75      2569.10 o                         
   1  -5   3       3418.25       3644.52       176.53 o                         
   2  -5   3      77020.42      77543.77       855.69 o                         
   3  -5   3        204.25        296.51        40.47 o                         
   4  -5   3       7021.39       6837.56       140.53 o                         
   5  -5   3      69588.48      70226.15       742.61 o                         
   6  -5   3      76882.69      76716.94       813.72 o                         
   7  -5   3         20.65         31.71        30.58 o                         
   8  -5   3      14387.36      14466.26       520.17 o                         
   9  -5   3       2110.83       1650.77       353.35 o                         
 -10  -4   3       3480.39       3419.93       272.94 o                         
  -9  -4   3       2330.59       2437.60       315.93 o                         
  -8  -4   3      13128.19      13377.59       425.99 o                         
  -7  -4   3      20921.78      20384.51       595.19 o                         
  -6  -4   3        131.74        192.30        53.47 o                         
  -5  -4   3        170.29        228.44        39.52 o                         
  -4  -4   3      85373.47      83739.79       823.98 o                         
  -3  -4   3      17963.19      16774.09       299.99 o                         
  -2  -4   3       9691.89       9439.75       189.90 o                         
  -1  -4   3      58475.30      59263.11       778.70 o                         
   0  -4   3      19684.00      19668.74       347.60 o                         
   1  -4   3      17872.74      18139.09       349.03 o                         
   2  -4   3     211038.34     211081.59      1887.39 o                         
   3  -4   3      10205.18       9602.05       158.75 o                         
   4  -4   3      11623.46      12079.82       186.77 o                         
   5  -4   3      37464.57      37307.24       425.48 o                         
   6  -4   3          1.31         23.00        24.47 o                         
   7  -4   3        125.87        124.74        45.11 o                         
   8  -4   3      17274.58      18108.34      1039.86 o                         
   9  -4   3        768.58       1067.57       268.86 o                         
  10  -4   3        763.58        423.62       173.78 o                         
 -10  -3   3        243.72        268.39       122.44 o                         
  -9  -3   3      10753.36      11057.98       454.68 o                         
  -8  -3   3       3711.32       3573.73       215.76 o                         
  -7  -3   3        562.10        557.07        80.30 o                         
  -6  -3   3      64950.62      63601.61      1081.42 o                         
  -5  -3   3      43970.28      42644.66       567.31 o                         
  -4  -3   3         88.10        178.51        32.95 o                         
  -3  -3   3     118909.14     113592.21      1092.40 o                         
  -2  -3   3      14933.24      13507.02       227.12 o                         
  -1  -3   3       3663.84       3933.15       106.13 o                         
   0  -3   3        299.76        407.60        37.16 o                         
   1  -3   3     109611.98     106481.39      1212.34 o                         
   2  -3   3      24209.38      23778.09       258.50 o                         
   3  -3   3       2005.35       1889.31        66.81 o                         
   4  -3   3      29537.89      29093.39       335.38 o                         
   5  -3   3       4002.26       4119.79       118.10 o                         
   6  -3   3       1352.96       1297.42        82.44 o                         
   7  -3   3        425.11        604.76       208.18 o                         
   8  -3   3       6807.57       7615.91       647.49 o                         
   9  -3   3       1287.19       1631.15       198.41 o                         
  10  -3   3        468.71        231.65       211.20 o                         
 -10  -2   3      43080.35      44884.45      1327.06 o                         
  -9  -2   3         81.16        227.46       188.23 o                         
  -8  -2   3         14.74         71.83        72.14 o                         
  -7  -2   3      11312.16      11356.70       366.61 o                         
  -6  -2   3        305.13        474.58        68.48 o                         
  -5  -2   3       1928.36       1688.22       135.40 o                         
  -4  -2   3      38157.88      37383.96       550.22 o                         
  -3  -2   3        857.95        835.74        60.16 o                         
  -2  -2   3       2471.49       2408.48        96.43 o                         
  -1  -2   3      16549.77      17309.20       409.68 o                         
   0  -2   3      22237.54      23369.42       360.91 o                         
   1  -2   3         34.76        115.99        25.24 o                         
   2  -2   3      48020.47      47685.44       501.82 o                         
   3  -2   3      34042.72      33020.91       368.32 o                         
   4  -2   3      14312.25      13637.05       191.59 o                         
   5  -2   3        702.81        690.20        52.31 o                         
   6  -2   3       3528.64       3509.19       173.53 o                         
   7  -2   3       2500.13       2699.86       364.43 o                         
   8  -2   3      20869.18      21209.95       642.12 o                         
   9  -2   3       6263.42       6041.18       440.73 o                         
  10  -2   3        344.22        169.96       228.96 o                         
 -10  -1   3      25507.04      26623.06       972.46 o                         
  -9  -1   3         51.25         -9.80       248.24 o                         
  -8  -1   3       1481.24       1808.98       176.25 o                         
  -7  -1   3      17103.11      17139.03       387.03 o                         
  -6  -1   3       1471.56       1430.68        91.47 o                         
  -5  -1   3       2319.56       2313.48        95.94 o                         
  -4  -1   3      74546.75      75567.65      1089.73 o                         
  -3  -1   3       2914.05       2773.66       135.10 o                         
  -2  -1   3      59591.07      57116.62       710.02 o                         
  -1  -1   3       1585.91       1674.61        62.56 o                         
   0  -1   3       1060.16       1259.20        50.11 o                         
   1  -1   3      48396.37      48600.71       740.72 o                         
   2  -1   3      42144.90      43380.50       474.48 o                         
   3  -1   3       2745.82       3119.28       105.50 o                         
   4  -1   3     132383.84     131893.62      1106.41 o                         
   5  -1   3      31061.23      31003.16       371.37 o                         
   6  -1   3        908.77       1203.50       110.47 o                         
   7  -1   3      29862.94      29450.23      1292.85 o                         
   8  -1   3      22595.54      23077.66       826.52 o                         
   9  -1   3        369.03        283.58       135.19 o                         
  10  -1   3      36898.51      38776.29      1727.06 o                         
 -10   0   3         33.03         29.39       125.54 o                         
  -9   0   3        537.38        408.73       142.17 o                         
  -8   0   3       5578.66       5055.57       286.27 o                         
  -7   0   3        340.48        325.76        57.33 o                         
  -6   0   3      55337.40      54519.78       566.72 o                         
  -5   0   3        912.08       1018.61        98.09 o                         
  -4   0   3        247.82        335.96        54.82 o                         
  -3   0   3      50495.57      49893.39       771.17 o                         
  -2   0   3       3280.32       3653.84       109.66 o                         
  -1   0   3      30776.14      32820.55       773.53 o                         
   0   0   3      50174.68      50807.88       947.91 o                         
   1   0   3      53900.91      53676.95       630.38 o                         
   2   0   3      48547.95      49489.61       527.32 o                         
   3   0   3      31085.87      31566.78       395.26 o                         
   4   0   3      20727.38      21475.33       300.75 o                         
   5   0   3       2339.45       2217.40        85.10 o                         
   6   0   3       7862.60       8470.80       324.55 o                         
   7   0   3         77.22         92.29        82.79 o                         
   8   0   3        220.46        272.02       129.45 o                         
   9   0   3       2990.60       3073.87       339.95 o                         
  10   0   3        297.43        165.27       193.09 o                         
 -10   1   3      16311.85      17524.98      1185.01 o                         
  -9   1   3       1062.60       1152.22       319.82 o                         
  -8   1   3      10793.52      10659.31       316.00 o                         
  -7   1   3      60776.06      59822.26       624.66 o                         
  -6   1   3       2738.89       2708.89       116.68 o                         
  -5   1   3      28437.51      28055.56       537.57 o                         
  -4   1   3      97492.48      94929.38      1179.91 o                         
  -3   1   3       1811.03       2076.66        91.16 o                         
  -2   1   3     228907.67     236879.25      2922.55 o                         
  -1   1   3      60306.01      57870.15      1395.47 o                         
   0   1   3      33672.75      36169.53       600.31 o                         
   1   1   3      38626.89      38962.36       373.98 o                         
   2   1   3      29782.61      29321.06       319.99 o                         
   3   1   3       3547.17       3410.89        82.45 o                         
   4   1   3      33475.59      35100.04       423.32 o                         
   5   1   3      10157.81      10276.25       204.92 o                         
   6   1   3        556.64        477.99        53.34 o                         
   7   1   3       2715.75       3488.78       292.33 o                         
   8   1   3       3405.70       2979.33       289.79 o                         
   9   1   3          1.73         99.94       111.38 o                         
  10   1   3      26336.28      24753.32      1330.92 o                         
 -10   2   3       7198.70       7201.31       491.57 o                         
  -9   2   3      11538.71      11258.39       445.97 o                         
  -8   2   3      65341.36      65678.94       834.29 o                         
  -7   2   3        209.74        193.85        47.36 o                         
  -6   2   3      25466.23      25508.08       393.63 o                         
  -5   2   3        250.04        268.57        45.70 o                         
  -4   2   3       7980.66       7920.99       193.14 o                         
  -3   2   3        325.76        445.63        66.71 o                         
  -2   2   3     148304.80     146917.22      1814.67 o                         
  -1   2   3       6126.75       6085.81       323.72 o                         
   0   2   3       9866.62      10660.50       332.82 o                         
   1   2   3       1067.79       1101.28        58.02 o                         
   2   2   3      28126.90      27720.05       281.30 o                         
   3   2   3      10874.54      10698.64       182.43 o                         
   4   2   3      15844.11      16136.84       257.35 o                         
   5   2   3         26.08         27.50        33.51 o                         
   6   2   3       6174.69       6088.82       229.87 o                         
   7   2   3       2223.99       2051.13       224.50 o                         
   8   2   3          4.21         25.50       105.94 o                         
   9   2   3       1454.13       1489.28       232.68 o                         
 -10   3   3       1208.49       1427.79       310.10 o                         
  -9   3   3        165.41        219.74        50.22 o                         
  -8   3   3      13195.86      13718.34       298.94 o                         
  -7   3   3      14147.46      14836.58       326.96 o                         
  -6   3   3        716.88        732.91        67.23 o                         
  -5   3   3       7882.94       7885.73       227.75 o                         
  -4   3   3     110709.53     109094.67      1152.39 o                         
  -3   3   3      14613.31      14531.68       284.47 o                         
  -2   3   3       1440.27       1475.11        54.39 o                         
  -1   3   3       2896.24       2874.03       232.71 o                         
   0   3   3        144.77        199.79        27.80 o                         
   1   3   3      11134.45      11609.51       186.93 o                         
   2   3   3      19458.74      19384.18       260.96 o                         
   3   3   3       4991.44       4740.86       113.91 o                         
   4   3   3       1411.24       1529.18        71.64 o                         
   5   3   3      26813.96      27579.95       454.90 o                         
   6   3   3      37283.70      36963.51       625.43 o                         
   7   3   3        262.76        271.57       166.78 o                         
   8   3   3       5053.84       5211.92       382.08 o                         
   9   3   3      19796.60      21034.35       840.77 o                         
 -10   4   3       5364.53       5399.12       464.54 o                         
  -9   4   3        502.84        477.52        76.52 o                         
  -8   4   3       3273.26       3165.23       210.84 o                         
  -7   4   3       1298.25       1246.83       117.43 o                         
  -6   4   3        967.52        914.18       145.31 o                         
  -5   4   3       6103.41       6190.07       437.96 o                         
  -4   4   3      31498.37      32629.91       747.52 o                         
  -3   4   3       5863.74       5877.60       239.96 o                         
  -2   4   3      97170.13      95133.52      1307.33 o                         
  -1   4   3       4614.48       4626.53       277.00 o                         
   0   4   3       3736.65       4153.56       127.72 o                         
   1   4   3     120989.12     123976.72      1085.24 o                         
   2   4   3        164.39        227.65        31.67 o                         
   3   4   3      25687.33      25267.58       322.47 o                         
   4   4   3      31393.62      31748.43       419.16 o                         
   5   4   3      11164.34      10802.73       276.74 o                         
   6   4   3      13441.63      13267.02       435.56 o                         
   7   4   3      19203.67      20184.38       585.18 o                         
   8   4   3        390.78        274.48       171.64 o                         
   9   4   3        620.69       1040.92       200.16 o                         
 -10   5   3        339.62        476.89       123.14 o                         
  -9   5   3       1996.36       2256.19       150.39 o                         
  -8   5   3       8779.59       8495.71       284.81 o                         
  -7   5   3        239.24        365.55        62.05 o                         
  -6   5   3     104535.02     104711.24      1481.40 o                         
  -5   5   3      19514.30      20630.00       893.97 o                         
  -4   5   3       1226.95       1304.46       159.24 o                         
  -3   5   3      17111.32      16376.51       534.27 o                         
  -2   5   3      25499.36      26078.26       401.25 o                         
  -1   5   3       1435.07       1624.57       106.30 o                         
   0   5   3     178020.81     181276.52      1696.22 o                         
   1   5   3      73612.21      73177.03       832.93 o                         
   2   5   3       4784.57       4828.92       120.94 o                         
   3   5   3       3307.18       3389.86       102.73 o                         
   4   5   3       2014.52       1867.87        95.32 o                         
   5   5   3       5550.97       5762.55       183.89 o                         
   6   5   3      56478.46      58140.45      1095.17 o                         
   7   5   3         82.74        124.35        87.87 o                         
   8   5   3       1587.35       1209.90       204.00 o                         
   9   5   3        534.30        489.92       154.92 o                         
 -11   6   3       7016.25       7634.76       592.81 o                         
 -10   6   3       1302.60       1330.81       171.96 o                         
  -9   6   3       1221.47       1174.41       119.95 o                         
  -8   6   3       6937.14       6932.01       331.15 o                         
  -7   6   3      18943.15      19076.21       528.17 o                         
  -6   6   3       8387.80       8887.05       384.83 o                         
  -5   6   3      69887.67      68300.37      2050.29 o                         
  -4   6   3        179.91        246.89        68.27 o                         
  -3   6   3      11897.94      12021.85       315.00 o                         
  -2   6   3      12193.54      12169.44       277.55 o                         
  -1   6   3        221.49        278.64        55.58 o                         
   0   6   3       3283.95       3209.37       186.58 o                         
   1   6   3      16955.77      17354.50       329.79 o                         
   2   6   3       1446.31       1550.60        77.99 o                         
   3   6   3       2358.08       2373.44       102.80 o                         
   4   6   3       6041.21       6238.06       176.76 o                         
   5   6   3       1812.99       1762.63       133.42 o                         
   6   6   3       1011.41       1153.95       139.78 o                         
   7   6   3       7529.72       7507.60       354.03 o                         
   8   6   3        304.32        232.41        96.71 o                         
 -10   7   3        882.66       1130.45       185.46 o                         
  -9   7   3       4054.32       4023.18       187.27 o                         
  -8   7   3        775.01        591.54       124.26 o                         
  -7   7   3        807.88        682.54       170.64 o                         
  -6   7   3       7928.55       8299.90       376.74 o                         
  -5   7   3       2698.08       2950.37       356.39 o                         
  -4   7   3       6460.47       6193.15       214.32 o                         
  -3   7   3       1404.02       1473.70        84.13 o                         
  -2   7   3      16220.98      16408.15       486.29 o                         
  -1   7   3      15355.12      14972.35       394.29 o                         
   0   7   3       1193.46       1263.54       104.56 o                         
   1   7   3        444.17        418.83        50.23 o                         
   2   7   3       1539.96       1390.38       108.43 o                         
   3   7   3       7637.18       7530.59       236.07 o                         
   4   7   3      14382.98      14373.86       371.55 o                         
   5   7   3       1252.33       1154.33       118.45 o                         
   6   7   3      16666.99      16177.78       511.23 o                         
   7   7   3       3119.91       3031.03       231.70 o                         
   8   7   3       1792.72       2103.74       287.81 o                         
 -10   8   3       6259.88       6505.35       396.48 o                         
  -9   8   3       7144.06       6619.55       245.56 o                         
  -8   8   3        137.62        233.08       106.41 o                         
  -7   8   3       7160.47       7018.27       363.14 o                         
  -6   8   3      22066.03      22278.50       843.36 o                         
  -5   8   3         63.19        143.38        48.13 o                         
  -4   8   3       8641.62       8460.29       267.12 o                         
  -3   8   3      43572.38      42750.27       696.05 o                         
  -2   8   3       8583.52       8442.26       288.37 o                         
  -1   8   3       1362.21       1270.17       109.35 o                         
   0   8   3      28598.68      29596.27       496.55 o                         
   1   8   3        977.62       1104.49        81.52 o                         
   2   8   3     108998.23     110155.45      1676.35 o                         
   3   8   3      39715.43      40220.63      1423.02 o                         
   4   8   3          5.43         72.53        79.49 o                         
   5   8   3       3880.09       3487.98       221.24 o                         
   6   8   3      27788.34      26242.56       891.73 o                         
   7   8   3        159.63         93.21       120.42 o                         
   8   8   3      19065.70      18833.46      1064.96 o                         
 -10   9   3       3126.18       2517.13       375.49 o                         
  -9   9   3       1167.77       1348.66       123.46 o                         
  -8   9   3       9668.18      10126.41       464.58 o                         
  -7   9   3        121.26        144.56        73.48 o                         
  -6   9   3         80.66        112.99        66.51 o                         
  -5   9   3       6240.02       6942.48       500.45 o                         
  -4   9   3       7334.26       7218.20       227.20 o                         
  -3   9   3        497.05        521.58        45.33 o                         
  -2   9   3       1237.62       1276.13        93.70 o                         
  -1   9   3       2521.12       2725.02       292.07 o                         
   0   9   3        168.23        179.81        45.41 o                         
   1   9   3      10130.38      10384.48       268.57 o                         
   2   9   3      34331.33      34032.42       904.61 o                         
   3   9   3       4885.99       5046.79       470.75 o                         
   4   9   3       2909.43       2850.74       265.49 o                         
   5   9   3       6874.77       6684.51       501.79 o                         
   6   9   3        152.04        380.82       181.69 o                         
   7   9   3        419.26        494.22       160.07 o                         
 -10  10   3       1096.08       1227.64       281.60 o                         
  -9  10   3      28491.88      28773.54       704.30 o                         
  -8  10   3         59.89         85.80        82.88 o                         
  -7  10   3       3766.48       4004.00       237.72 o                         
  -6  10   3      27560.66      28957.98       671.50 o                         
  -5  10   3       3235.19       3644.29       313.87 o                         
  -4  10   3       1586.48       1368.53        91.41 o                         
  -3  10   3      99542.38      99237.84      1708.30 o                         
  -2  10   3       9922.84      10028.73       455.43 o                         
  -1  10   3      15087.88      14961.66       551.17 o                         
   0  10   3        230.36        336.96        59.98 o                         
   1  10   3        284.15        277.17       108.89 o                         
   2  10   3       2743.73       2349.85       335.93 o                         
   3  10   3      17873.70      18297.23       975.81 o                         
   4  10   3        316.17        248.70       120.47 o                         
   5  10   3        783.77        849.39       286.63 o                         
   6  10   3        206.17         88.84       148.84 o                         
  -9  11   3       2811.97       2621.85       209.88 o                         
  -8  11   3       7643.61       7521.19       408.54 o                         
  -7  11   3       5001.90       4845.05       264.04 o                         
  -6  11   3        391.77        377.31        94.31 o                         
  -5  11   3        240.75        213.25       125.79 o                         
  -4  11   3       9631.93       9483.54       335.09 o                         
  -3  11   3       6944.11       5586.60       862.10 o                         
  -2  11   3       5588.26       5633.38       316.19 o                         
  -1  11   3        142.76        155.57        69.74 o                         
   0  11   3       8864.22       8977.71       297.12 o                         
   1  11   3      13004.75      14334.72      1044.24 o                         
   2  11   3      10551.21       9794.37       711.62 o                         
   3  11   3       2113.50       2417.83       365.42 o                         
   4  11   3        981.97       1315.93       212.33 o                         
   5  11   3       4760.63       3724.64       473.08 o                         
   6  11   3        257.86        231.64       204.15 o                         
  -9  12   3       1440.86       1926.30       332.89 o                         
  -8  12   3        296.80         88.50       161.25 o                         
  -7  12   3      15489.07      15524.58       539.12 o                         
  -6  12   3        509.57        506.16       126.75 o                         
  -5  12   3       6103.56       6008.05       432.64 o                         
  -4  12   3       2070.89       1734.55       126.64 o                         
  -3  12   3        547.29        751.26       249.08 o                         
  -2  12   3       4841.37       3847.08       531.09 o                         
  -1  12   3       6294.13       6568.26       436.42 o                         
   0  12   3       1620.84       1349.34       210.36 o                         
   1  12   3        129.77        280.01       134.02 o                         
   2  12   3       2026.41       2496.61       389.90 o                         
   3  12   3       5291.77       6684.92       637.04 o                         
   4  12   3       8413.68       7470.75       486.53 o                         
   5  12   3      10584.81      10876.26       801.45 o                         
  -7  13   3       2581.74       2333.37       381.52 o                         
  -6  13   3        180.90        101.45       136.71 o                         
  -5  13   3       8676.35       8820.24       901.35 o                         
  -4  13   3        237.49        140.92       136.60 o                         
  -3  13   3        125.15        153.57       119.55 o                         
  -2  13   3        301.56        591.01       246.39 o                         
  -1  13   3      48559.54      48268.86      2068.96 o                         
   0  13   3       1064.30        992.14       198.90 o                         
   1  13   3        115.25         49.39       109.30 o                         
   2  13   3      10535.46      10143.75       805.49 o                         
   3  13   3        323.74        482.73       230.30 o                         
   4  13   3         49.44        260.01       143.45 o                         
  -6  14   3       1708.24       1343.66       340.61 o                         
  -5  14   3       4951.70       4828.36       648.43 o                         
  -4  14   3       5429.80       4558.21       666.21 o                         
  -3  14   3          8.95         -1.44       107.44 o                         
  -2  14   3      32738.64      31845.25      1590.01 o                         
  -1  14   3      27208.62      26049.48      2644.78 o                         
   0  14   3        554.35        617.61       183.89 o                         
   1  14   3       1083.88       1030.52       310.77 o                         
  -5  15   3       4545.88       4649.91       647.75 o                         
  -4  15   3       1117.37        632.60       299.37 o                         
  -3  15   3        483.06        682.20       306.74 o                         
  -2  15   3        934.89        990.62       319.82 o                         
  -1  15   3       2444.59       2003.47       405.99 o                         
   0  15   3        204.34        166.94       210.52 o                         
  -4 -16   4      14923.99      16389.61       966.56 o                         
  -3 -16   4         80.73         93.53       176.67 o                         
  -2 -16   4      11204.18      11960.79       843.73 o                         
  -1 -16   4       1599.15       2125.45       386.20 o                         
   0 -16   4         23.40         50.28       160.24 o                         
   1 -16   4      10419.35      11097.84       590.51 o                         
   2 -16   4      11269.69      11861.30       866.88 o                         
   3 -16   4        997.89       1191.10       318.14 o                         
  -4 -15   4        370.88        418.70       203.15 o                         
  -3 -15   4       2118.25       2581.22       456.95 o                         
  -2 -15   4        457.16        406.88       131.64 o                         
  -1 -15   4         40.18        -92.19       180.02 o                         
   0 -15   4       4896.50       5722.40       409.72 o                         
   1 -15   4       6910.98       6919.68       388.20 o                         
   2 -15   4         26.74         31.68       105.38 o                         
   3 -15   4        329.38        296.54       136.19 o                         
   4 -15   4       2668.88       3290.35       314.89 o                         
   5 -15   4       1903.02       1730.88       331.89 o                         
   6 -15   4         57.51        125.04       168.62 o                         
  -4 -14   4         98.81         24.68       112.29 o                         
  -3 -14   4       2613.85       2879.05       288.01 o                         
  -2 -14   4       2479.52       2457.27       275.89 o                         
  -1 -14   4       1106.69       1064.05       251.77 o                         
   0 -14   4         88.21        486.34       274.38 o                         
   1 -14   4        217.62        228.47       111.07 o                         
   2 -14   4       4485.46       4335.04       300.04 o                         
   3 -14   4      23794.50      25242.32       684.49 o                         
   4 -14   4        203.55        224.97        92.53 o                         
   5 -14   4         79.26        109.78       111.60 o                         
   6 -14   4      13436.91      12940.90       580.48 o                         
   7 -14   4        406.13         44.92       156.89 o                         
  -7 -13   4       5464.59       6314.04       535.78 o                         
  -6 -13   4        465.82        530.67       184.04 o                         
  -5 -13   4       3750.71       2888.68       357.40 o                         
  -4 -13   4        261.67        497.13       140.33 o                         
  -3 -13   4         14.45         -1.74       102.13 o                         
  -2 -13   4      34181.02      35476.72      1024.37 o                         
  -1 -13   4       2392.96       2385.56       156.41 o                         
   0 -13   4       4109.15       3977.60       194.06 o                         
   1 -13   4       3258.69       2992.05       161.29 o                         
   2 -13   4      13837.86      15554.66       882.11 o                         
   3 -13   4       7801.62       7956.63       280.75 o                         
   4 -13   4      25182.20      24531.86       920.49 o                         
   5 -13   4         68.99        112.32       105.62 o                         
   6 -13   4         86.73        109.71       109.34 o                         
   7 -13   4        717.83        544.42       203.15 o                         
   8 -13   4        139.04         84.14       158.90 o                         
  -8 -12   4       4754.39       3944.84       441.56 o                         
  -7 -12   4         29.24        145.15       137.44 o                         
  -6 -12   4      11351.92      10982.49       699.21 o                         
  -5 -12   4       7067.88       6529.14       509.33 o                         
  -4 -12   4       5668.75       6166.36       382.62 o                         
  -3 -12   4      89764.52      93346.08      1924.41 o                         
  -2 -12   4      26423.32      26933.39       524.61 o                         
  -1 -12   4       2332.27       2536.87       246.30 o                         
   0 -12   4      18192.01      17975.45       477.19 o                         
   1 -12   4      13381.16      13648.53       568.61 o                         
   2 -12   4        199.86        324.17       158.90 o                         
   3 -12   4      74280.70      75884.58      1640.45 o                         
   4 -12   4        222.69        223.58        54.18 o                         
   5 -12   4       1567.43       1918.89       213.15 o                         
   6 -12   4       3104.27       3362.96       212.72 o                         
   7 -12   4         33.81         78.11       131.07 o                         
   8 -12   4         32.34         78.44       137.44 o                         
  -8 -11   4      11978.18      11047.82       740.12 o                         
  -7 -11   4       1778.38       1940.02       217.59 o                         
  -6 -11   4       5144.62       4499.10       468.95 o                         
  -5 -11   4      10110.93       9512.48       439.09 o                         
  -4 -11   4       2998.35       3028.50       260.68 o                         
  -3 -11   4       1722.71       1687.55       147.30 o                         
  -2 -11   4       1254.84       1199.75        98.49 o                         
  -1 -11   4        933.24        935.36       281.77 o                         
   0 -11   4        485.48        386.11        71.93 o                         
   1 -11   4       4622.44       4396.18       174.15 o                         
   2 -11   4      16331.16      17457.58       861.81 o                         
   3 -11   4       4014.67       3759.64       167.75 o                         
   4 -11   4        576.63        551.70       101.41 o                         
   5 -11   4        765.73        832.78       142.26 o                         
   6 -11   4         23.01         55.89        73.03 o                         
   7 -11   4        183.36        218.98        94.56 o                         
   8 -11   4       1661.91       1391.27       285.63 o                         
  -8 -10   4       7009.75       7085.94       582.42 o                         
  -7 -10   4       3266.50       3636.60       284.20 o                         
  -6 -10   4       1024.80       1235.58       158.87 o                         
  -5 -10   4       6125.44       6191.49       377.49 o                         
  -4 -10   4        171.76         25.68        95.21 o                         
  -3 -10   4       2924.70       2916.08       168.52 o                         
  -2 -10   4      11855.33      11516.20       287.70 o                         
  -1 -10   4       1533.52       1555.63       155.38 o                         
   0 -10   4      10621.67      10366.89       284.40 o                         
   1 -10   4      28851.21      28132.02       536.99 o                         
   2 -10   4       8850.63       8917.38       569.79 o                         
   3 -10   4       8883.76       8626.24       238.81 o                         
   4 -10   4      10932.21      10394.98       649.36 o                         
   5 -10   4       4841.26       4546.59       284.72 o                         
   6 -10   4      23424.71      23358.38       651.79 o                         
   7 -10   4       1195.06       1338.01       239.03 o                         
   8 -10   4       2389.68       2546.58       345.31 o                         
  -9  -9   4       7362.45       7107.43       612.60 o                         
  -8  -9   4       1035.20        772.65       160.32 o                         
  -7  -9   4        199.49         98.83        90.05 o                         
  -6  -9   4      19804.74      18147.78       577.36 o                         
  -5  -9   4        408.87        240.28        93.29 o                         
  -4  -9   4       1783.44       1560.00       141.82 o                         
  -3  -9   4       7063.56       6989.93       203.64 o                         
  -2  -9   4       3157.32       2984.60       156.23 o                         
  -1  -9   4      89347.93      89179.55      1681.12 o                         
   0  -9   4      26332.77      27316.61       733.78 o                         
   1  -9   4        436.76        308.98        71.79 o                         
   2  -9   4      11763.71      11738.50       326.86 o                         
   3  -9   4      47074.47      46664.87       620.04 o                         
   4  -9   4       6373.51       6348.79       275.79 o                         
   5  -9   4      50178.21      51313.49      1646.52 o                         
   6  -9   4      36599.22      35932.59       728.08 o                         
   7  -9   4        261.05        324.00       100.03 o                         
   8  -9   4       4284.67       3933.14       281.88 o                         
  -9  -8   4        228.97         42.91       137.44 o                         
  -8  -8   4        331.88        575.70       141.33 o                         
  -7  -8   4      14061.76      13762.20       534.83 o                         
  -6  -8   4       5795.58       6345.81       348.92 o                         
  -5  -8   4       9342.32       9530.86       425.41 o                         
  -4  -8   4       2380.29       2309.80       121.72 o                         
  -3  -8   4          6.25         17.65        32.89 o                         
  -2  -8   4        829.09       1047.35       113.22 o                         
  -1  -8   4     116471.52     115869.98      1319.81 o                         
   0  -8   4         25.23         64.80        54.22 o                         
   1  -8   4       2785.93       2782.87       163.28 o                         
   2  -8   4      45086.72      46593.99       629.23 o                         
   3  -8   4        162.33        210.44        34.20 o                         
   4  -8   4      11182.35      10919.03       350.94 o                         
   5  -8   4      18596.86      18704.62       805.86 o                         
   6  -8   4       1983.48       1649.87       133.68 o                         
   7  -8   4        913.56        858.92       140.53 o                         
   8  -8   4        259.93        431.43       100.31 o                         
   9  -8   4        185.64        186.72       208.85 o                         
  -9  -7   4      14200.83      13308.72       825.38 o                         
  -8  -7   4       4105.51       4048.15       390.63 o                         
  -7  -7   4       6584.77       7113.03       487.54 o                         
  -6  -7   4     124771.96     122553.09      1827.71 o                         
  -5  -7   4       3138.39       2765.94       171.74 o                         
  -4  -7   4      33306.55      32423.60       485.08 o                         
  -3  -7   4        228.35        270.85        45.23 o                         
  -2  -7   4        155.27        190.05        44.25 o                         
  -1  -7   4      20052.62      19856.85       527.56 o                         
   0  -7   4     103087.29     105568.24      1863.51 o                         
   1  -7   4       5385.77       4949.40       182.26 o                         
   2  -7   4       8947.46       8746.03       200.42 o                         
   3  -7   4       5197.69       4793.26       156.28 o                         
   4  -7   4      20050.25      19354.38       735.90 o                         
   5  -7   4       6871.68       7015.42       259.50 o                         
   6  -7   4      10088.83       9980.29       262.67 o                         
   7  -7   4        427.15        440.21       106.97 o                         
   8  -7   4      20047.49      20369.89       570.39 o                         
   9  -7   4       3851.77       4705.49       578.00 o                         
  -9  -6   4        250.35        346.59       101.33 o                         
  -8  -6   4       1737.92       1746.42       164.28 o                         
  -7  -6   4       9274.56       9940.80       319.93 o                         
  -6  -6   4      13289.92      12725.61       373.71 o                         
  -5  -6   4        214.49        254.03        50.85 o                         
  -4  -6   4       6898.09       7203.38       172.95 o                         
  -3  -6   4        446.67        581.46        66.09 o                         
  -2  -6   4      44205.10      42601.02       687.62 o                         
  -1  -6   4      13908.61      13435.15       279.91 o                         
   0  -6   4      12939.65      12974.35       262.24 o                         
   1  -6   4      15316.97      14686.48       291.34 o                         
   2  -6   4      15778.62      16047.78       286.56 o                         
   3  -6   4        633.33        585.96        52.80 o                         
   4  -6   4       1988.61       2010.21       113.50 o                         
   5  -6   4       2783.74       2658.35       132.20 o                         
   6  -6   4       3622.17       3524.93       118.32 o                         
   7  -6   4       3255.66       3215.69       209.54 o                         
   8  -6   4      31038.54      30162.93       709.40 o                         
   9  -6   4       2458.90       3105.46       462.99 o                         
 -10  -5   4      19725.72      19078.53       755.05 o                         
  -9  -5   4        942.44        992.21       132.76 o                         
  -8  -5   4       9175.10       9757.27       406.82 o                         
  -7  -5   4       3035.12       2742.98       181.04 o                         
  -6  -5   4       5187.65       4939.10       175.95 o                         
  -5  -5   4      23478.52      22968.40       337.75 o                         
  -4  -5   4      22309.01      21704.70       360.04 o                         
  -3  -5   4        430.00        458.19        50.15 o                         
  -2  -5   4       6023.41       5975.27       177.19 o                         
  -1  -5   4         75.42        125.89        31.45 o                         
   0  -5   4       2722.86       3121.97       147.03 o                         
   1  -5   4      73075.53      72570.03      1059.07 o                         
   2  -5   4      50669.58      50596.57       572.70 o                         
   3  -5   4      45979.01      44768.79       519.60 o                         
   4  -5   4      18655.89      18760.04       269.04 o                         
   5  -5   4       2362.55       2413.88       122.38 o                         
   6  -5   4        256.92        274.50        55.62 o                         
   7  -5   4      78175.77      78325.16      1120.86 o                         
   8  -5   4       1737.26       1639.03       339.27 o                         
   9  -5   4        598.73        685.55       238.69 o                         
 -10  -4   4        625.42        818.75       154.89 o                         
  -9  -4   4        309.77        408.24       104.27 o                         
  -8  -4   4       3564.76       3664.88       234.56 o                         
  -7  -4   4       4561.56       4425.13       205.60 o                         
  -6  -4   4        989.60       1071.98       119.67 o                         
  -5  -4   4         48.17         27.70        31.19 o                         
  -4  -4   4     121607.38     117689.57      1291.50 o                         
  -3  -4   4       4289.90       4055.94       125.67 o                         
  -2  -4   4       5874.21       5797.86       135.74 o                         
  -1  -4   4      15366.01      15833.75       294.20 o                         
   0  -4   4        579.28        639.74       140.30 o                         
   1  -4   4        129.47        196.76        48.22 o                         
   2  -4   4     123800.34     123451.33      1179.69 o                         
   3  -4   4       8214.32       8393.63       155.50 o                         
   4  -4   4         82.24        112.08        31.46 o                         
   5  -4   4       2529.61       2462.65       133.87 o                         
   6  -4   4       1859.21       1798.23       122.49 o                         
   7  -4   4         27.93         38.34        83.94 o                         
   8  -4   4      20281.40      21982.96      1140.93 o                         
   9  -4   4       3209.69       3568.20       483.11 o                         
 -10  -3   4      42874.70      44056.99      1044.38 o                         
  -9  -3   4        352.07        246.98       120.72 o                         
  -8  -3   4      20974.53      21322.39      1067.48 o                         
  -7  -3   4      21184.32      21308.43       592.36 o                         
  -6  -3   4       5239.43       5482.47       262.17 o                         
  -5  -3   4     114556.55     110133.31      1367.57 o                         
  -4  -3   4     124629.90     123607.88      1487.01 o                         
  -3  -3   4       2310.14       2020.90        81.17 o                         
  -2  -3   4      90869.04      89385.55       974.04 o                         
  -1  -3   4     123450.40     124164.16      1754.16 o                         
   0  -3   4      22098.10      21280.92       376.21 o                         
   1  -3   4      35246.59      35354.27       481.38 o                         
   2  -3   4      58861.86      59152.17       693.22 o                         
   3  -3   4       1634.95       1442.68        56.53 o                         
   4  -3   4      43191.49      43955.46       489.81 o                         
   5  -3   4        239.09        302.14        39.52 o                         
   6  -3   4        967.51       1056.28       114.63 o                         
   7  -3   4      13090.01      13038.39       553.50 o                         
   8  -3   4        340.53        133.09       141.80 o                         
   9  -3   4        531.82        203.11       110.13 o                         
  10  -3   4      12592.25      13588.99       964.15 o                         
 -10  -2   4        243.69        260.37       156.22 o                         
  -9  -2   4      29961.42      30791.26      1001.69 o                         
  -8  -2   4       8316.21       8157.33       330.64 o                         
  -7  -2   4       7591.09       7724.26       258.14 o                         
  -6  -2   4      18048.46      17856.99       282.57 o                         
  -5  -2   4       9774.26       9200.56       253.30 o                         
  -4  -2   4       5425.29       5826.05       196.64 o                         
  -3  -2   4       2979.47       2908.74       144.74 o                         
  -2  -2   4      40024.88      40460.57       490.08 o                         
  -1  -2   4       7018.23       7015.73       133.17 o                         
   0  -2   4     229094.78     223155.23      2615.04 o                         
   1  -2   4      20353.77      20404.76       704.02 o                         
   2  -2   4       7935.12       7370.81       150.11 o                         
   3  -2   4      11211.55      10938.65       162.87 o                         
   4  -2   4        660.91        715.90        48.75 o                         
   5  -2   4       4035.94       4004.37       116.71 o                         
   6  -2   4      34177.82      34804.67       567.37 o                         
   7  -2   4       2558.12       2566.18       253.68 o                         
   8  -2   4        834.87        585.99       232.65 o                         
   9  -2   4       5364.21       5187.53       637.55 o                         
  10  -2   4       9966.87       9446.57       802.44 o                         
 -10  -1   4      10893.60      10825.61       474.60 o                         
  -9  -1   4       5751.17       5846.21       439.97 o                         
  -8  -1   4        169.71        151.76        69.99 o                         
  -7  -1   4       3339.40       3291.47       156.67 o                         
  -6  -1   4        138.50        209.68        42.94 o                         
  -5  -1   4       8879.22       8373.63       222.21 o                         
  -4  -1   4       4446.74       3988.13       163.95 o                         
  -3  -1   4        254.55        248.28        28.87 o                         
  -2  -1   4       1938.11       1998.37        64.51 o                         
  -1  -1   4        389.44        452.06        34.27 o                         
   0  -1   4       3382.32       3617.35       147.12 o                         
   1  -1   4       2394.98       2448.30       157.91 o                         
   2  -1   4      14729.79      14224.57       265.29 o                         
   3  -1   4      26809.51      27362.44       388.41 o                         
   4  -1   4      48813.98      49018.18       514.27 o                         
   5  -1   4       6215.19       6163.69       141.28 o                         
   6  -1   4      27411.98      27586.25       396.23 o                         
   7  -1   4       1408.81       1479.44       285.29 o                         
   8  -1   4       5295.49       5359.61       385.96 o                         
   9  -1   4       7235.20       6828.91       604.39 o                         
  10  -1   4       3738.39       3401.94       491.50 o                         
 -10   0   4         91.49        128.73       171.97 o                         
  -9   0   4         78.95        265.45       194.94 o                         
  -8   0   4      32524.04      32235.79      1038.90 o                         
  -7   0   4         38.03         88.29        32.31 o                         
  -6   0   4        426.42        333.79        50.43 o                         
  -5   0   4      17052.83      17000.15       433.44 o                         
  -4   0   4      52426.61      51703.99       736.94 o                         
  -3   0   4       5986.75       6491.44       168.57 o                         
  -2   0   4     236686.30     239847.89      2577.39 o                         
  -1   0   4      22080.45      22216.89       319.32 o                         
   0   0   4     100308.12     100936.78      1749.15 o                         
   1   0   4      29009.38      29028.57       548.28 o                         
   2   0   4       4493.90       4047.42       119.52 o                         
   3   0   4      19977.10      20711.30       361.49 o                         
   4   0   4     164951.97     166245.98      1587.05 o                         
   5   0   4        793.87        909.45        64.97 o                         
   6   0   4       6228.92       6570.21       197.32 o                         
   7   0   4      14577.14      14246.83       597.56 o                         
   8   0   4       3256.78       3683.60       491.67 o                         
   9   0   4       1558.63       1609.96       241.38 o                         
  10   0   4       7240.27       7191.86       688.04 o                         
 -10   1   4       4182.70       5382.50       657.81 o                         
  -9   1   4       7972.50       7831.50       308.60 o                         
  -8   1   4      18666.95      18425.81       259.83 o                         
  -7   1   4      12851.96      13068.64       309.98 o                         
  -6   1   4      16039.76      16188.92       299.69 o                         
  -5   1   4       7488.99       7803.85       250.29 o                         
  -4   1   4        695.93        841.99        63.04 o                         
  -3   1   4      33766.91      33205.62       439.20 o                         
  -2   1   4     123440.84     123401.95      1617.93 o                         
  -1   1   4      96219.98      95579.22      1655.20 o                         
   0   1   4      86144.00      87782.30      3720.04 o                         
   1   1   4       2261.65       2541.09        74.32 o                         
   2   1   4      69272.39      68777.92       773.02 o                         
   3   1   4      42205.46      42970.75       462.23 o                         
   4   1   4       2168.12       2032.93       114.70 o                         
   5   1   4        431.16        485.31        66.83 o                         
   6   1   4       8252.43       7869.18       272.05 o                         
   7   1   4        431.02        526.52       135.74 o                         
   8   1   4       7546.34       7632.19       460.93 o                         
   9   1   4        261.59        322.93       152.04 o                         
 -10   2   4       1103.93       1002.20       139.28 o                         
  -9   2   4       3101.52       2594.70       146.48 o                         
  -8   2   4      78376.73      78692.16      1036.68 o                         
  -7   2   4       3836.30       3884.95       161.81 o                         
  -6   2   4        489.27        621.83        82.28 o                         
  -5   2   4      52245.46      53340.49       802.83 o                         
  -4   2   4       3652.39       3959.91       147.75 o                         
  -3   2   4      13240.28      12611.36       288.33 o                         
  -2   2   4      42922.38      43352.55       761.93 o                         
  -1   2   4        393.07        505.98        86.49 o                         
   0   2   4       3339.58       3203.33        97.11 o                         
   1   2   4        525.64        833.45        99.03 o                         
   2   2   4      42023.60      42671.21       420.19 o                         
   3   2   4       3772.45       3759.57        98.80 o                         
   4   2   4      16700.71      16787.93       241.17 o                         
   5   2   4      15622.94      15739.15       361.84 o                         
   6   2   4       1214.89       1427.46       190.75 o                         
   7   2   4       6568.64       7537.98       628.20 o                         
   8   2   4       1764.53       1772.23       237.15 o                         
   9   2   4       2279.33       2359.38       281.11 o                         
 -10   3   4       2297.49       2449.06       221.20 o                         
  -9   3   4        987.59        941.97        90.60 o                         
  -8   3   4       3780.31       3661.47       210.90 o                         
  -7   3   4        946.08        955.05        94.29 o                         
  -6   3   4       6588.17       6691.77       177.33 o                         
  -5   3   4      39129.80      39401.51       503.05 o                         
  -4   3   4       6300.26       5799.61       220.11 o                         
  -3   3   4      34458.68      32710.10       491.79 o                         
  -2   3   4      10851.08      10653.46       405.81 o                         
  -1   3   4      21658.99      21451.20       317.76 o                         
   0   3   4      71636.49      75217.27       847.56 o                         
   1   3   4       2707.74       2394.41        95.74 o                         
   2   3   4       4157.64       4205.17        98.64 o                         
   3   3   4       1819.03       1923.77        78.39 o                         
   4   3   4        432.19        558.11        50.41 o                         
   5   3   4        596.31        611.22        66.44 o                         
   6   3   4      46693.79      47280.57      1292.65 o                         
   7   3   4      25984.45      26861.29       853.74 o                         
   8   3   4         88.44         67.44        96.31 o                         
   9   3   4       4468.24       4010.93       443.73 o                         
 -11   4   4         14.54        -40.90       131.07 o                         
 -10   4   4       2393.41       2561.61       228.18 o                         
  -9   4   4       5100.04       5063.67       215.63 o                         
  -8   4   4        185.22        239.38        90.70 o                         
  -7   4   4        232.80        121.72        88.17 o                         
  -6   4   4      51701.69      53053.45       834.27 o                         
  -5   4   4       2606.36       2408.67       249.23 o                         
  -4   4   4       1254.34       1212.33       104.49 o                         
  -3   4   4       2471.69       2442.64       121.87 o                         
  -2   4   4       2835.86       2790.82        85.12 o                         
  -1   4   4      57750.51      56227.65      1032.85 o                         
   0   4   4      79532.49      81479.04       926.42 o                         
   1   4   4      40336.98      39757.64       563.17 o                         
   2   4   4       9928.66      10149.37       167.42 o                         
   3   4   4      51793.05      52221.20       505.60 o                         
   4   4   4       1843.98       1735.16        86.16 o                         
   5   4   4      20413.52      20703.86       334.18 o                         
   6   4   4      33625.74      35187.85       842.57 o                         
   7   4   4       2945.24       2989.94       277.90 o                         
   8   4   4      15023.27      14726.59      1697.41 o                         
 -11   5   4        841.01        850.16       242.71 o                         
 -10   5   4        153.69        126.61       103.52 o                         
  -9   5   4       1181.95       1165.16       156.02 o                         
  -8   5   4       1129.85       1380.12       193.34 o                         
  -7   5   4      12332.26      12540.97       329.82 o                         
  -6   5   4        560.78        748.35       100.15 o                         
  -5   5   4      28312.14      30082.54      1208.90 o                         
  -4   5   4       4102.37       4007.52       216.44 o                         
  -3   5   4       9794.86       9871.82       323.37 o                         
  -2   5   4        414.00        574.44        71.41 o                         
  -1   5   4        211.00        763.66       137.78 o                         
   0   5   4      48784.88      49556.05       678.77 o                         
   1   5   4      11941.54      12616.98       216.83 o                         
   2   5   4      29256.17      29329.26       483.53 o                         
   3   5   4       2163.72       1944.15       103.41 o                         
   4   5   4       3505.23       3351.12       123.81 o                         
   5   5   4       3996.20       4182.06       219.56 o                         
   6   5   4        690.30        804.06       117.93 o                         
   7   5   4        334.07        489.95       109.46 o                         
   8   5   4        136.16        171.85       115.88 o                         
 -11   6   4        300.97        240.36       190.08 o                         
 -10   6   4       7362.56       7145.46       374.39 o                         
  -9   6   4      40435.59      42484.73       961.88 o                         
  -8   6   4      10533.55      10263.88       509.49 o                         
  -7   6   4       8382.69       8003.26       523.13 o                         
  -6   6   4      76348.66      79974.41      1592.00 o                         
  -5   6   4      14132.33      14714.07       837.97 o                         
  -4   6   4      82529.95      83569.96      3018.68 o                         
  -3   6   4      69301.34      69117.94      1107.22 o                         
  -2   6   4       5579.02       5716.33       212.27 o                         
  -1   6   4        210.81        264.83        89.51 o                         
   0   6   4      51155.66      52038.64       862.11 o                         
   1   6   4         25.07         67.90        32.89 o                         
   2   6   4      12755.43      12704.53       241.09 o                         
   3   6   4      28305.23      28178.60       456.56 o                         
   4   6   4      13620.45      13544.81       313.93 o                         
   5   6   4        122.06        184.35        59.72 o                         
   6   6   4        187.47        243.71        82.99 o                         
   7   6   4         78.90         54.54        75.61 o                         
 -11   7   4       8642.62       8059.29       640.12 o                         
 -10   7   4      11366.00      11151.22       533.70 o                         
  -9   7   4       2061.51       2257.27       211.69 o                         
  -8   7   4       2336.10       2119.71       241.16 o                         
  -7   7   4       1969.72       2155.01       282.28 o                         
  -6   7   4       3615.03       3603.29       249.85 o                         
  -5   7   4       2573.83       2563.11       362.42 o                         
  -4   7   4      17786.18      17262.41       432.60 o                         
  -3   7   4        425.96        344.98        56.89 o                         
  -2   7   4      44918.32      45489.41      1271.44 o                         
  -1   7   4       1146.44       1333.12       140.16 o                         
   0   7   4       1726.85       1664.23       106.60 o                         
   1   7   4       1475.64       1508.30        89.58 o                         
   2   7   4       5338.74       5097.45       263.44 o                         
   3   7   4        706.03        761.79        72.87 o                         
   4   7   4        848.22        934.48        96.69 o                         
   5   7   4        129.75        145.13        78.53 o                         
   6   7   4         43.60        109.30        77.77 o                         
   7   7   4         91.77         24.45       107.33 o                         
 -10   8   4       6811.33       6216.06       392.72 o                         
  -9   8   4       4494.75       4550.44       357.13 o                         
  -8   8   4        116.36        117.29        91.29 o                         
  -7   8   4        578.63        609.74       125.88 o                         
  -6   8   4       5119.99       4871.52       291.16 o                         
  -5   8   4       1598.56       1644.73       148.19 o                         
  -4   8   4       6895.21       6430.79       208.36 o                         
  -3   8   4       4574.67       4609.27       159.08 o                         
  -2   8   4        627.47        687.57       131.08 o                         
  -1   8   4       3121.54       3184.83       139.46 o                         
   0   8   4       7191.02       7403.74       200.45 o                         
   1   8   4       5435.14       5437.14       175.28 o                         
   2   8   4       5256.91       5636.88       293.49 o                         
   3   8   4      35293.07      35083.87       769.35 o                         
   4   8   4      24081.10      23911.74       709.18 o                         
   5   8   4        401.39        243.02       110.25 o                         
   6   8   4        149.53        107.30       103.88 o                         
   7   8   4       5831.30       6321.17       568.98 o                         
 -10   9   4        494.64        425.59       129.27 o                         
  -9   9   4      13221.06      13001.28       489.31 o                         
  -8   9   4       4624.71       5129.47       329.59 o                         
  -7   9   4       1733.85       1440.78       182.66 o                         
  -6   9   4       6853.33       6738.47       296.26 o                         
  -5   9   4         75.93        146.72        54.43 o                         
  -4   9   4      50709.66      49735.92       739.35 o                         
  -3   9   4       9972.83      10103.73       240.83 o                         
  -2   9   4      10658.11      11255.78       503.07 o                         
  -1   9   4      53650.56      54940.95      1162.45 o                         
   0   9   4        437.53        634.08        74.05 o                         
   1   9   4       3467.58       3411.44       212.11 o                         
   2   9   4      34424.62      36526.69       972.79 o                         
   3   9   4      20288.19      20744.05      1016.50 o                         
   4   9   4       6920.73       6856.63       855.20 o                         
   5   9   4      18835.94      19035.31       718.47 o                         
   6   9   4       2496.65       2764.50       379.51 o                         
   7   9   4        372.26        758.96       237.68 o                         
 -10  10   4       5988.62       6029.14       542.50 o                         
  -9  10   4       1024.71       1102.05       180.84 o                         
  -8  10   4      17251.27      16850.80       636.96 o                         
  -7  10   4      12899.17      13156.92       525.89 o                         
  -6  10   4        133.31         88.84        65.82 o                         
  -5  10   4       7599.56       7397.80       463.35 o                         
  -4  10   4      23138.82      22990.91       412.90 o                         
  -3  10   4      14907.06      14826.59       328.20 o                         
  -2  10   4      14364.95      14170.91       586.32 o                         
  -1  10   4      56200.57      58359.83       888.50 o                         
   0  10   4        119.00        132.34        48.82 o                         
   1  10   4        146.11        287.52        89.95 o                         
   2  10   4       3571.78       3733.58       430.82 o                         
   3  10   4         28.67         42.24       135.43 o                         
   4  10   4      11615.81      11453.27       550.05 o                         
   5  10   4        825.41        917.05       178.56 o                         
   6  10   4       2285.04       2126.16       342.29 o                         
  -9  11   4       5347.14       5360.11       358.19 o                         
  -8  11   4       1793.49       2091.83       429.12 o                         
  -7  11   4      12036.71      12087.54       424.90 o                         
  -6  11   4       1191.62       1269.62       183.07 o                         
  -5  11   4       1444.77       1393.00       160.58 o                         
  -4  11   4       5311.34       4331.85       218.78 o                         
  -3  11   4       3105.19       3050.65       161.01 o                         
  -2  11   4       3684.72       4016.58       297.05 o                         
  -1  11   4       2624.20       2709.19       155.84 o                         
   0  11   4        292.32        348.21        97.09 o                         
   1  11   4      11101.84      11773.64       552.82 o                         
   2  11   4        275.01        180.02       163.93 o                         
   3  11   4       6727.52       7603.32       659.88 o                         
   4  11   4        687.46        495.13       151.70 o                         
   5  11   4       9367.61       9929.61       720.95 o                         
  -7  12   4      12220.01      12846.64       628.41 o                         
  -6  12   4        216.10        384.78       147.18 o                         
  -5  12   4       6871.55       6848.79       489.42 o                         
  -4  12   4        180.33        258.58       135.12 o                         
  -3  12   4       1281.10        975.57       201.05 o                         
  -2  12   4         69.49        161.92       181.02 o                         
  -1  12   4      17847.39      17388.40      1453.62 o                         
   0  12   4        875.59       1020.06       195.26 o                         
   1  12   4        254.72        338.99       135.33 o                         
   2  12   4        502.75        690.24       268.86 o                         
   3  12   4       1493.70       1645.71       354.02 o                         
   4  12   4      14423.27      13902.11       738.83 o                         
  -7  13   4        445.84        381.49       198.79 o                         
  -5  13   4      10791.03      10645.87       629.52 o                         
  -4  13   4        277.27        442.48       184.56 o                         
  -3  13   4       1806.99       1994.40       290.00 o                         
  -2  13   4       9244.78       9692.40      1211.39 o                         
  -1  13   4        550.75        656.11       378.48 o                         
   0  13   4      16612.06      16008.62      1125.81 o                         
   1  13   4      26222.58      30143.76      1449.75 o                         
   2  13   4         48.27       -214.88       230.30 o                         
   3  13   4       1267.97       1115.68       309.76 o                         
   4  13   4      18881.23      19518.78       806.83 o                         
  -6  14   4       3661.73       3801.57       576.99 o                         
  -5  14   4        153.72        158.56       226.95 o                         
  -4  14   4      10748.81       8519.35       925.54 o                         
  -3  14   4       3850.06       3696.50       395.83 o                         
  -2  14   4        378.08        399.26       237.68 o                         
  -1  14   4       5270.42       4389.53       556.24 o                         
   0  14   4      14052.69      13226.21       908.53 o                         
  -5  15   4      26931.92      28053.43      1713.73 o                         
  -4  15   4        490.81        488.77       297.02 o                         
  -1  15   4        395.59        494.13       242.04 o                         
  -4 -16   5       8837.99       8216.62       689.41 o                         
  -3 -16   5      22024.54      22368.65      1176.79 o                         
  -2 -16   5       3135.39       3238.28       457.63 o                         
  -1 -16   5        574.76        741.54       255.11 o                         
   0 -16   5      17839.93      19478.95       688.36 o                         
   1 -16   5         11.75        -25.00       107.77 o                         
   2 -16   5        367.28        202.14       210.53 o                         
   3 -16   5       8211.35       9366.35       764.18 o                         
  -4 -15   5       1239.88       1057.01       257.13 o                         
  -3 -15   5         27.80         -3.18       113.88 o                         
  -2 -15   5       2255.55       2870.01       301.27 o                         
  -1 -15   5      11363.51      11170.89      1030.38 o                         
   0 -15   5       1355.10       1511.87       200.43 o                         
   1 -15   5        771.86        977.22       160.31 o                         
   2 -15   5       6698.55       6890.72       630.93 o                         
   3 -15   5         50.33        -12.34        85.22 o                         
   4 -15   5       3856.79       4242.33       349.56 o                         
   5 -15   5       5260.42       5622.69       557.24 o                         
   6 -15   5       2166.69       2794.30       392.24 o                         
  -5 -14   5        677.97        982.91       229.97 o                         
  -4 -14   5       2296.76       2159.70       341.96 o                         
  -3 -14   5      17486.52      18078.66       715.35 o                         
  -2 -14   5        460.86        336.08       137.01 o                         
  -1 -14   5       4258.59       4406.78       396.60 o                         
   0 -14   5        136.67        153.50       107.59 o                         
   1 -14   5        660.47        763.43       150.73 o                         
   2 -14   5        599.01        658.94       223.43 o                         
   3 -14   5      40636.51      41780.25      1051.97 o                         
   4 -14   5      13518.48      14606.09       618.83 o                         
   5 -14   5         54.85         31.55       125.96 o                         
   6 -14   5       4762.63       4442.02       336.76 o                         
  -7 -13   5        212.49        191.08       134.09 o                         
  -5 -13   5         83.80         35.20       122.69 o                         
  -4 -13   5        932.31        797.53       217.23 o                         
  -3 -13   5       7008.40       7623.13       630.05 o                         
  -2 -13   5       3256.56       3150.98       244.93 o                         
  -1 -13   5       6737.76       6681.27       283.22 o                         
   0 -13   5      23980.54      24178.60       446.42 o                         
   1 -13   5       7188.32       6930.95       192.94 o                         
   2 -13   5       5613.77       5508.46       651.99 o                         
   3 -13   5      16168.07      15657.21       856.99 o                         
   4 -13   5        979.53       1020.75       147.34 o                         
   5 -13   5      23131.87      23718.97       785.26 o                         
   6 -13   5       3372.32       3699.31       299.16 o                         
   7 -13   5       1171.80       1026.50       263.83 o                         
   8 -13   5       1100.79        942.69       253.10 o                         
  -8 -12   5      10018.29       9957.25       713.91 o                         
  -7 -12   5       2404.49       1996.76       317.82 o                         
  -6 -12   5       3176.84       1949.55       506.92 o                         
  -5 -12   5        441.10        583.30       179.68 o                         
  -4 -12   5       2385.34       2331.71       315.81 o                         
  -3 -12   5       7291.17       7002.38       405.25 o                         
  -2 -12   5      23109.53      21916.37      1524.34 o                         
  -1 -12   5      34777.77      35446.34       613.46 o                         
   0 -12   5      10244.62       9862.31       254.49 o                         
   1 -12   5       2047.38       2001.77       111.80 o                         
   2 -12   5        127.01        140.68        61.09 o                         
   3 -12   5       1179.24       1029.96        85.58 o                         
   4 -12   5       6693.19       7268.26       340.57 o                         
   5 -12   5       3864.25       3494.93       277.44 o                         
   6 -12   5       3424.33       3440.14       227.39 o                         
   7 -12   5      12765.41      11601.95       763.96 o                         
   8 -12   5         23.26        -40.23       162.92 o                         
  -8 -11   5        224.37        415.35       192.76 o                         
  -7 -11   5      31358.42      34068.07      1406.24 o                         
  -6 -11   5      25911.35      23903.07      1992.54 o                         
  -5 -11   5       1064.72        840.84       166.99 o                         
  -4 -11   5       3210.00       2432.71       306.77 o                         
  -3 -11   5      38005.05      38887.27      1270.31 o                         
  -2 -11   5       3663.74       3424.99       154.48 o                         
  -1 -11   5      17627.71      18456.42       460.64 o                         
   0 -11   5      21728.27      21515.97       483.41 o                         
   1 -11   5       8460.93       8068.86       207.44 o                         
   2 -11   5         70.29        157.86        54.36 o                         
   3 -11   5        134.16        161.48        38.86 o                         
   4 -11   5       1027.41        967.12       192.63 o                         
   5 -11   5      33798.54      35077.81       927.08 o                         
   6 -11   5        878.31        856.57       122.17 o                         
   7 -11   5        680.02        730.99       145.70 o                         
   8 -11   5       2091.60       2189.85       331.23 o                         
  -8 -10   5        111.12         82.80       151.19 o                         
  -7 -10   5      15802.72      15789.46       851.85 o                         
  -6 -10   5       5689.93       6602.29       397.48 o                         
  -5 -10   5      12759.37      12359.87       549.90 o                         
  -4 -10   5       1333.68       1426.35       189.54 o                         
  -3 -10   5       1298.15       1218.22       134.82 o                         
  -2 -10   5      27928.56      27955.32       725.63 o                         
  -1 -10   5       4475.11       4443.49       214.09 o                         
   0 -10   5      19553.07      19401.96       429.71 o                         
   1 -10   5       2100.37       2044.95       129.13 o                         
   2 -10   5        155.31        160.33        34.97 o                         
   3 -10   5         48.28        152.42        69.42 o                         
   4 -10   5       5258.45       5068.87       263.27 o                         
   5 -10   5      29955.20      30693.93       824.83 o                         
   6 -10   5       1769.89       1994.17       165.99 o                         
   7 -10   5         71.86        198.65       104.65 o                         
   8 -10   5      19062.41      18810.33      1537.62 o                         
  -9  -9   5       2941.31       2768.56       397.28 o                         
  -8  -9   5        630.06        583.17       195.36 o                         
  -7  -9   5       3870.39       3182.75       514.31 o                         
  -6  -9   5       8810.22       8946.78       448.57 o                         
  -5  -9   5        252.91        317.71        97.37 o                         
  -4  -9   5        285.04        226.91        97.67 o                         
  -3  -9   5        154.72        178.32        78.14 o                         
  -2  -9   5       7662.04       7281.10       293.31 o                         
  -1  -9   5       6127.08       5847.75       186.00 o                         
   0  -9   5      92412.76      92974.02      1203.31 o                         
   1  -9   5      33379.89      32826.89       694.27 o                         
   2  -9   5      10474.16       9246.72       304.62 o                         
   3  -9   5        127.65        123.63        35.69 o                         
   4  -9   5      17100.19      17748.28       554.05 o                         
   5  -9   5         86.95        237.70       115.15 o                         
   6  -9   5      32337.40      34353.05       726.12 o                         
   7  -9   5      15748.22      14765.61       817.73 o                         
   8  -9   5        136.24        247.21       109.72 o                         
  -9  -8   5        835.44        623.54       216.23 o                         
  -8  -8   5         71.06          6.25       117.10 o                         
  -7  -8   5      19077.78      19693.76      1219.08 o                         
  -6  -8   5        457.83        349.47       104.10 o                         
  -5  -8   5         47.08         11.52        72.28 o                         
  -4  -8   5      40601.78      39624.43       686.74 o                         
  -3  -8   5       1446.58       1320.39        93.18 o                         
  -2  -8   5       4026.98       3996.39       164.10 o                         
  -1  -8   5      54394.72      53494.71       683.82 o                         
   0  -8   5      18900.93      19478.73       367.82 o                         
   1  -8   5       7272.94       6924.10       205.76 o                         
   2  -8   5      37144.79      37219.78       546.84 o                         
   3  -8   5        212.71        277.64        61.79 o                         
   4  -8   5       4510.20       4391.63       165.57 o                         
   5  -8   5      22850.37      23378.39       901.78 o                         
   6  -8   5       3422.45       3499.16       268.06 o                         
   7  -8   5        339.13        285.81       152.19 o                         
   8  -8   5       6789.48       6414.64       322.78 o                         
   9  -8   5       1624.85       1714.10       369.77 o                         
  -9  -7   5       1932.27       2132.02       345.19 o                         
  -8  -7   5       5005.62       5615.91       405.05 o                         
  -7  -7   5      13947.19      12587.79      1787.39 o                         
  -6  -7   5      11361.42      11134.98       417.49 o                         
  -5  -7   5      58394.76      57502.15      1223.30 o                         
  -4  -7   5     134360.73     131554.73      1586.26 o                         
  -3  -7   5      18498.46      18114.31       465.68 o                         
  -2  -7   5       6653.88       6617.74       203.91 o                         
  -1  -7   5       9650.41       9423.38       241.09 o                         
   0  -7   5       2442.47       2549.68       133.29 o                         
   1  -7   5      84905.03      82968.04      2171.77 o                         
   2  -7   5      30997.62      31133.61       537.94 o                         
   3  -7   5        859.53        975.83        80.86 o                         
   4  -7   5        167.58        229.14        54.50 o                         
   5  -7   5        742.17        748.31        77.69 o                         
   6  -7   5         57.21         53.59        52.99 o                         
   7  -7   5      10628.89      10250.62       462.44 o                         
   8  -7   5       5075.04       5556.20       294.27 o                         
   9  -7   5        727.80        781.10       293.33 o                         
  -9  -6   5        415.62        430.58       118.35 o                         
  -8  -6   5         59.36         37.01        75.25 o                         
  -7  -6   5       3598.95       3142.05       330.95 o                         
  -6  -6   5       3425.94       2959.29       168.99 o                         
  -5  -6   5       6009.19       5953.10       205.10 o                         
  -4  -6   5       9638.24       9021.75       221.89 o                         
  -3  -6   5       9897.91       9491.13       262.77 o                         
  -2  -6   5      20604.01      20193.21       417.93 o                         
  -1  -6   5      32779.09      31618.05       546.61 o                         
   0  -6   5      44566.52      45586.31       975.85 o                         
   1  -6   5        190.81        168.04        25.78 o                         
   2  -6   5      38152.84      37848.15       567.90 o                         
   3  -6   5      36344.39      36162.13       470.24 o                         
   4  -6   5         42.86         53.62        42.10 o                         
   5  -6   5         45.36         41.54        33.54 o                         
   6  -6   5       8826.23       8624.54       316.22 o                         
   7  -6   5       1736.50       1739.42       227.61 o                         
   8  -6   5       7264.69       7235.44       328.39 o                         
   9  -6   5       4647.19       5216.23       585.73 o                         
 -10  -5   5      20463.77      21691.79      1734.27 o                         
  -9  -5   5       1661.03       1808.79       195.43 o                         
  -8  -5   5       2896.40       3050.17       329.67 o                         
  -7  -5   5       2644.44       3037.35       255.89 o                         
  -6  -5   5       4506.14       4834.74       264.66 o                         
  -5  -5   5        766.67        846.11        78.35 o                         
  -4  -5   5      44976.36      45061.18       574.29 o                         
  -3  -5   5       2428.08       2107.17       101.92 o                         
  -2  -5   5        151.11        182.48        42.18 o                         
  -1  -5   5       1839.85       1691.95       106.71 o                         
   0  -5   5       2011.69       1926.37        86.53 o                         
   1  -5   5      66061.48      65622.56      1033.27 o                         
   2  -5   5      64177.68      65858.00       809.52 o                         
   3  -5   5      20216.96      20298.41       491.31 o                         
   4  -5   5      23930.97      24236.29       339.13 o                         
   5  -5   5      34230.90      34559.59       469.13 o                         
   6  -5   5       1175.51       1287.60        84.10 o                         
   7  -5   5      12416.34      12658.20       425.84 o                         
   8  -5   5      30133.53      30878.21       975.03 o                         
   9  -5   5       5331.20       5305.87       578.70 o                         
 -10  -4   5       1648.90       1706.84       202.94 o                         
  -9  -4   5        148.93        175.08        99.45 o                         
  -8  -4   5      21201.18      22087.66       537.67 o                         
  -7  -4   5       3317.34       3248.15       188.78 o                         
  -6  -4   5       2925.76       2768.49       184.43 o                         
  -5  -4   5       2983.74       3151.05       142.22 o                         
  -4  -4   5       8088.90       7699.97       203.44 o                         
  -3  -4   5      77783.73      76370.77       908.43 o                         
  -2  -4   5     111803.61     112360.00      1151.85 o                         
  -1  -4   5      20445.37      19825.97       431.83 o                         
   0  -4   5        334.25        398.63        34.62 o                         
   1  -4   5      67906.16      69796.10      1065.23 o                         
   2  -4   5       1332.96       1414.99        81.92 o                         
   3  -4   5      28304.07      28296.56       381.19 o                         
   4  -4   5     126750.95     127016.44      1286.71 o                         
   5  -4   5       4533.44       4583.20       134.09 o                         
   6  -4   5        359.47        524.60        70.65 o                         
   7  -4   5        472.50        672.98       221.92 o                         
   8  -4   5        555.20        528.33       199.46 o                         
   9  -4   5       7658.61       7725.75       939.20 o                         
 -10  -3   5       4487.85       4637.65       391.94 o                         
  -9  -3   5       5289.29       5067.53       387.96 o                         
  -8  -3   5       3334.03       3023.17       190.72 o                         
  -7  -3   5      17214.81      16769.00       533.14 o                         
  -6  -3   5       4605.22       4636.28       214.09 o                         
  -5  -3   5      10325.52       9799.00       231.44 o                         
  -4  -3   5      48062.76      46687.49       698.20 o                         
  -3  -3   5      95291.78      95364.55       904.58 o                         
  -2  -3   5       6051.33       6290.72       148.10 o                         
  -1  -3   5        307.16        318.29        38.47 o                         
   0  -3   5      13312.87      13644.96       231.52 o                         
   1  -3   5      10185.70      10042.74       240.43 o                         
   2  -3   5        335.68        327.86        46.18 o                         
   3  -3   5      10641.20      10599.88       201.87 o                         
   4  -3   5        423.64        407.97        41.43 o                         
   5  -3   5        812.24        889.81        63.94 o                         
   6  -3   5       4851.78       5206.31       265.51 o                         
   7  -3   5        283.18        400.50       126.33 o                         
   8  -3   5       5665.82       5431.40       384.32 o                         
   9  -3   5       2469.88       3014.94       435.49 o                         
 -10  -2   5       1507.39       1513.69       188.01 o                         
  -9  -2   5       8816.44       9786.30       424.09 o                         
  -8  -2   5      84654.77      86646.16      1303.09 o                         
  -7  -2   5      10197.74      10016.45       234.10 o                         
  -6  -2   5      23963.21      23701.77       400.81 o                         
  -5  -2   5      18969.97      18587.35       295.44 o                         
  -4  -2   5       7798.67       7544.71       193.39 o                         
  -3  -2   5      15408.04      15242.94       277.71 o                         
  -2  -2   5      71365.88      72747.23       923.20 o                         
  -1  -2   5       2823.46       3104.48        87.61 o                         
   0  -2   5         79.72        127.47        27.44 o                         
   1  -2   5      26960.02      27428.83       488.25 o                         
   2  -2   5     127289.78     125692.32      1335.83 o                         
   3  -2   5       5227.91       4896.96       113.47 o                         
   4  -2   5      25881.39      26770.03       367.88 o                         
   5  -2   5        175.95        204.71        39.15 o                         
   6  -2   5      14942.42      14767.04       297.79 o                         
   7  -2   5        912.95       1233.17       150.38 o                         
   8  -2   5       1454.53       1634.98       324.18 o                         
   9  -2   5       3913.83       3087.49       441.88 o                         
 -10  -1   5        765.61        668.11       174.21 o                         
  -9  -1   5        212.02        204.19       111.34 o                         
  -8  -1   5      63167.50      63439.04      1446.92 o                         
  -7  -1   5        743.97        759.63        78.26 o                         
  -6  -1   5        181.33        359.41        63.05 o                         
  -5  -1   5         92.47        150.26        31.48 o                         
  -4  -1   5      66703.62      65522.41       796.45 o                         
  -3  -1   5        225.52        315.15        35.10 o                         
  -2  -1   5      32841.19      33360.00       437.05 o                         
  -1  -1   5       4347.67       4660.26        92.48 o                         
   0  -1   5      19456.28      19760.59       433.54 o                         
   1  -1   5       1188.21       1365.37        76.62 o                         
   2  -1   5      16181.18      16243.30       297.53 o                         
   3  -1   5       1902.06       1976.68        68.73 o                         
   4  -1   5      64238.41      64347.87       639.07 o                         
   5  -1   5       4329.43       4132.64       140.82 o                         
   6  -1   5      56184.67      57786.40       725.95 o                         
   7  -1   5       3267.71       3278.92       398.63 o                         
   8  -1   5      12766.35      14477.89       645.10 o                         
   9  -1   5      19528.45      20343.79      1113.31 o                         
 -10   0   5       7940.92       7976.81       507.62 o                         
  -9   0   5       1038.35       1268.07       164.16 o                         
  -8   0   5        243.40        247.47        58.84 o                         
  -7   0   5       7809.88       7736.96       222.87 o                         
  -6   0   5       3369.43       3367.93       122.43 o                         
  -5   0   5       1471.36       1356.84        91.85 o                         
  -4   0   5      10138.92      10541.11       260.46 o                         
  -3   0   5       8279.84       8258.68       204.94 o                         
  -2   0   5     134118.61     130685.47      1775.71 o                         
  -1   0   5      12728.94      13171.38       222.06 o                         
   0   0   5      47608.94      47890.21      1012.62 o                         
   1   0   5      35493.12      36100.47       699.01 o                         
   2   0   5       6951.68       7022.95       213.84 o                         
   3   0   5       5399.01       5299.58       141.85 o                         
   4   0   5      25342.76      25544.39       359.69 o                         
   5   0   5      50458.15      51331.92       785.88 o                         
   6   0   5       3155.38       3316.74       219.71 o                         
   7   0   5       1588.84       1284.33       266.19 o                         
   8   0   5        153.22         91.11       107.57 o                         
   9   0   5        633.23        455.58       220.92 o                         
 -10   1   5       8422.14       8776.87       358.57 o                         
  -9   1   5        449.17        333.80        59.71 o                         
  -8   1   5       2561.04       2516.94       119.07 o                         
  -7   1   5        116.07        118.87        45.61 o                         
  -6   1   5      41362.61      42732.45       639.86 o                         
  -5   1   5      27882.73      27093.68       400.84 o                         
  -4   1   5       1613.99       1512.61        81.72 o                         
  -3   1   5      48883.33      48180.55       952.45 o                         
  -2   1   5       1967.39       2266.78        85.85 o                         
  -1   1   5       1162.86       1197.99        76.63 o                         
   0   1   5      48315.88      48411.98      1010.35 o                         
   1   1   5      90894.09      90753.32       802.86 o                         
   2   1   5       9416.10       9335.09       274.93 o                         
   3   1   5        163.86        190.79        34.19 o                         
   4   1   5       8255.98       7874.55       244.32 o                         
   5   1   5       2036.05       1875.75       145.50 o                         
   6   1   5      29322.89      29939.46       865.18 o                         
   7   1   5       1813.42       1387.83       197.08 o                         
   8   1   5        151.45        273.40       129.73 o                         
 -10   2   5       9604.97      10049.82       441.14 o                         
  -9   2   5       5249.42       5242.51       319.89 o                         
  -8   2   5         17.39         36.05        52.91 o                         
  -7   2   5      53309.80      55367.74       845.64 o                         
  -6   2   5     172376.77     172904.16      1873.17 o                         
  -5   2   5       5226.49       4897.86       190.82 o                         
  -4   2   5       7173.50       7121.90       247.85 o                         
  -3   2   5      38181.16      37262.76       580.68 o                         
  -2   2   5       1087.16       1338.49        91.61 o                         
  -1   2   5       4430.15       4780.60       235.66 o                         
   0   2   5     182522.52     182911.42      1817.90 o                         
   1   2   5       6652.76       6583.56       161.57 o                         
   2   2   5       2721.42       2641.96        83.01 o                         
   3   2   5       2370.78       2397.79        76.57 o                         
   4   2   5       2229.79       2096.17        92.09 o                         
   5   2   5       5025.30       4892.56       385.59 o                         
   6   2   5      20735.29      21234.38       581.87 o                         
   7   2   5       3272.39       3274.54       286.46 o                         
   8   2   5       2667.67       2458.03       333.75 o                         
 -11   3   5      13539.58      14379.33       894.10 o                         
 -10   3   5        123.94        157.55        89.51 o                         
  -9   3   5        234.10        302.52       104.77 o                         
  -8   3   5       1159.73       1188.87       132.65 o                         
  -7   3   5        112.41        174.18        48.41 o                         
  -6   3   5       1867.93       1857.52        94.94 o                         
  -5   3   5       4354.93       4177.47       163.68 o                         
  -4   3   5        874.66        905.25       104.06 o                         
  -3   3   5      10056.39      10203.76       280.05 o                         
  -2   3   5      35037.54      36463.62       665.61 o                         
  -1   3   5      36485.95      35952.75       505.75 o                         
   0   3   5       1251.80       1389.29        71.72 o                         
   1   3   5       1180.24       1114.36        65.57 o                         
   2   3   5        516.91        580.71        38.44 o                         
   3   3   5         56.28         58.81        26.81 o                         
   4   3   5      21162.54      21363.36       313.28 o                         
   5   3   5       2942.29       2925.88       137.59 o                         
   6   3   5       5396.36       5864.43       373.52 o                         
   7   3   5        838.21        631.04       147.61 o                         
   8   3   5      16002.66      17061.06       692.64 o                         
 -11   4   5       8422.37       8926.77       693.77 o                         
 -10   4   5         12.22         19.89        93.20 o                         
  -9   4   5       2195.08       2539.09       264.19 o                         
  -8   4   5       5470.95       5495.37       357.90 o                         
  -7   4   5       2938.03       3009.41       194.79 o                         
  -6   4   5       4896.50       4867.73       183.32 o                         
  -5   4   5       5621.38       5730.46       777.45 o                         
  -4   4   5       3800.21       3848.19       180.54 o                         
  -3   4   5      81107.28      80446.81      1055.14 o                         
  -2   4   5      42582.30      42906.78       569.73 o                         
  -1   4   5        430.75        461.56        59.59 o                         
   0   4   5      23352.50      23975.32       560.79 o                         
   1   4   5      49876.77      49375.96       662.88 o                         
   2   4   5      29194.96      29661.57       374.36 o                         
   3   4   5      75385.56      77072.79       774.71 o                         
   4   4   5       1565.30       1599.07        83.69 o                         
   5   4   5        545.72        581.27        53.24 o                         
   6   4   5      22726.77      21836.61       716.10 o                         
   7   4   5       6341.66       6063.15       386.13 o                         
   8   4   5       2376.79       2641.45       395.60 o                         
 -11   5   5        391.28        482.73       203.49 o                         
 -10   5   5       9127.91      10112.05       444.21 o                         
  -9   5   5       1371.21       1162.08       153.62 o                         
  -8   5   5        604.46        569.73       148.62 o                         
  -7   5   5       1106.63       1470.57       250.09 o                         
  -6   5   5        472.15        544.11       107.90 o                         
  -5   5   5      20918.33      19098.07       985.24 o                         
  -4   5   5      97653.84      97175.77      2084.79 o                         
  -3   5   5       8240.02       8326.67       431.13 o                         
  -2   5   5      15315.64      15476.42       436.19 o                         
  -1   5   5      10133.14      10018.68       342.29 o                         
   0   5   5      14330.57      14643.34       331.18 o                         
   1   5   5      23639.75      23380.31       362.05 o                         
   2   5   5     126767.29     128623.20      1379.14 o                         
   3   5   5        203.21        240.96        37.13 o                         
   4   5   5       2522.20       2516.94       123.29 o                         
   5   5   5      10864.91      10494.41       324.58 o                         
   6   5   5       1263.59       1071.26       136.90 o                         
   7   5   5        528.44        745.67       158.70 o                         
 -11   6   5       1670.14       2231.05       367.43 o                         
 -10   6   5       5983.68       5816.26       340.50 o                         
  -9   6   5       4867.62       4412.76       355.58 o                         
  -8   6   5       5785.63       6195.78       638.74 o                         
  -7   6   5       5908.62       5525.51       423.16 o                         
  -6   6   5      23991.66      23906.46       700.34 o                         
  -5   6   5        197.67        268.85       169.63 o                         
  -4   6   5      45987.20      44914.18       793.87 o                         
  -3   6   5      19327.51      18894.04       616.99 o                         
  -2   6   5      25841.48      26250.84       608.86 o                         
  -1   6   5       5864.54       5339.47       374.56 o                         
   0   6   5       1713.64       1917.57       120.31 o                         
   1   6   5        291.56        228.78        54.95 o                         
   2   6   5       3341.11       3351.14       139.95 o                         
   3   6   5        124.80        173.79        61.03 o                         
   4   6   5        341.35        449.08        56.34 o                         
   5   6   5       2338.31       2403.44       176.95 o                         
   6   6   5        318.43        243.02        86.28 o                         
 -11   7   5       4512.00       3973.32       480.11 o                         
 -10   7   5      20212.56      20117.47       740.75 o                         
  -9   7   5      16724.38      17579.61       705.05 o                         
  -8   7   5       1560.79       1700.69       211.44 o                         
  -7   7   5      16448.01      16284.89      1325.82 o                         
  -6   7   5       6303.92       6728.33       342.39 o                         
  -5   7   5       7859.91       8099.22       378.56 o                         
  -4   7   5       4478.25       4264.11       177.55 o                         
  -3   7   5      28303.38      29669.63       813.47 o                         
  -2   7   5      10939.33      11272.01       378.00 o                         
  -1   7   5       1721.06       1790.77       128.15 o                         
   0   7   5      58791.41      58734.45       794.59 o                         
   1   7   5          4.28         -0.90        50.56 o                         
   2   7   5      18375.01      18624.22       707.26 o                         
   3   7   5        718.74        725.95        71.29 o                         
   4   7   5        913.83        934.27       129.19 o                         
   5   7   5      11726.12      11154.11       411.53 o                         
   6   7   5       4278.81       4915.88       344.63 o                         
   7   7   5        463.93        447.53       199.46 o                         
 -10   8   5      10889.39      10696.50       528.21 o                         
  -9   8   5         78.52         94.24       101.00 o                         
  -8   8   5        231.89        528.32       180.69 o                         
  -7   8   5      19426.24      20109.65       666.20 o                         
  -6   8   5        241.14        276.01        74.64 o                         
  -5   8   5      16755.75      16343.00       627.14 o                         
  -4   8   5      10501.97       9849.83       449.61 o                         
  -3   8   5         41.27         58.35        65.60 o                         
  -2   8   5       8313.72       8435.84       299.88 o                         
  -1   8   5       7538.52       7813.98       269.49 o                         
   0   8   5       8111.05       8192.39       273.24 o                         
   1   8   5        955.05       1027.84       120.47 o                         
   2   8   5      21052.77      21973.26       569.35 o                         
   3   8   5       1918.23       2071.41       233.48 o                         
   4   8   5      15949.91      16802.16       659.62 o                         
   5   8   5      42539.39      41215.16      1092.76 o                         
   6   8   5        273.38        324.50       182.37 o                         
 -10   9   5        140.27        141.93       117.97 o                         
  -9   9   5        145.40        238.87       102.12 o                         
  -8   9   5       9756.81       9566.26       456.39 o                         
  -7   9   5       1904.82       1926.25       173.38 o                         
  -6   9   5       2611.12       2473.88       199.72 o                         
  -5   9   5       3483.54       3502.39       164.44 o                         
  -4   9   5        854.04        780.15        67.77 o                         
  -3   9   5       7708.33       7711.48       227.11 o                         
  -2   9   5      38861.77      40692.43      1464.46 o                         
  -1   9   5       6820.00       6447.06       326.45 o                         
   0   9   5       8770.97       9229.02       303.16 o                         
   1   9   5      12469.21      13043.42       530.43 o                         
   2   9   5       8656.97       8835.72       848.40 o                         
   3   9   5       1717.45       1756.98       169.99 o                         
   4   9   5      23476.98      22352.62       758.57 o                         
   5   9   5       1535.48       1276.94       252.44 o                         
 -10  10   5        549.44        252.77       171.30 o                         
  -9  10   5       1342.82       1271.25       187.66 o                         
  -8  10   5        156.03        235.01       105.23 o                         
  -7  10   5      45048.48      46052.85       944.84 o                         
  -6  10   5       1752.35       2018.56       163.51 o                         
  -5  10   5       3203.80       3154.09       220.10 o                         
  -4  10   5        463.79        614.39       126.40 o                         
  -3  10   5       2005.61       1898.26       117.54 o                         
  -2  10   5      12734.86      13027.41       357.90 o                         
  -1  10   5      42593.22      43086.77      1321.99 o                         
   0  10   5         81.57        202.11        80.67 o                         
   1  10   5         35.96        -30.92       102.29 o                         
   2  10   5        138.90        172.54       107.86 o                         
   3  10   5       3756.02       3724.13       303.57 o                         
   4  10   5         79.13         61.40       105.88 o                         
   5  10   5       4492.05       3780.55       421.44 o                         
  -8  11   5      20689.63      21268.58       827.12 o                         
  -7  11   5       6339.04       6013.47       442.86 o                         
  -6  11   5      12252.48      11778.71       625.15 o                         
  -5  11   5      15239.80      14862.46       725.68 o                         
  -4  11   5        547.20        485.31       167.00 o                         
  -3  11   5       1283.97       1368.13       373.46 o                         
  -2  11   5      19393.02      19528.99       541.77 o                         
  -1  11   5        594.41        538.44       109.42 o                         
   0  11   5        272.41        130.85       114.04 o                         
   1  11   5      13332.88      13903.29       845.83 o                         
   2  11   5       1601.42       1421.44       311.78 o                         
   3  11   5         55.34        102.93       105.55 o                         
   4  11   5       1362.20       1416.55       213.50 o                         
  -8  12   5       3076.95       3339.85       484.11 o                         
  -7  12   5        135.36        307.74       232.65 o                         
  -6  12   5       3431.51       3510.06       481.27 o                         
  -5  12   5       2353.01       2388.51       528.19 o                         
  -4  12   5       3105.03       2974.54       340.07 o                         
  -3  12   5      15027.68      13962.39      1118.56 o                         
  -2  12   5        181.99        197.73       134.50 o                         
  -1  12   5        937.10        948.54       184.44 o                         
   0  12   5       1533.47       1532.21       214.01 o                         
   1  12   5       6122.15       6396.42       632.70 o                         
   2  12   5       1481.85       2218.97       382.18 o                         
   3  12   5       2486.68       2446.10       297.54 o                         
  -7  13   5       1480.72       1357.40       364.74 o                         
  -6  13   5          2.52       -150.85       295.33 o                         
  -5  13   5       7116.49       5743.75       800.03 o                         
  -4  13   5        224.81        344.74       155.92 o                         
  -3  13   5       1130.93        931.61       219.92 o                         
  -2  13   5       7184.44       6828.60       471.10 o                         
  -1  13   5        353.06        421.48       152.23 o                         
   0  13   5         43.54        121.39       124.44 o                         
   1  13   5      31242.50      33920.15      1582.49 o                         
   2  13   5       5354.03       5070.81       591.44 o                         
  -6  14   5      10507.95      11905.01      1068.71 o                         
  -5  14   5      11346.29       8888.63       990.94 o                         
  -4  14   5        537.32        655.38       298.69 o                         
  -3  14   5      11201.09      10870.55       661.65 o                         
  -2  14   5       4560.72       3249.82       477.10 o                         
  -1  14   5       9231.06       8818.67       742.41 o                         
   0  14   5       6530.60       5670.83       574.69 o                         
  -4 -16   6       1232.60       1050.31       277.58 o                         
  -3 -16   6      21077.44      22805.47      1194.20 o                         
  -2 -16   6      19864.04      20811.36      1146.20 o                         
  -1 -16   6        288.43        299.03       188.73 o                         
   0 -16   6        104.34         59.94       115.21 o                         
   1 -16   6        388.73        558.21       152.27 o                         
   2 -16   6       4258.07       4407.50       526.38 o                         
   3 -16   6      16859.95      18525.85      1072.29 o                         
   4 -16   6        228.04         46.60       169.96 o                         
  -4 -15   6       2145.61       2225.39       346.31 o                         
  -3 -15   6      19197.22      18572.19      1029.79 o                         
  -2 -15   6        539.00        399.17       161.98 o                         
  -1 -15   6        790.08        972.52       172.79 o                         
   0 -15   6        516.52        375.87       123.22 o                         
   1 -15   6          5.79         35.16       100.48 o                         
   2 -15   6       1754.01       1893.40       460.80 o                         
   3 -15   6        631.20        505.44       147.13 o                         
   4 -15   6       1229.40       1456.66       275.46 o                         
   5 -15   6       1056.80        951.74       251.76 o                         
  -7 -14   6       5415.13       5528.12       524.72 o                         
  -5 -14   6      11085.72      10722.37       726.70 o                         
  -4 -14   6       4892.36       5748.40       532.76 o                         
  -3 -14   6       9465.28       8930.00       497.34 o                         
  -2 -14   6        651.65        715.15       185.73 o                         
  -1 -14   6       4709.54       4779.54       352.56 o                         
   0 -14   6         23.98         68.81       100.27 o                         
   1 -14   6      15560.13      15738.76       567.70 o                         
   2 -14   6        133.85         84.58       145.91 o                         
   3 -14   6        292.17        289.02       103.07 o                         
   4 -14   6        102.63         70.89        88.09 o                         
   5 -14   6      25768.31      26575.39       867.40 o                         
   6 -14   6        129.35        184.04       174.32 o                         
  -5 -13   6       6644.47       6933.04       564.31 o                         
  -4 -13   6        527.00        630.24       198.79 o                         
  -3 -13   6      10921.10      10292.19       705.60 o                         
  -2 -13   6       5274.78       4786.88       396.56 o                         
  -1 -13   6      27246.36      26197.76       569.86 o                         
   0 -13   6      26469.85      27523.82       587.16 o                         
   1 -13   6       1664.13       1669.03       117.86 o                         
   2 -13   6        963.70        822.22       327.86 o                         
   3 -13   6      30365.38      32732.24       795.04 o                         
   4 -13   6       4287.46       3688.52       333.36 o                         
   5 -13   6       8853.55       8318.40       446.01 o                         
   6 -13   6      23836.16      25957.15      1233.91 o                         
   7 -13   6        320.07        219.91       198.79 o                         
   8 -13   6        753.60        921.22       251.43 o                         
  -6 -12   6      11140.28      13204.83      1118.74 o                         
  -5 -12   6       2845.39       2804.12       349.68 o                         
  -4 -12   6       8801.81       7762.36       575.10 o                         
  -3 -12   6       1504.08       1403.68       259.82 o                         
  -2 -12   6       5088.70       5262.35       273.05 o                         
  -1 -12   6      53390.60      55646.75       930.44 o                         
   0 -12   6       8449.05       7998.34       280.93 o                         
   1 -12   6       1596.47       1605.87        92.19 o                         
   3 -12   6       1579.91       1549.02       165.51 o                         
   4 -12   6       1223.75       1144.04       149.49 o                         
   5 -12   6       8393.05       8893.18       441.05 o                         
   6 -12   6       1600.14       1555.58       213.34 o                         
   7 -12   6        150.12        -41.57       132.75 o                         
   8 -12   6         88.81         41.57       145.49 o                         
  -8 -11   6        243.63         43.58       139.12 o                         
  -7 -11   6      15391.44      15566.49      1198.71 o                         
  -6 -11   6      26508.20      26475.25       899.20 o                         
  -5 -11   6      25799.41      25356.96       867.49 o                         
  -4 -11   6        988.41        982.25       208.52 o                         
  -3 -11   6        375.08        515.59       163.26 o                         
  -2 -11   6       1643.71       1578.46       150.61 o                         
  -1 -11   6      11191.21      11086.23       334.01 o                         
   0 -11   6       7389.61       7648.46       260.49 o                         
   1 -11   6       8304.66       8284.16       421.74 o                         
   2 -11   6        518.41        456.84        55.08 o                         
   3 -11   6       1955.11       2306.67       280.31 o                         
   4 -11   6      10874.51      11025.58       412.09 o                         
   5 -11   6       2488.92       2389.11       228.13 o                         
   6 -11   6       3733.99       4214.65       252.52 o                         
   7 -11   6       6293.59       6593.78       411.32 o                         
   8 -11   6       1486.38       1844.50       321.83 o                         
  -8 -10   6       2330.43       2638.04       306.80 o                         
  -7 -10   6       4130.65       5176.98       665.18 o                         
  -6 -10   6       6149.21       5273.68       326.75 o                         
  -5 -10   6       2362.46       2068.98       257.19 o                         
  -4 -10   6       1019.04       1257.82       222.60 o                         
  -3 -10   6      29399.68      28847.15      1125.80 o                         
  -2 -10   6        570.34        697.51        92.37 o                         
  -1 -10   6      10980.09      10202.53       331.76 o                         
   0 -10   6      18081.02      17686.61       400.82 o                         
   1 -10   6        297.61        346.06        88.39 o                         
   2 -10   6       3566.42       3316.45       164.02 o                         
   3 -10   6      16250.27      15847.00       558.40 o                         
   4 -10   6        276.95        286.99        48.41 o                         
   5 -10   6       3457.77       3736.23       337.11 o                         
   6 -10   6       2772.60       2462.05       186.28 o                         
   7 -10   6        379.09        227.43       116.63 o                         
   8 -10   6       7411.05       7439.72       435.76 o                         
  -9  -9   6          0.14        -46.60       181.69 o                         
  -8  -9   6       3973.33       4139.42       371.62 o                         
  -7  -9   6       4383.83       4218.51       432.85 o                         
  -6  -9   6       2428.36       2181.99       264.52 o                         
  -5  -9   6       5222.95       4665.50       290.60 o                         
  -4  -9   6      39749.96      38955.27      1331.84 o                         
  -3  -9   6       4743.57       4283.22       210.00 o                         
  -2  -9   6       3153.97       3015.73       186.16 o                         
  -1  -9   6       8162.42       8265.95       244.18 o                         
   0  -9   6         15.80         70.55        34.41 o                         
   1  -9   6      32261.18      33000.43       848.78 o                         
   2  -9   6     154828.72     157507.02      1894.58 o                         
   3  -9   6         18.09         54.99        42.32 o                         
   4  -9   6      18866.48      18465.67       394.39 o                         
   5  -9   6      15884.10      17253.16       703.41 o                         
   6  -9   6       6638.55       7043.43       298.36 o                         
   7  -9   6      44804.61      44219.21      1168.68 o                         
   8  -9   6      22075.60      22840.26       746.14 o                         
  -9  -8   6        238.75        276.56       180.69 o                         
  -8  -8   6       4322.82       4620.89       383.09 o                         
  -7  -8   6       1616.56       1678.56       285.05 o                         
  -6  -8   6       1017.94        992.64       207.81 o                         
  -5  -8   6      28139.89      26763.82      1348.59 o                         
  -4  -8   6      18776.65      17471.74       782.11 o                         
  -3  -8   6       3113.92       3268.77       219.19 o                         
  -2  -8   6       5417.53       5633.48       197.85 o                         
  -1  -8   6       7600.21       8133.71       329.87 o                         
   0  -8   6        467.15        629.19        72.08 o                         
   1  -8   6      79052.14      78264.03      1132.86 o                         
   2  -8   6      17308.83      16993.21       412.02 o                         
   3  -8   6      16078.68      16007.41       327.62 o                         
   4  -8   6        145.42        171.29        53.11 o                         
   5  -8   6       2021.76       1708.36       126.73 o                         
   6  -8   6       2086.27       1887.19       219.25 o                         
   7  -8   6       5405.70       5342.01       556.41 o                         
   8  -8   6       5623.91       5425.66       307.40 o                         
  -9  -7   6        131.07          9.96       113.89 o                         
  -8  -7   6        787.64        550.34       131.23 o                         
  -7  -7   6       8677.24       9291.65       581.68 o                         
  -6  -7   6        431.29        524.86       118.35 o                         
  -5  -7   6      22966.81      22103.39       727.32 o                         
  -4  -7   6      61748.78      60421.10       836.48 o                         
  -3  -7   6      18374.91      18117.30       316.90 o                         
  -2  -7   6        375.61        302.30        51.65 o                         
  -1  -7   6      15010.37      14515.67       370.89 o                         
   0  -7   6       2752.81       2914.56       157.87 o                         
   1  -7   6        235.27        232.24        58.09 o                         
   2  -7   6      13257.26      12940.03       295.06 o                         
   3  -7   6       1236.78       1219.75        88.68 o                         
   4  -7   6        494.45        645.56       208.18 o                         
   5  -7   6       8942.70       9475.76       339.77 o                         
   6  -7   6        276.76        491.38       240.36 o                         
   7  -7   6       5745.59       6285.76       319.88 o                         
   8  -7   6        121.20        237.02       124.72 o                         
   9  -7   6        392.19        474.02       225.95 o                         
  -9  -6   6      21584.14      20790.01       713.09 o                         
  -8  -6   6      33432.17      33171.78      1125.54 o                         
  -7  -6   6       1071.60        871.95       190.92 o                         
  -6  -6   6       3242.79       3136.53       252.12 o                         
  -5  -6   6      19831.12      19648.73       521.94 o                         
  -4  -6   6         35.17         34.76        36.71 o                         
  -3  -6   6        196.53        333.34        50.62 o                         
  -2  -6   6     101368.52      97821.75      1882.42 o                         
  -1  -6   6      39767.42      37114.22       762.35 o                         
   0  -6   6        769.55        944.14        85.60 o                         
   1  -6   6       4366.93       4219.01       254.39 o                         
   2  -6   6        245.66        223.86        45.78 o                         
   3  -6   6      22460.99      23368.20       410.99 o                         
   4  -6   6      34653.11      35083.12       722.85 o                         
   5  -6   6       7168.30       7174.52       296.89 o                         
   6  -6   6         54.84        116.45        57.71 o                         
   7  -6   6       8271.72       7757.26       349.08 o                         
   8  -6   6         31.24         48.03       102.59 o                         
   9  -6   6       4707.94       5351.34       577.68 o                         
 -10  -5   6        350.90        333.18       138.07 o                         
  -9  -5   6       6345.39       6361.62       317.35 o                         
  -8  -5   6      11894.28      10780.26       388.65 o                         
  -7  -5   6      15717.26      14138.37       979.50 o                         
  -6  -5   6      14106.34      13937.09       559.88 o                         
  -5  -5   6      11770.70      11581.48       240.70 o                         
  -4  -5   6      10515.31      10835.67       214.01 o                         
  -3  -5   6       4844.95       4608.74       158.14 o                         
  -2  -5   6      34300.15      35535.52       533.94 o                         
  -1  -5   6       4480.19       4399.11       138.16 o                         
   0  -5   6      24480.33      24847.73       470.03 o                         
   1  -5   6      34295.91      34856.49       782.06 o                         
   2  -5   6        660.93        602.11        64.68 o                         
   3  -5   6      71666.34      74881.06      1131.28 o                         
   4  -5   6       1818.12       2003.92       103.67 o                         
   5  -5   6       2179.70       2008.66       119.84 o                         
   6  -5   6      20141.05      20209.39       477.48 o                         
   7  -5   6       8177.04       8532.10       651.20 o                         
   8  -5   6        537.03        565.05       153.76 o                         
   9  -5   6      19016.58      20089.02      1116.63 o                         
 -10  -4   6        105.96        -44.44       292.82 o                         
  -9  -4   6         46.43         73.07        87.57 o                         
  -8  -4   6       6835.35       6168.60       407.40 o                         
  -7  -4   6        164.41        318.29       101.22 o                         
  -6  -4   6       1980.65       1727.41       178.70 o                         
  -5  -4   6      32988.47      32935.50       486.11 o                         
  -4  -4   6      18822.47      19062.95       306.30 o                         
  -3  -4   6       1137.43       1070.65        70.69 o                         
  -2  -4   6     143008.55     146382.19      1305.81 o                         
  -1  -4   6      54846.83      54277.93       756.14 o                         
   0  -4   6       3113.81       3346.05       131.97 o                         
   1  -4   6      43622.12      43416.82       833.95 o                         
   2  -4   6       5600.18       5368.69       189.66 o                         
   3  -4   6       4328.61       4197.85       121.89 o                         
   4  -4   6      87154.13      89086.33       975.09 o                         
   5  -4   6       9751.10       9807.91       230.23 o                         
   6  -4   6       1024.20        912.98       128.13 o                         
   7  -4   6       9227.59       8791.28       473.71 o                         
   8  -4   6       4698.31       4778.83       363.22 o                         
   9  -4   6        733.05        767.74       201.81 o                         
 -10  -3   6        672.85        416.79       159.52 o                         
  -9  -3   6       8314.38       7444.42       371.63 o                         
  -8  -3   6      32732.78      32051.87       791.53 o                         
  -7  -3   6        247.33        235.31        56.91 o                         
  -6  -3   6      37182.67      35843.50       565.31 o                         
  -5  -3   6       5117.45       5292.23       164.29 o                         
  -4  -3   6      14824.38      15111.86       305.76 o                         
  -3  -3   6      11795.59      12378.73       219.51 o                         
  -2  -3   6     220755.41     220077.70      1860.78 o                         
  -1  -3   6       7119.25       6896.89       151.47 o                         
   0  -3   6      53789.48      52748.89       712.83 o                         
   1  -3   6       1314.84       1330.32        90.98 o                         
   2  -3   6      12042.33      12446.37       270.39 o                         
   3  -3   6      10276.09      10950.17       222.53 o                         
   4  -3   6       3051.91       2935.27       112.00 o                         
   5  -3   6        195.66        189.20        41.19 o                         
   6  -3   6      11448.53      12128.31       299.13 o                         
   7  -3   6       3531.90       3587.66       244.39 o                         
   8  -3   6         17.92        168.62       175.66 o                         
   9  -3   6        129.13         92.19       154.54 o                         
 -10  -2   6       2312.03       2154.87       219.26 o                         
  -9  -2   6      13729.52      14030.25       495.98 o                         
  -8  -2   6      15026.58      14178.19       850.00 o                         
  -7  -2   6      30334.99      28613.31       601.74 o                         
  -6  -2   6      65718.66      67769.34      1196.34 o                         
  -5  -2   6       4582.10       4353.10       128.34 o                         
  -4  -2   6       4060.85       4175.07       163.76 o                         
  -3  -2   6      32943.00      32907.58       469.60 o                         
  -2  -2   6       5070.56       5036.52       143.33 o                         
  -1  -2   6      57786.05      59634.25       934.21 o                         
   0  -2   6       9293.94       9540.30       199.08 o                         
   1  -2   6       5899.18       6188.46       276.00 o                         
   2  -2   6      30478.47      30192.84       722.35 o                         
   3  -2   6       8658.34       8347.26       165.65 o                         
   4  -2   6      13772.87      14094.68       331.42 o                         
   5  -2   6       1515.37       1605.12        95.90 o                         
   6  -2   6      13843.28      13838.50       325.79 o                         
   7  -2   6       1626.51       1738.96       225.38 o                         
   8  -2   6        256.10        163.26       148.84 o                         
 -10  -1   6       4412.73       4856.15       522.03 o                         
  -9  -1   6       2401.71       2857.88       391.08 o                         
  -8  -1   6        132.84        187.70        84.86 o                         
  -7  -1   6         51.34         82.05        46.21 o                         
  -6  -1   6       5819.43       5747.59       172.65 o                         
  -5  -1   6       1194.24       1258.48        68.93 o                         
  -4  -1   6      53046.31      52762.03       684.54 o                         
  -3  -1   6       9294.61       9658.24       178.82 o                         
  -2  -1   6      39863.43      38458.41       486.43 o                         
  -1  -1   6        571.15        669.31        38.61 o                         
   0  -1   6       4046.22       4106.22       189.97 o                         
   1  -1   6       7151.35       7157.29       167.42 o                         
   2  -1   6        316.94        379.91        74.46 o                         
   3  -1   6      11035.49      10895.65       201.38 o                         
   4  -1   6      10238.21      10347.14       210.81 o                         
   5  -1   6       2047.48       1876.36       104.73 o                         
   6  -1   6       6308.24       6316.92       228.08 o                         
   7  -1   6      13905.32      13653.55       786.50 o                         
   8  -1   6        858.75        998.33       246.40 o                         
 -10   0   6       1098.42        953.72       169.26 o                         
  -9   0   6       1799.43       1468.19       210.06 o                         
  -8   0   6         73.89         93.98        42.09 o                         
  -7   0   6       4890.06       4788.59       211.06 o                         
  -6   0   6     119063.72     118063.85      1238.71 o                         
  -5   0   6        979.56       1141.71        75.95 o                         
  -4   0   6       3965.61       3890.71       153.26 o                         
  -3   0   6       1328.21       1539.12        82.63 o                         
  -2   0   6       8238.42       8177.42       333.96 o                         
  -1   0   6      30142.93      30947.25       545.82 o                         
   0   0   6     346198.06     336540.16      4301.47 o                         
   1   0   6       2753.24       2919.11       273.76 o                         
   2   0   6      18139.08      17469.58       348.01 o                         
   3   0   6      74210.98      76368.96      1040.81 o                         
   4   0   6        837.98        855.45        74.19 o                         
   5   0   6       4881.38       4414.74       222.79 o                         
   6   0   6      99595.96     105899.06      1732.87 o                         
   7   0   6       2997.59       2533.24       334.93 o                         
   8   0   6      11096.98      10931.88       554.77 o                         
 -11   1   6         91.09         96.21       161.24 o                         
 -10   1   6        562.15        517.55       123.03 o                         
  -9   1   6        664.64        642.55       107.20 o                         
  -8   1   6        540.82        652.72        65.89 o                         
  -7   1   6        376.17        514.47        95.65 o                         
  -6   1   6       8197.17       8314.11       240.34 o                         
  -5   1   6      51117.09      51022.27       683.90 o                         
  -4   1   6      15907.52      16496.77       409.99 o                         
  -3   1   6       2871.52       2710.95       113.82 o                         
  -2   1   6       1938.88       1843.13        80.48 o                         
  -1   1   6      54031.71      53184.03       669.54 o                         
   0   1   6       9648.86       9297.08       376.78 o                         
   1   1   6       4957.38       4922.25       282.17 o                         
   2   1   6      54172.17      55204.75       690.52 o                         
   3   1   6       1311.44       1246.62        90.26 o                         
   4   1   6       2133.54       2092.77        98.29 o                         
   5   1   6        362.78        300.30        77.43 o                         
   6   1   6        193.53        161.32        93.27 o                         
   7   1   6       1084.29        921.09       163.27 o                         
   8   1   6       2428.24       2606.93       428.12 o                         
 -11   2   6       4411.72       4048.43       493.19 o                         
 -10   2   6       1615.35       1740.32       167.60 o                         
  -9   2   6      30351.17      31345.83       622.68 o                         
  -8   2   6       5636.61       5852.83       209.84 o                         
  -7   2   6        292.51        377.07        63.70 o                         
  -6   2   6      30279.56      30567.30       567.97 o                         
  -5   2   6      49014.10      48961.19       760.34 o                         
  -4   2   6       2068.56       1962.24       106.27 o                         
  -3   2   6      28969.87      29164.68       446.75 o                         
  -2   2   6       2713.39       3229.16       737.64 o                         
  -1   2   6          5.33         89.32        55.97 o                         
   0   2   6       2851.77       2872.02       152.49 o                         
   1   2   6        586.12        631.54        45.32 o                         
   2   2   6      16803.16      16766.96       217.19 o                         
   3   2   6      13926.74      13891.86       255.09 o                         
   4   2   6      27566.61      28029.51       402.62 o                         
   5   2   6          3.82         -9.78        64.02 o                         
   6   2   6       1095.91       1394.79       153.54 o                         
   7   2   6        840.36        739.77       151.53 o                         
   8   2   6       2221.80       2431.91       402.97 o                         
 -11   3   6       5359.70       3899.35       494.21 o                         
 -10   3   6      34130.62      34783.54       893.99 o                         
  -9   3   6      11499.79      10906.20       376.59 o                         
  -8   3   6      19742.63      19641.50       561.15 o                         
  -7   3   6        692.46        871.73        81.47 o                         
  -6   3   6       9260.24       8741.28       270.39 o                         
  -5   3   6       7880.10       7828.83       229.53 o                         
  -4   3   6      61445.05      61043.37       890.77 o                         
  -3   3   6       2686.96       2343.29       178.71 o                         
  -2   3   6       1407.07       1430.92       105.71 o                         
  -1   3   6        839.77        829.62        85.73 o                         
   0   3   6      18243.92      18479.34       328.96 o                         
   1   3   6       5178.27       5211.41       124.92 o                         
   2   3   6      57931.95      58129.21       649.98 o                         
   3   3   6        388.45        501.37        43.58 o                         
   4   3   6       5424.93       5736.34       167.47 o                         
   5   3   6        754.08        907.22       108.41 o                         
   6   3   6        205.57        308.07       106.75 o                         
   7   3   6       1242.42       1768.73       319.48 o                         
   8   3   6      42648.59      45151.66      1803.23 o                         
 -11   4   6        251.14        332.55       198.12 o                         
 -10   4   6      29738.58      30140.71      1042.64 o                         
  -9   4   6       2127.69       2318.35       209.40 o                         
  -8   4   6       5641.39       6347.49       306.66 o                         
  -7   4   6       5534.36       5609.31       265.56 o                         
  -6   4   6       7881.57       7896.20       151.33 o                         
  -5   4   6        352.79        403.38       126.38 o                         
  -4   4   6      18393.69      18826.84       518.90 o                         
  -3   4   6      13087.86      12644.87       358.96 o                         
  -2   4   6        839.72        942.88        57.79 o                         
  -1   4   6      45834.65      46021.41       663.31 o                         
   0   4   6       5988.85       6303.57       145.23 o                         
   1   4   6        237.20        369.96        51.65 o                         
   2   4   6      73254.83      71636.72       766.71 o                         
   3   4   6        711.18        758.97        56.87 o                         
   4   4   6      24429.39      24368.80       356.31 o                         
   5   4   6      18944.33      19518.86       448.33 o                         
   6   4   6       3398.65       3277.33       264.62 o                         
   7   4   6       9638.33      10863.75       749.80 o                         
 -11   5   6       1201.60       1379.17       305.40 o                         
 -10   5   6       1563.60       1678.99       197.25 o                         
  -9   5   6      18017.53      19058.38       725.73 o                         
  -8   5   6        504.22        821.65       200.47 o                         
  -7   5   6       2023.81       1952.37       258.98 o                         
  -6   5   6       4302.36       4592.34       283.68 o                         
  -5   5   6        911.68        969.75       156.56 o                         
  -4   5   6      27395.37      28091.75       909.88 o                         
  -3   5   6      48383.78      50313.52      1133.25 o                         
  -2   5   6      15481.80      15267.58       353.79 o                         
  -1   5   6      66164.11      68069.28      1061.26 o                         
   0   5   6        505.59        557.59        58.34 o                         
   1   5   6        879.86        961.66        65.36 o                         
   2   5   6       9190.76       9188.88       299.77 o                         
   3   5   6      56872.72      57055.77       738.31 o                         
   4   5   6       1466.24       1559.03        97.22 o                         
   5   5   6      11426.00      11613.74       301.61 o                         
   6   5   6       7023.19       7544.39       568.34 o                         
 -11   6   6         63.53         47.94       167.95 o                         
 -10   6   6      17012.67      17878.71       857.77 o                         
  -9   6   6         19.40         48.94       142.30 o                         
  -8   6   6      19694.25      20208.92       705.07 o                         
  -7   6   6      11413.19      11344.86       409.44 o                         
  -6   6   6        225.67        278.38       124.37 o                         
  -5   6   6       8210.91       7628.86       695.85 o                         
  -4   6   6      68313.19      68541.34      1518.05 o                         
  -3   6   6       1882.83       1945.15       201.44 o                         
  -2   6   6      11205.41      10802.31       372.79 o                         
  -1   6   6      46039.82      45326.32      1031.63 o                         
   0   6   6       3895.24       3819.52       168.73 o                         
   1   6   6       4199.15       3584.89       169.30 o                         
   2   6   6       8113.23       8225.45       205.87 o                         
   3   6   6         96.13        165.05        41.11 o                         
   4   6   6      12380.08      12680.50       348.01 o                         
   5   6   6        154.43        158.84        59.91 o                         
   6   6   6         52.33        -31.18       193.43 o                         
 -10   7   6        161.39        170.97       128.71 o                         
  -9   7   6      17094.93      17537.24       763.24 o                         
  -8   7   6      31579.22      32663.62       939.05 o                         
  -7   7   6       3122.22       3355.36       505.75 o                         
  -6   7   6       3625.86       3926.24       404.01 o                         
  -5   7   6       9324.58       9131.51       383.44 o                         
  -4   7   6       4715.69       4649.22       303.04 o                         
  -3   7   6       1393.01       1232.24       163.40 o                         
  -2   7   6      32620.48      32648.96       752.11 o                         
  -1   7   6       8029.50       8162.72       269.18 o                         
   0   7   6       1401.52       1337.92       109.53 o                         
   1   7   6       2339.31       2406.81       166.80 o                         
   2   7   6       1018.34        876.55       113.21 o                         
   3   7   6        393.26        326.43        69.82 o                         
   4   7   6      18431.59      18567.62       532.07 o                         
   5   7   6        266.43        267.42       111.42 o                         
   6   7   6        188.50        290.31       156.55 o                         
 -10   8   6       1003.79        967.43       181.67 o                         
  -9   8   6        238.23        143.21       113.98 o                         
  -8   8   6       2053.69       1719.69       209.41 o                         
  -7   8   6       2068.78       2294.52       214.61 o                         
  -6   8   6       3925.10       3780.73       211.53 o                         
  -5   8   6       1315.86       1272.14       106.16 o                         
  -4   8   6      12798.18      12348.50       629.55 o                         
  -3   8   6      21603.88      20905.92       684.73 o                         
  -2   8   6      14426.09      15258.68       406.70 o                         
  -1   8   6      20470.36      20635.00       537.91 o                         
   0   8   6       2467.16       2511.71       151.05 o                         
   1   8   6        183.17        188.99        74.45 o                         
   2   8   6       8681.80       9223.22       348.94 o                         
   3   8   6       1129.34       1043.00       171.01 o                         
   4   8   6        529.75        575.00       114.92 o                         
   5   8   6      11618.22      11571.01       687.14 o                         
 -10   9   6        403.88        762.75       229.80 o                         
  -9   9   6         18.11         37.53       102.41 o                         
  -8   9   6       8053.34       7567.19       345.08 o                         
  -7   9   6       3547.50       3376.35       470.05 o                         
  -6   9   6        364.62        169.13       173.31 o                         
  -5   9   6      15836.58      14004.22       522.03 o                         
  -4   9   6         72.32        135.80        70.57 o                         
  -3   9   6       3758.73       3396.40       258.17 o                         
  -2   9   6      43539.71      45753.35       837.46 o                         
  -1   9   6      17306.78      16951.46       364.71 o                         
   0   9   6       7842.51       7948.21       279.25 o                         
   1   9   6      39895.05      43535.68      1126.97 o                         
   2   9   6       4298.75       4508.64       525.72 o                         
   3   9   6        905.67       1015.38       138.18 o                         
   4   9   6      40439.42      40002.55      1303.74 o                         
  -8  10   6        544.64        683.60       194.88 o                         
  -7  10   6       3019.80       2834.71       203.62 o                         
  -6  10   6      17287.86      17160.36       783.03 o                         
  -5  10   6      29100.29      28493.73      1928.39 o                         
  -4  10   6      23624.90      23816.82       925.86 o                         
  -3  10   6        149.67         76.93        82.72 o                         
  -2  10   6       4982.46       4908.69       263.26 o                         
  -1  10   6       2291.23       2155.21       144.15 o                         
   0  10   6      34857.14      37130.43       850.21 o                         
   1  10   6       8020.03       8579.62       502.31 o                         
   2  10   6         42.17         78.53       109.11 o                         
   3  10   6        177.49        117.04        86.06 o                         
   4  10   6        216.14        198.12       158.56 o                         
  -8  11   6       3857.04       3921.62       545.82 o                         
  -7  11   6       4394.09       4922.18       625.45 o                         
  -6  11   6       8329.80       8572.95       562.77 o                         
  -5  11   6      12629.95      12222.70       684.87 o                         
  -4  11   6        397.77        444.31       159.96 o                         
  -3  11   6        199.90        685.21       294.33 o                         
  -2  11   6       2684.60       2624.50       197.93 o                         
  -1  11   6       1064.50       1359.95       150.53 o                         
   0  11   6       1423.46       1494.97       160.92 o                         
   1  11   6       4110.58       4341.33       334.96 o                         
   2  11   6       5487.29       6042.94       540.65 o                         
   3  11   6        495.38        519.50       142.78 o                         
  -8  12   6       1049.09        639.63       296.69 o                         
  -7  12   6       7506.48       8183.80       851.00 o                         
  -6  12   6        114.32         83.14       237.34 o                         
  -5  12   6      10741.68      10099.29      1731.89 o                         
  -4  12   6       1023.26       1370.37       242.53 o                         
  -3  12   6        408.20         88.47       131.74 o                         
  -2  12   6       1230.82       1093.44       197.06 o                         
  -1  12   6       3307.89       3122.72       381.19 o                         
   0  12   6       5483.35       4962.36       498.88 o                         
   1  12   6       1171.92        895.42       271.88 o                         
   2  12   6          6.96        107.27       203.15 o                         
   3  12   6       3028.16       3864.52       520.32 o                         
  -6  13   6       3047.30       1909.63       482.10 o                         
  -5  13   6       7257.53       6244.35       832.89 o                         
  -4  13   6       6053.79       5327.11       728.59 o                         
  -3  13   6       5324.82       4393.46       416.99 o                         
  -2  13   6          0.35        143.81       174.65 o                         
  -1  13   6        310.33        484.41       213.54 o                         
   0  13   6      15916.96      15069.92       884.43 o                         
  -4  14   6       3216.27       2829.59       468.69 o                         
  -3  14   6       2593.68       2463.78       422.08 o                         
  -2  14   6       2313.04       2623.34       421.75 o                         
  -1  14   6       1239.34       1139.48       288.64 o                         
  -4 -16   7       4310.96       3495.87       462.34 o                         
  -3 -16   7        165.25         47.94       153.53 o                         
  -2 -16   7        711.22        641.30       249.75 o                         
  -1 -16   7      35196.00      38198.27      1638.44 o                         
   0 -16   7        570.83        746.89       169.66 o                         
   1 -16   7        417.34        423.27       189.71 o                         
   2 -16   7         83.18        -49.61       235.33 o                         
   3 -16   7       1800.08       1464.35       231.78 o                         
   4 -16   7         65.40         91.52       179.01 o                         
  -4 -15   7         83.07        131.41       147.17 o                         
  -3 -15   7       4513.26       5004.67       523.37 o                         
  -2 -15   7       1916.40       2189.03       298.20 o                         
  -1 -15   7        512.19        407.83       131.35 o                         
   0 -15   7       8204.64       9129.33       444.80 o                         
   1 -15   7      10599.48      11129.23       568.47 o                         
   2 -15   7        500.36        545.14       181.64 o                         
   3 -15   7        462.62        496.08       122.76 o                         
   4 -15   7        870.48       1002.90       194.84 o                         
   5 -15   7       5253.98       5981.42       553.89 o                         
  -5 -14   7       2562.08       2702.49       375.49 o                         
  -4 -14   7        289.71         82.13       171.30 o                         
  -3 -14   7       8983.95       9056.94       678.04 o                         
  -2 -14   7         41.31         52.89       129.89 o                         
  -1 -14   7       3865.07       3973.90       291.65 o                         
   0 -14   7        258.33        300.48       121.67 o                         
   1 -14   7         38.41         64.62        93.06 o                         
   2 -14   7        160.85        162.04       135.94 o                         
   3 -14   7        667.54        596.62       127.45 o                         
   4 -14   7        800.06        531.96       167.79 o                         
   5 -14   7      17892.25      17941.78       695.20 o                         
  -5 -13   7       1372.29       1364.44       272.22 o                         
  -4 -13   7       8083.79       8575.52       642.14 o                         
  -3 -13   7        372.03        509.55       194.43 o                         
  -2 -13   7       1467.16       1053.91       204.99 o                         
  -1 -13   7      55538.52      55548.24       944.70 o                         
   0 -13   7       2071.07       2270.69       210.93 o                         
   1 -13   7      46443.92      48855.44      1065.23 o                         
   2 -13   7      10088.23      10618.21       628.11 o                         
   3 -13   7       1522.87       1532.63       174.62 o                         
   4 -13   7      12010.15      12208.58       466.85 o                         
   5 -13   7      23542.70      24432.62       804.21 o                         
   6 -13   7         62.57         -0.10       153.20 o                         
   7 -13   7      22661.53      25905.13      1265.02 o                         
  -6 -12   7       4275.81       4684.62       732.74 o                         
  -5 -12   7       2246.85       2242.18       328.88 o                         
  -4 -12   7      14770.89      14968.99       826.45 o                         
  -3 -12   7        979.18       1276.26       259.14 o                         
  -2 -12   7        155.45        296.44       136.83 o                         
  -1 -12   7      13287.91      12584.71       368.50 o                         
   0 -12   7      34417.30      34479.34       799.42 o                         
   1 -12   7         50.19        173.97        93.82 o                         
   2 -12   7       4774.34       4234.44       207.87 o                         
   3 -12   7       5826.44       5335.54       289.91 o                         
   4 -12   7       1159.56       1119.73       152.09 o                         
   5 -12   7       6455.09       6581.72       382.85 o                         
   6 -12   7        835.34        721.43       236.34 o                         
   7 -12   7         30.00        -43.24       138.11 o                         
  -7 -11   7      20642.60      18521.88      2161.01 o                         
  -6 -11   7         15.00         19.92       103.58 o                         
  -5 -11   7       6851.37       6266.31       511.35 o                         
  -4 -11   7      80620.67      84825.78      2447.76 o                         
  -3 -11   7        211.69        439.82       174.65 o                         
  -2 -11   7        848.06        953.85       124.73 o                         
  -1 -11   7       7344.24       7626.45       341.95 o                         
   0 -11   7       1290.65       1237.37       163.33 o                         
   1 -11   7       6694.01       6337.49       317.15 o                         
   2 -11   7      10174.68      10618.99       314.69 o                         
   3 -11   7       1448.89       1447.34       133.92 o                         
   4 -11   7       1118.31        872.73       112.21 o                         
   5 -11   7       1307.83       1497.81       406.15 o                         
   6 -11   7        330.12        335.33       225.61 o                         
   7 -11   7       3414.62       2958.84       299.73 o                         
  -8 -10   7       3014.72       2373.23       363.00 o                         
  -7 -10   7       1994.87       2735.02       369.70 o                         
  -6 -10   7       1078.19       1073.32       190.64 o                         
  -5 -10   7      36623.82      36721.38      1102.17 o                         
  -4 -10   7        374.88        565.20       168.29 o                         
  -3 -10   7       1949.86       1780.37       181.54 o                         
  -2 -10   7      10615.67      10389.15       367.34 o                         
  -1 -10   7         11.81        130.80        88.10 o                         
   0 -10   7       6151.98       6208.52       396.45 o                         
   1 -10   7      20237.88      19897.93       519.86 o                         
   2 -10   7       4448.36       4455.27       238.25 o                         
   3 -10   7        226.89        252.90        66.00 o                         
   4 -10   7       2089.34       2128.94       134.18 o                         
   5 -10   7       2723.12       2237.99       211.38 o                         
   6 -10   7        962.63        694.59       164.40 o                         
   7 -10   7      21089.91      21046.81       800.00 o                         
   8 -10   7          4.26        214.88       180.02 o                         
  -8  -9   7       7363.49       7673.01      1537.40 o                         
  -7  -9   7       6003.73       5140.47       696.75 o                         
  -6  -9   7       9059.89       8144.38       755.53 o                         
  -5  -9   7      14053.15      13739.37      1308.98 o                         
  -4  -9   7       3841.53       3401.44       322.04 o                         
  -3  -9   7       1751.10       2156.69       281.95 o                         
  -2  -9   7      13115.05      11954.73       534.35 o                         
  -1  -9   7      13598.65      14949.28       499.81 o                         
   0  -9   7       2868.11       2802.80       171.80 o                         
   1  -9   7       1619.62       1618.14        98.49 o                         
   2  -9   7       9636.45       9666.32       291.86 o                         
   3  -9   7      21287.99      22468.64       478.32 o                         
   4  -9   7       5528.76       5493.98       220.51 o                         
   5  -9   7        490.35        637.66       149.35 o                         
   6  -9   7       4846.20       4220.93       344.22 o                         
   7  -9   7       1000.77        799.35       233.16 o                         
   8  -9   7       4814.62       4704.41       393.96 o                         
  -9  -8   7       1142.65       1336.60       310.10 o                         
  -8  -8   7      21504.85      20413.66       949.86 o                         
  -7  -8   7       2685.84       2919.99       359.57 o                         
  -6  -8   7       6349.07       6086.79       392.90 o                         
  -5  -8   7      18351.27      17516.18       669.97 o                         
  -4  -8   7      15094.60      15525.00      1316.18 o                         
  -3  -8   7      15219.57      15353.18       368.42 o                         
  -2  -8   7     130746.31     125990.35      2079.50 o                         
  -1  -8   7       3329.48       3349.69       192.67 o                         
   0  -8   7      19177.30      19433.96       333.04 o                         
   1  -8   7      78042.98      79912.12      1487.70 o                         
   2  -8   7       3146.30       3095.43       197.78 o                         
   3  -8   7        351.21        390.06        71.61 o                         
   4  -8   7     112961.74     118206.30      2151.01 o                         
   5  -8   7        457.09        394.02       103.50 o                         
   6  -8   7       2425.18       2244.13       181.20 o                         
   7  -8   7       2671.52       2125.59       247.39 o                         
   8  -8   7         52.05        277.45       269.19 o                         
   9  -8   7       6507.37       6492.27       671.93 o                         
  -9  -7   7      15056.61      15118.72       674.27 o                         
  -8  -7   7      26087.71      24827.21      1493.48 o                         
  -7  -7   7      10237.02       9259.94       860.87 o                         
  -6  -7   7       2145.46       2295.29       240.77 o                         
  -5  -7   7      30461.93      30540.24       760.05 o                         
  -4  -7   7       4633.20       4566.58       207.33 o                         
  -3  -7   7     100833.65     100985.54      1126.32 o                         
  -2  -7   7      21045.96      21386.42       528.40 o                         
  -1  -7   7       3481.35       3458.16       214.15 o                         
   0  -7   7        784.56        949.83        90.48 o                         
   1  -7   7       5756.39       6240.39       263.36 o                         
   2  -7   7       4389.79       4550.05       205.61 o                         
   3  -7   7      20194.93      20356.98       464.03 o                         
   4  -7   7       6208.40       5750.96       316.71 o                         
   5  -7   7        361.04        261.18        78.79 o                         
   6  -7   7       9027.61       9032.78       367.18 o                         
   7  -7   7         34.66         74.25        84.17 o                         
   8  -7   7       2013.67       2203.89       268.42 o                         
   9  -7   7       7625.88       7434.71       683.35 o                         
  -9  -6   7       4473.09       4358.64       655.80 o                         
  -8  -6   7      19074.81      17497.69      1192.23 o                         
  -7  -6   7       9628.85       9660.59       830.68 o                         
  -6  -6   7        609.14        644.76       159.03 o                         
  -5  -6   7       1773.60       1637.75       120.32 o                         
  -4  -6   7       4073.22       3974.46       147.98 o                         
  -3  -6   7         74.00        114.20        35.89 o                         
  -2  -6   7       6785.83       6956.28       194.17 o                         
  -1  -6   7       3801.90       3943.62       128.40 o                         
   0  -6   7      17762.68      17626.21       376.07 o                         
   1  -6   7      10772.70      10926.87       551.45 o                         
   2  -6   7      33129.20      33733.54       752.57 o                         
   3  -6   7        338.39        418.02        65.20 o                         
   4  -6   7      11273.26      11688.32       306.40 o                         
   5  -6   7       1378.45       1445.34       126.45 o                         
   6  -6   7         20.27         77.47        63.24 o                         
   7  -6   7        239.06        179.84       121.99 o                         
   8  -6   7        211.85        127.06       100.56 o                         
   9  -6   7        651.90        568.89       239.69 o                         
 -10  -5   7       6857.22       6723.47       645.12 o                         
  -9  -5   7        479.99        556.15       243.71 o                         
  -8  -5   7      34113.00      32898.15      1629.95 o                         
  -7  -5   7        865.57        881.68       267.86 o                         
  -6  -5   7        994.14        907.88        94.46 o                         
  -5  -5   7      17889.55      18303.85       316.13 o                         
  -4  -5   7       5031.15       4849.63       155.44 o                         
  -3  -5   7        917.21        862.85        91.74 o                         
  -2  -5   7       2137.53       1996.68        95.01 o                         
  -1  -5   7       2691.84       2738.70       143.31 o                         
   0  -5   7      22235.75      22448.59       411.45 o                         
   1  -5   7      12993.15      13465.48       381.92 o                         
   2  -5   7      11759.22      11384.77       281.30 o                         
   3  -5   7        138.36        155.70        30.03 o                         
   4  -5   7      48049.09      49347.39      1067.58 o                         
   5  -5   7        729.51        745.00        75.74 o                         
   6  -5   7      25956.99      25681.01       674.93 o                         
   7  -5   7        227.06        387.25       107.74 o                         
   8  -5   7       3053.93       3239.99       580.50 o                         
   9  -5   7       5140.06       5416.11       553.21 o                         
 -10  -4   7       7118.84       7982.28       672.29 o                         
  -9  -4   7       9836.64      10223.53       448.84 o                         
  -8  -4   7       9196.81       8831.77       503.98 o                         
  -7  -4   7      12038.49      12091.46       371.16 o                         
  -6  -4   7      18153.08      18263.21       428.14 o                         
  -5  -4   7       5454.71       5298.31       159.20 o                         
  -4  -4   7       1682.89       1671.91        89.40 o                         
  -3  -4   7     103197.49     101048.60      1166.34 o                         
  -2  -4   7       1865.80       1843.31        96.44 o                         
  -1  -4   7      51352.58      51281.45       841.78 o                         
   0  -4   7     220995.70     223587.19      2507.67 o                         
   1  -4   7        139.19        197.65        38.40 o                         
   2  -4   7       2142.92       2209.03       102.88 o                         
   3  -4   7      91292.62      93334.99      1114.45 o                         
   4  -4   7       2950.48       2917.72       101.03 o                         
   5  -4   7      54588.70      54085.18      1022.06 o                         
   6  -4   7      41471.12      42780.30       922.32 o                         
   7  -4   7       1349.17       1688.18       177.78 o                         
   8  -4   7        222.28        114.26       104.54 o                         
 -10  -3   7      11114.46      11598.27       578.64 o                         
  -9  -3   7        382.28        218.43        96.56 o                         
  -8  -3   7       8216.74       8146.10       236.27 o                         
  -7  -3   7       1600.07       1424.22       115.95 o                         
  -6  -3   7        395.72        538.52        77.96 o                         
  -5  -3   7      11628.74      11568.31       258.82 o                         
  -4  -3   7       2771.07       2516.37       134.94 o                         
  -3  -3   7      33828.46      33053.06       445.79 o                         
  -2  -3   7       2620.41       2690.35       104.47 o                         
  -1  -3   7       8429.19       8486.61       216.53 o                         
   0  -3   7       1173.02       1205.68        75.96 o                         
   1  -3   7      26501.58      27708.73       608.17 o                         
   2  -3   7       4498.88       4843.46       171.56 o                         
   3  -3   7        792.36        779.38        59.45 o                         
   4  -3   7       8704.11       8218.47       298.78 o                         
   5  -3   7        167.27        152.09        42.81 o                         
   6  -3   7       4588.44       4719.56       272.70 o                         
   7  -3   7       3360.28       3577.74       213.65 o                         
   8  -3   7        547.24        753.94       230.98 o                         
 -10  -2   7       7485.95       6922.17       628.04 o                         
  -9  -2   7       6397.57       5727.87       399.47 o                         
  -8  -2   7       1096.08        920.18       108.80 o                         
  -7  -2   7       7053.16       6637.13       314.07 o                         
  -6  -2   7     136645.23     136500.08      1896.64 o                         
  -5  -2   7      15227.35      15418.64       298.84 o                         
  -4  -2   7       2033.18       1878.72       131.25 o                         
  -3  -2   7      15286.55      16093.92       294.81 o                         
  -2  -2   7      13594.98      13553.50       220.59 o                         
  -1  -2   7      19322.57      18638.26       319.58 o                         
   0  -2   7     119954.16     115381.39      1576.35 o                         
   1  -2   7        761.82        900.30       109.48 o                         
   2  -2   7       2808.11       2615.86       160.83 o                         
   3  -2   7       8728.04       8535.72       176.33 o                         
   4  -2   7       3738.36       3473.88       189.19 o                         
   5  -2   7       1018.42       1007.80        74.04 o                         
   6  -2   7      23204.93      24150.50       652.93 o                         
   7  -2   7        134.24        320.25       101.19 o                         
 -10  -1   7       2984.18       2782.23       208.24 o                         
  -9  -1   7       3651.58       3829.76       229.67 o                         
  -8  -1   7       1139.67       1339.57       103.88 o                         
  -7  -1   7      10959.74      10945.74       355.83 o                         
  -6  -1   7       2201.60       2276.80       121.04 o                         
  -5  -1   7         88.03        159.61        50.21 o                         
  -4  -1   7       2457.28       2822.74       155.93 o                         
  -3  -1   7        149.22        167.31        27.96 o                         
  -2  -1   7       1399.94       1537.18        76.07 o                         
  -1  -1   7        743.90        883.84        52.04 o                         
   0  -1   7       1118.55       1041.99       105.93 o                         
   1  -1   7      19868.30      20607.45       878.71 o                         
   2  -1   7       6941.39       7212.38       171.13 o                         
   3  -1   7        199.64        206.96        39.41 o                         
   4  -1   7       1560.99       1584.12       107.52 o                         
   5  -1   7      29284.48      30064.21       561.63 o                         
   6  -1   7         34.28         75.30        77.15 o                         
   7  -1   7       1289.19       1317.72       162.96 o                         
 -10   0   7      11067.24      11455.08       413.51 o                         
  -9   0   7       6587.98       6943.48       302.90 o                         
  -8   0   7      13671.43      14293.37       440.11 o                         
  -7   0   7        585.75        545.98        89.86 o                         
  -6   0   7       3873.88       3688.54       207.42 o                         
  -5   0   7        185.99        151.60        41.15 o                         
  -4   0   7      99203.51      98240.86      1027.08 o                         
  -3   0   7       9408.55       9557.01       235.06 o                         
  -2   0   7      30923.96      31512.21       477.75 o                         
  -1   0   7       6305.11       6581.66       323.33 o                         
   0   0   7        401.93        474.71       121.19 o                         
   1   0   7      52807.79      53358.09      1403.61 o                         
   2   0   7      41086.38      40264.00       697.27 o                         
   3   0   7       4625.92       4340.98       197.99 o                         
   4   0   7       4275.64       4339.88       187.18 o                         
   5   0   7       6615.25       5932.10       303.50 o                         
   6   0   7        886.61        756.48       147.11 o                         
   7   0   7      11366.50      11455.47       537.77 o                         
   8   0   7      10583.64      12496.09       925.54 o                         
 -11   1   7        214.01        -50.62       177.67 o                         
 -10   1   7       5223.35       5643.30       289.38 o                         
  -9   1   7       3170.12       3262.81       209.52 o                         
  -8   1   7       4295.06       4194.01       198.72 o                         
  -7   1   7       8394.23       8757.73       340.81 o                         
  -6   1   7       3097.04       3075.19       171.31 o                         
  -5   1   7       1237.40       1400.55       104.33 o                         
  -4   1   7     152233.45     155884.75      1870.88 o                         
  -3   1   7      48635.25      50005.18       958.38 o                         
  -2   1   7      40977.68      40653.39       580.22 o                         
  -1   1   7       9721.54       9700.54       215.65 o                         
   0   1   7      39113.76      37963.08      1388.18 o                         
   1   1   7       1783.68       1757.26       147.74 o                         
   2   1   7     154986.20     155136.66      1467.05 o                         
   3   1   7       3051.65       3042.49       108.41 o                         
   4   1   7         81.01        136.61        36.50 o                         
   5   1   7       9146.18       8596.95       294.55 o                         
   6   1   7       4846.48       5015.31       533.61 o                         
   7   1   7        361.35        319.48       148.15 o                         
   8   1   7      18396.18      23100.70      1275.94 o                         
 -11   2   7       7541.42       7674.16       693.41 o                         
 -10   2   7      22801.35      22736.83       649.42 o                         
  -9   2   7        223.02        233.69        75.90 o                         
  -8   2   7       5772.44       6178.22       301.11 o                         
  -7   2   7      24421.56      25391.51       610.19 o                         
  -6   2   7      13374.17      13078.25       344.57 o                         
  -5   2   7       7275.93       7577.76       240.36 o                         
  -4   2   7     142444.31     143840.05      1716.39 o                         
  -3   2   7         78.69        102.77        31.26 o                         
  -2   2   7        658.42        713.36        57.92 o                         
  -1   2   7      17860.78      17466.70       558.01 o                         
   0   2   7       1931.68       1723.91        60.38 o                         
   1   2   7       1741.39       1514.63        80.46 o                         
   2   2   7       9517.52       9740.98       359.21 o                         
   3   2   7       1851.51       1756.96        84.53 o                         
   4   2   7        445.78        516.84        51.85 o                         
   5   2   7       1150.36       1260.48       167.37 o                         
   6   2   7       1051.93       1134.22       212.29 o                         
   7   2   7        812.07        885.69       262.82 o                         
   8   2   7       6401.55       6055.06       627.33 o                         
 -11   3   7        263.46        663.42       258.13 o                         
 -10   3   7        652.09        769.23       134.56 o                         
  -9   3   7      18215.21      18619.83       505.28 o                         
  -8   3   7      16566.31      16701.77       506.06 o                         
  -7   3   7       4133.43       4373.81       206.69 o                         
  -6   3   7       1974.73       2054.89       133.44 o                         
  -5   3   7       2499.09       2405.63       119.07 o                         
  -4   3   7      10807.36       9926.35       296.64 o                         
  -3   3   7      29117.65      29067.12       712.43 o                         
  -2   3   7       2125.58       2049.66       146.00 o                         
  -1   3   7       1143.67       1070.75       132.08 o                         
   0   3   7      33870.07      33453.89       646.75 o                         
   1   3   7        797.73        766.34        46.14 o                         
   2   3   7       3119.44       3029.82       136.65 o                         
   3   3   7        672.33        641.29        53.28 o                         
   4   3   7      20225.17      20717.68       332.60 o                         
   5   3   7       7943.55       8027.53       383.91 o                         
   6   3   7       2062.03       1796.61       305.41 o                         
   7   3   7       1188.59       1338.95       286.63 o                         
   8   3   7         31.16        -49.95       151.19 o                         
 -11   4   7        137.88        359.36       207.84 o                         
 -10   4   7       3302.98       3277.78       270.28 o                         
  -9   4   7        516.39        601.63       143.78 o                         
  -8   4   7       1605.58       1548.63       154.95 o                         
  -7   4   7       1949.24       2022.19       160.62 o                         
  -6   4   7      36306.61      35269.91       866.28 o                         
  -5   4   7      24171.89      24034.73       570.78 o                         
  -4   4   7       3050.08       2960.85       145.08 o                         
  -3   4   7         65.11        102.02        39.19 o                         
  -2   4   7       9872.78      10200.77       239.79 o                         
  -1   4   7        155.75        220.22        33.89 o                         
   0   4   7       1992.45       2009.80        86.18 o                         
   1   4   7         74.54         59.39        25.39 o                         
   2   4   7      13140.18      12931.06       244.11 o                         
   3   4   7        438.66        472.67        53.85 o                         
   4   4   7       4292.53       4234.27       165.69 o                         
   5   4   7      30140.71      31401.75       713.55 o                         
   6   4   7         45.20        259.47       154.54 o                         
 -10   5   7       1078.06        949.41       214.77 o                         
  -9   5   7         59.91        133.11       103.57 o                         
  -8   5   7      25317.06      24779.28       779.92 o                         
  -7   5   7      22136.12      23057.62       512.39 o                         
  -6   5   7       4546.69       4552.16       202.39 o                         
  -5   5   7       5191.94       5588.25       305.74 o                         
  -4   5   7       2742.59       2482.40       111.36 o                         
  -3   5   7      28952.57      29200.77       507.73 o                         
  -2   5   7     123386.90     123830.73      1739.36 o                         
  -1   5   7      24021.34      24637.36       470.08 o                         
   0   5   7       4785.22       4778.75       154.13 o                         
   1   5   7      90589.28      91493.85      1131.29 o                         
   2   5   7        449.32        513.22        49.92 o                         
   3   5   7       2854.82       2589.60       169.81 o                         
   4   5   7      72174.49      74045.51      1267.73 o                         
   5   5   7       6909.17       7164.72       310.03 o                         
 -10   6   7       1006.69       1130.29       396.59 o                         
  -9   6   7       1113.17       1196.39       186.07 o                         
  -8   6   7      16421.73      17815.07       640.49 o                         
  -7   6   7      38916.13      40265.09       864.18 o                         
  -6   6   7       2545.69       2316.99       199.35 o                         
  -5   6   7        532.94        354.34       198.12 o                         
  -4   6   7        297.53        361.60       105.11 o                         
  -3   6   7       2963.35       2828.69       302.08 o                         
  -2   6   7       6865.56       6924.81       312.38 o                         
  -1   6   7      17263.44      16483.90       427.22 o                         
   0   6   7       5258.48       5734.61       197.26 o                         
   1   6   7         79.90         55.83        33.87 o                         
   2   6   7       2041.53       1926.49        99.00 o                         
   3   6   7      13785.29      13832.16       372.96 o                         
   4   6   7       4046.90       3931.89       229.76 o                         
   5   6   7       3658.16       3453.93       277.43 o                         
 -10   7   7        113.49        180.35       145.82 o                         
  -9   7   7       3013.73       2802.53       270.38 o                         
  -8   7   7      21803.27      21112.74       704.61 o                         
  -7   7   7      30240.32      28798.76       834.77 o                         
  -6   7   7       1710.20       1804.47       212.05 o                         
  -5   7   7        621.83        726.14       150.75 o                         
  -4   7   7        121.06        164.54        98.89 o                         
  -3   7   7         20.12         37.26        71.03 o                         
  -2   7   7      24982.63      24310.31       650.91 o                         
  -1   7   7        119.03        233.24        75.84 o                         
   0   7   7       2463.71       2470.58       128.14 o                         
   1   7   7       2334.57       2296.41       164.46 o                         
   2   7   7      10937.58      11003.31       309.05 o                         
   3   7   7          3.27        -10.54        64.38 o                         
   4   7   7       5135.77       5319.93       277.36 o                         
 -10   8   7       6060.64       7113.50       557.25 o                         
  -9   8   7        737.33        755.17       197.45 o                         
  -8   8   7       5508.41       5384.83       298.26 o                         
  -7   8   7        113.04        108.01       108.61 o                         
  -6   8   7       2377.56       2147.90       151.66 o                         
  -5   8   7       8824.09       8549.22       568.40 o                         
  -4   8   7         45.97         -7.38        82.66 o                         
  -3   8   7       1165.22       1311.92       181.02 o                         
  -2   8   7       1727.99       1581.28       191.70 o                         
  -1   8   7        466.71        503.12        78.85 o                         
   0   8   7       5019.59       4710.43       205.56 o                         
   1   8   7      26641.64      25550.68       617.10 o                         
   2   8   7       8317.52       8212.45       338.10 o                         
   3   8   7        194.83        147.72        99.99 o                         
   4   8   7       3436.47       3626.73       278.51 o                         
  -8   9   7       9970.85      10351.67       474.90 o                         
  -7   9   7        768.29       1024.27       283.27 o                         
  -6   9   7      13151.44      12200.88      1063.83 o                         
  -5   9   7        157.41         82.89        82.79 o                         
  -4   9   7        547.21        638.23       250.08 o                         
  -3   9   7       2404.35       2839.31       450.08 o                         
  -2   9   7         56.97         88.58        66.94 o                         
  -1   9   7       1779.99       1797.29       135.11 o                         
   0   9   7      53407.45      53260.73      1174.93 o                         
   1   9   7       6424.66       6659.26       409.01 o                         
   2   9   7       6542.18       7166.27       328.47 o                         
   3   9   7       5891.09       5851.23       303.33 o                         
  -8  10   7       2314.83       2983.07       507.24 o                         
  -7  10   7       1490.56       1113.90       227.00 o                         
  -6  10   7      17226.07      17759.91       827.03 o                         
  -5  10   7      23189.02      20905.75      2841.66 o                         
  -4  10   7        582.61        592.80       176.70 o                         
  -3  10   7       6215.61       5965.69       309.34 o                         
  -2  10   7      12019.29      11787.47       423.84 o                         
  -1  10   7       6145.20       6656.57       407.04 o                         
   0  10   7       5790.03       5959.49       299.26 o                         
   1  10   7      28026.50      29153.96       928.02 o                         
   2  10   7        233.08        113.53       116.10 o                         
   3  10   7       1616.26       1421.72       226.00 o                         
  -8  11   7         63.89         71.40       216.22 o                         
  -7  11   7       4726.11       4477.62       672.57 o                         
  -6  11   7      12614.04      12506.36      1684.20 o                         
  -5  11   7       4036.56       3818.56       392.37 o                         
  -4  11   7       1737.74       1211.92       383.52 o                         
  -3  11   7      34624.49      35104.27      2218.63 o                         
  -2  11   7       4187.44       4037.33       337.49 o                         
  -1  11   7       2563.66       2700.10       210.98 o                         
   0  11   7       1536.64       1502.38       163.72 o                         
   1  11   7       2043.88       2213.90       254.83 o                         
   2  11   7       1941.15       1865.70       332.57 o                         
   3  11   7       3242.05       3748.21       497.86 o                         
  -6  12   7       1104.54        280.93       250.42 o                         
  -5  12   7       1018.14        356.69       255.12 o                         
  -4  12   7       2995.48       2184.22       475.06 o                         
  -3  12   7       2969.42       2745.64       299.92 o                         
  -2  12   7        176.30        213.63       128.95 o                         
  -1  12   7      10995.88      10483.97       539.68 o                         
   0  12   7       2092.64       2837.88       451.92 o                         
   1  12   7       1654.05       1589.52       228.94 o                         
   2  12   7       4539.39       4946.62       581.70 o                         
  -3  13   7       4844.91       3774.22       482.80 o                         
  -2  13   7        514.99        440.83       213.88 o                         
  -1  13   7         24.31        200.47       171.97 o                         
  -3  14   7      31871.38      30329.08      1431.44 o                         
   2 -17   8       4254.54       4061.47       505.25 o                         
  -4 -16   8       3849.24       3395.24       455.96 o                         
  -3 -16   8       4231.48       4620.38       536.43 o                         
  -2 -16   8       1847.47       1409.38       318.82 o                         
  -1 -16   8      23549.32      25742.79      1309.38 o                         
   0 -16   8       2477.71       1507.64       398.95 o                         
   1 -16   8        766.26       1326.86       327.19 o                         
   2 -16   8       6764.55       7172.19       470.03 o                         
   3 -16   8       2458.99       2683.53       294.41 o                         
  -5 -15   8       8088.20       7695.05       646.48 o                         
  -4 -15   8       9229.68       8328.15       682.39 o                         
  -3 -15   8        176.45        277.57       181.02 o                         
  -2 -15   8        641.80        745.05       233.16 o                         
  -1 -15   8      13015.94      13353.08       681.40 o                         
   0 -15   8       3376.21       3095.86       263.17 o                         
   1 -15   8       3600.14       3184.11       421.43 o                         
   2 -15   8       2707.69       2980.81       256.76 o                         
   3 -15   8        433.84        578.10       118.75 o                         
   4 -15   8       2778.25       2554.00       390.41 o                         
  -5 -14   8        156.41        167.61       164.26 o                         
  -4 -14   8        214.80        213.21       155.55 o                         
  -3 -14   8      15826.59      16224.38       946.86 o                         
  -2 -14   8        232.08        216.89       128.92 o                         
  -1 -14   8        924.98        822.35       190.19 o                         
   0 -14   8        526.39        513.78       137.93 o                         
   1 -14   8       2259.21       2250.76       223.35 o                         
   2 -14   8       5087.58       5612.81       334.66 o                         
   3 -14   8       7461.73       6902.81       361.57 o                         
   4 -14   8        216.34         99.95       101.83 o                         
   5 -14   8         96.18        -48.27       169.29 o                         
  -5 -13   8        564.18        476.70       208.85 o                         
  -4 -13   8       1043.28        964.82       247.74 o                         
  -3 -13   8       1023.13        775.07       226.29 o                         
  -2 -13   8        210.64        169.79       128.97 o                         
  -1 -13   8       2354.26       2153.54       451.76 o                         
   0 -13   8         72.44         24.23        99.22 o                         
   1 -13   8         18.58         79.86       102.26 o                         
   2 -13   8      37036.80      35401.39      1190.23 o                         
   3 -13   8       4842.04       5264.65       384.24 o                         
   4 -13   8        111.75         58.37        99.33 o                         
   5 -13   8       4577.65       4199.68       500.90 o                         
   6 -13   8       5745.50       5231.95       423.54 o                         
  -6 -12   8       5497.78       4669.54       914.00 o                         
  -5 -12   8      50834.73      50262.23      1758.38 o                         
  -4 -12   8       6303.43       5707.21       518.38 o                         
  -3 -12   8      13822.26      13778.00       806.98 o                         
  -2 -12   8      40480.47      40420.66      1341.84 o                         
  -1 -12   8       2563.52       2882.21       290.76 o                         
   0 -12   8        670.43        718.19       242.71 o                         
   1 -12   8     105258.23     108506.47      1714.03 o                         
   2 -12   8       5200.51       4980.92       223.05 o                         
   3 -12   8      17002.52      16353.80       630.38 o                         
   4 -12   8       6214.24       5692.48       416.89 o                         
   5 -12   8        158.05        264.16       188.73 o                         
   6 -12   8        215.93         81.66       134.47 o                         
   7 -12   8      12889.21      13350.38      1405.32 o                         
  -7 -11   8        527.78        187.40       283.94 o                         
  -6 -11   8       3359.87       3313.81       333.06 o                         
  -5 -11   8       2086.90       2128.23       224.41 o                         
  -4 -11   8       8288.78       8077.19       597.23 o                         
  -3 -11   8       8607.72       8720.58       618.37 o                         
  -2 -11   8      11464.27      11281.81       552.23 o                         
  -1 -11   8       3619.13       3917.61       325.73 o                         
   0 -11   8       2153.78       2140.82       236.52 o                         
   1 -11   8       7777.31       7140.19       737.73 o                         
   2 -11   8       1386.34       1384.42       144.74 o                         
   3 -11   8        462.20        477.50        90.01 o                         
   4 -11   8        848.67        784.62       104.52 o                         
   5 -11   8      17284.27      17320.81       967.37 o                         
   6 -11   8       1008.78        780.28       188.45 o                         
   7 -11   8        229.57        163.10       128.79 o                         
  -8 -10   8       8044.56       8240.69       950.62 o                         
  -7 -10   8        983.49       2059.37       476.71 o                         
  -6 -10   8       3985.27       3717.84       341.07 o                         
  -5 -10   8      14207.64      14249.37       625.60 o                         
  -4 -10   8        221.38        203.48       132.75 o                         
  -3 -10   8       9624.92      10020.34       643.90 o                         
  -2 -10   8      23770.38      24490.05       822.47 o                         
  -1 -10   8      14002.95      14226.83       597.03 o                         
   0 -10   8       4010.55       4015.65       258.12 o                         
   1 -10   8       1283.15        995.59       255.46 o                         
   2 -10   8        126.69         46.28        65.64 o                         
   3 -10   8        934.46        968.55       170.53 o                         
   4 -10   8      17113.88      16634.36       731.57 o                         
   5 -10   8        446.10        730.43       121.60 o                         
   6 -10   8       1004.47        986.45       344.12 o                         
   7 -10   8       7547.06       6983.03       469.80 o                         
   8 -10   8       1608.44       1272.25       347.31 o                         
  -8  -9   8       9371.90       7917.20       900.37 o                         
  -7  -9   8        670.52        586.09       150.64 o                         
  -6  -9   8       8824.00       8387.41       414.63 o                         
  -5  -9   8       1117.37       1124.53       158.39 o                         
  -4  -9   8       3028.73       3051.56       277.33 o                         
  -3  -9   8       5785.97       5403.59       461.39 o                         
  -2  -9   8      23375.55      22312.40       990.67 o                         
  -1  -9   8       8036.26       8506.76       361.12 o                         
   0  -9   8      12914.37      13200.23       322.63 o                         
   1  -9   8       4637.45       4890.99       281.27 o                         
   2  -9   8       1615.23       1499.03       129.44 o                         
   3  -9   8      53318.57      56033.32      1790.79 o                         
   4  -9   8      19947.38      20987.80       677.95 o                         
   5  -9   8        635.48        868.81       143.19 o                         
   6  -9   8       5785.17       5364.32       385.18 o                         
   7  -9   8       2715.57       2848.31       299.63 o                         
   8  -9   8       3260.94       3317.92       347.67 o                         
  -9  -8   8       7243.23       7532.31       670.61 o                         
  -8  -8   8       2214.10       1645.75       420.41 o                         
  -7  -8   8        286.97        219.12       171.14 o                         
  -6  -8   8      12560.32      12429.60       492.48 o                         
  -5  -8   8       1918.25       1741.03       182.58 o                         
  -4  -8   8       1107.35       1109.72       125.52 o                         
  -3  -8   8      66512.77      66410.77       936.29 o                         
  -2  -8   8      11280.05      11129.75       420.51 o                         
  -1  -8   8      24556.39      25094.66       448.74 o                         
   0  -8   8      40036.32      41260.25       654.88 o                         
   1  -8   8        327.19        632.94       123.83 o                         
   2  -8   8      28458.74      28429.75       584.64 o                         
   3  -8   8      33449.37      33107.70       643.48 o                         
   4  -8   8       3708.91       3637.66       215.37 o                         
   5  -8   8       8313.33       7999.50       401.01 o                         
   6  -8   8      18521.54      18749.62       901.41 o                         
   7  -8   8        426.21        479.85       120.70 o                         
   8  -8   8        690.12        799.46       190.07 o                         
  -9  -7   8       3695.10       3470.82       356.53 o                         
  -8  -7   8      15752.26      14184.01      1102.51 o                         
  -7  -7   8       2768.69       2602.22       312.42 o                         
  -6  -7   8      20273.78      20446.16       634.38 o                         
  -5  -7   8       5564.40       5429.76       252.69 o                         
  -4  -7   8      31803.20      31088.92       470.71 o                         
  -3  -7   8        975.25        940.58        75.38 o                         
  -2  -7   8      76140.18      76794.46       945.38 o                         
  -1  -7   8       1586.18       1777.23        91.24 o                         
   0  -7   8      14868.08      15487.41       287.21 o                         
   1  -7   8       2444.86       2209.24       167.09 o                         
   2  -7   8      12743.79      12716.43       603.59 o                         
   3  -7   8       2297.78       2036.76       180.34 o                         
   4  -7   8       1855.73       1877.43       202.16 o                         
   5  -7   8        304.57        264.46       101.25 o                         
   6  -7   8       9493.20       8874.70       388.73 o                         
   7  -7   8       9297.96       9175.46       526.43 o                         
   8  -7   8       7585.42       7040.50       767.68 o                         
  -9  -6   8      28383.30      28417.72      1612.99 o                         
  -8  -6   8       4497.27       4612.52      1200.81 o                         
  -7  -6   8      11581.88      11961.25      1011.67 o                         
  -6  -6   8      96902.42      97548.09      1442.96 o                         
  -5  -6   8       1435.65       1327.97       105.96 o                         
  -4  -6   8      10705.02      10468.93       210.07 o                         
  -3  -6   8      34297.94      34292.18       433.26 o                         
  -2  -6   8      17406.11      17240.69       388.01 o                         
  -1  -6   8      24766.72      25087.99       378.39 o                         
   0  -6   8      18674.21      19344.03       288.57 o                         
   1  -6   8         63.06        107.62        36.11 o                         
   2  -6   8      14736.91      14103.69       390.48 o                         
   3  -6   8       8860.71       9012.80       277.45 o                         
   4  -6   8        432.36        436.40        82.75 o                         
   5  -6   8       5084.63       4987.37       285.08 o                         
   6  -6   8      36048.25      35940.18       954.01 o                         
   7  -6   8        255.01        251.36       104.00 o                         
   8  -6   8        138.97         84.64       150.85 o                         
   9  -6   8       7015.15       7406.04       648.80 o                         
  -9  -5   8        134.96         63.96       147.29 o                         
  -8  -5   8        194.24        279.13       131.88 o                         
  -7  -5   8       1935.05       1839.47       322.94 o                         
  -6  -5   8      19968.58      20806.68       607.96 o                         
  -5  -5   8        483.50        482.13        59.80 o                         
  -4  -5   8      29332.35      29779.47       377.96 o                         
  -3  -5   8        216.93        284.49        47.18 o                         
  -2  -5   8        225.62        263.99        40.92 o                         
  -1  -5   8        467.03        521.34        56.30 o                         
   0  -5   8       1598.29       1594.53       109.95 o                         
   1  -5   8       4358.53       4847.58       243.61 o                         
   2  -5   8       7297.38       7424.90       212.26 o                         
   3  -5   8       6661.93       6173.65       186.48 o                         
   4  -5   8         99.96        150.38        36.07 o                         
   5  -5   8      16200.70      14834.41       607.11 o                         
   6  -5   8       2238.13       2228.61       196.31 o                         
   7  -5   8       3269.39       2937.42       236.01 o                         
   8  -5   8       5660.14       5848.73       421.66 o                         
 -10  -4   8        971.23        703.45       173.67 o                         
  -9  -4   8       1071.88       1218.27       239.97 o                         
  -8  -4   8      13158.11      12770.37       379.52 o                         
  -7  -4   8      24117.08      24809.35       692.98 o                         
  -6  -4   8      20006.35      19796.33       575.23 o                         
  -5  -4   8       3757.37       3409.17       161.15 o                         
  -4  -4   8          0.80         23.18        29.00 o                         
  -3  -4   8       2445.71       2487.88       131.82 o                         
  -2  -4   8        918.84       1060.50        70.55 o                         
  -1  -4   8       6267.75       6503.94       230.46 o                         
   0  -4   8      97274.23      97608.19      1323.09 o                         
   1  -4   8      44752.82      43810.73       918.72 o                         
   2  -4   8       1864.74       1858.20       102.69 o                         
   3  -4   8      12340.64      12782.19       383.46 o                         
   4  -4   8        291.97        297.55        42.93 o                         
   5  -4   8      11668.87      11521.29       305.81 o                         
   6  -4   8      35540.65      37034.41       882.67 o                         
   7  -4   8       8698.10       8861.21       340.25 o                         
   8  -4   8         45.33         65.37       174.99 o                         
 -10  -3   8       4054.83       3643.50       360.04 o                         
  -9  -3   8        272.64        175.05       103.43 o                         
  -8  -3   8       8387.08       8173.99       350.22 o                         
  -7  -3   8      26347.26      25820.67       763.24 o                         
  -6  -3   8      66236.54      66699.17      1226.44 o                         
  -5  -3   8      55117.05      53171.30       688.80 o                         
  -4  -3   8      38508.88      39300.42       759.80 o                         
  -3  -3   8      14646.28      14695.92       264.08 o                         
  -2  -3   8       7972.72       8103.65       172.90 o                         
  -1  -3   8     172444.58     169370.92      2693.24 o                         
   0  -3   8      21190.50      21739.82       342.05 o                         
   1  -3   8       8650.33       8626.88       270.05 o                         
   2  -3   8      63205.16      63746.13      1614.32 o                         
   3  -3   8        101.33        147.13        48.47 o                         
   4  -3   8        313.04        340.33        45.24 o                         
   5  -3   8       8725.69       8564.73       256.98 o                         
   6  -3   8        454.55        623.08        94.79 o                         
   7  -3   8       7917.51       8338.31       396.36 o                         
 -10  -2   8      21611.75      22866.94       719.68 o                         
  -9  -2   8       5814.69       5645.51       279.90 o                         
  -8  -2   8        247.82        304.79        76.87 o                         
  -7  -2   8      11008.78      10398.37       504.52 o                         
  -6  -2   8       2429.79       2401.34       140.10 o                         
  -5  -2   8      22108.31      22247.85       464.61 o                         
  -4  -2   8      69521.28      68281.51       953.83 o                         
  -3  -2   8       5154.06       5374.08       139.94 o                         
  -2  -2   8       3515.61       4054.87       119.11 o                         
  -1  -2   8        666.04        759.78        52.82 o                         
   0  -2   8       1834.53       2031.89       178.40 o                         
   1  -2   8       3701.14       3480.93        81.17 o                         
   2  -2   8      58542.33      56608.42       875.19 o                         
   3  -2   8        146.35        149.80        34.53 o                         
   4  -2   8      26075.74      26677.87       446.35 o                         
   5  -2   8         57.70         18.68        52.10 o                         
   6  -2   8       1339.34       1164.78       151.20 o                         
   7  -2   8       1650.99       1744.36       260.67 o                         
 -10  -1   8       8350.15       8501.33       360.50 o                         
  -9  -1   8      15339.95      16101.04       475.62 o                         
  -8  -1   8      20306.55      21077.46       598.59 o                         
  -7  -1   8       2309.32       2829.26       365.77 o                         
  -6  -1   8       6956.06       7948.88       383.54 o                         
  -5  -1   8       1336.52       1151.05        97.78 o                         
  -4  -1   8      15261.29      14738.82       416.86 o                         
  -3  -1   8        192.79        278.33        47.06 o                         
  -2  -1   8      14034.73      14147.31       347.05 o                         
  -1  -1   8        385.17        495.25       101.24 o                         
   0  -1   8      23107.62      24723.02       688.24 o                         
   1  -1   8       5255.13       5175.74       429.55 o                         
   2  -1   8      41985.69      41671.86      1021.36 o                         
   3  -1   8       7350.03       6803.07       288.48 o                         
   4  -1   8       6260.15       6007.28       256.53 o                         
   5  -1   8        275.21        320.63        80.12 o                         
   6  -1   8        620.47        693.76       124.17 o                         
   7  -1   8       2495.65       2611.06       489.64 o                         
 -10   0   8      25372.60      24955.80       633.65 o                         
  -9   0   8         51.54         28.01        68.79 o                         
  -8   0   8       9905.52      10352.39       317.14 o                         
  -7   0   8        306.67        284.58        80.03 o                         
  -6   0   8         13.88         30.43        49.47 o                         
  -5   0   8       2164.33       2272.31       132.87 o                         
  -4   0   8      12745.62      13189.93       343.54 o                         
  -3   0   8       1448.04       1420.08       105.28 o                         
  -2   0   8       3567.41       3734.21       156.70 o                         
  -1   0   8      18277.94      17609.33      1277.78 o                         
   0   0   8       9354.60       8609.31       325.35 o                         
   1   0   8       3786.02       4117.24       283.68 o                         
   2   0   8     101043.46     102764.29      1641.75 o                         
   3   0   8        345.32        323.35        65.10 o                         
   4   0   8       4307.01       3678.47       252.68 o                         
   5   0   8      18721.81      18190.60       612.24 o                         
   6   0   8       2341.36       2762.83       432.48 o                         
   7   0   8       5622.49       5792.11       647.44 o                         
 -10   1   8      21872.76      22980.72       603.02 o                         
  -9   1   8       8839.58       8286.34       332.28 o                         
  -8   1   8       7569.12       7674.74       284.23 o                         
  -7   1   8       2872.15       2844.03       168.56 o                         
  -6   1   8       3604.31       4029.08       357.91 o                         
  -5   1   8       9282.60      10040.28       381.22 o                         
  -4   1   8       4286.16       4407.96       203.00 o                         
  -3   1   8      30229.64      30962.34       451.36 o                         
  -2   1   8     225207.22     224352.50      2505.16 o                         
  -1   1   8       2409.58       2520.36       219.65 o                         
   0   1   8       6355.02       6602.71       360.66 o                         
   1   1   8      16734.07      16834.90       614.56 o                         
   2   1   8      12297.17      12836.48       514.51 o                         
   3   1   8      35665.63      35749.57       519.78 o                         
   4   1   8      50975.58      50885.87       751.49 o                         
   5   1   8         99.66        155.24       120.25 o                         
   6   1   8       1262.60       1142.50       317.14 o                         
   7   1   8       1692.69       1766.50       258.13 o                         
 -10   2   8      13166.51      13551.05       452.02 o                         
  -9   2   8       4164.56       4138.71       213.87 o                         
  -8   2   8       3974.39       4111.39       243.26 o                         
  -7   2   8       8142.05       8692.93       331.08 o                         
  -6   2   8       4943.09       4706.96       195.72 o                         
  -5   2   8       2118.55       2229.63       144.28 o                         
  -4   2   8      31785.19      31912.45       542.16 o                         
  -3   2   8       5326.65       5239.26       214.79 o                         
  -2   2   8          6.12         21.74        29.85 o                         
  -1   2   8      14557.96      13604.66       490.01 o                         
   0   2   8      56215.40      55527.10      1006.95 o                         
   1   2   8       7446.39       7143.52       308.62 o                         
   2   2   8        972.63       1082.18       169.37 o                         
   3   2   8       1131.04       1176.76        71.46 o                         
   4   2   8       5276.80       5137.42       221.56 o                         
   5   2   8       2305.12       2776.58       430.47 o                         
   6   2   8       7165.33       7103.21       462.62 o                         
   7   2   8        586.55        381.83       204.83 o                         
 -10   3   8       8089.58       8363.18       350.45 o                         
  -9   3   8      12039.20      12735.62       461.84 o                         
  -8   3   8      33763.29      33250.93       756.43 o                         
  -7   3   8      24803.91      25638.41       607.37 o                         
  -6   3   8         10.09         60.18        41.08 o                         
  -5   3   8      21401.77      20207.83       484.20 o                         
  -4   3   8       1880.34       1889.55       107.61 o                         
  -3   3   8         25.09        110.60        36.41 o                         
  -2   3   8      32025.72      32036.78       551.07 o                         
  -1   3   8      17009.55      16376.38       397.33 o                         
   0   3   8         71.21         72.86        24.93 o                         
   1   3   8        164.89        224.27        51.56 o                         
   2   3   8       1358.11       1297.52       127.79 o                         
   3   3   8       3521.66       3612.14       183.16 o                         
   4   3   8      29043.20      29149.44       572.54 o                         
   5   3   8       2882.91       2581.51       342.30 o                         
   6   3   8        149.89         40.23       134.76 o                         
 -10   4   8         21.27         16.03       116.72 o                         
  -9   4   8        138.12        107.39        78.74 o                         
  -8   4   8      16386.37      15993.14       486.11 o                         
  -7   4   8       1544.60       1440.81       125.79 o                         
  -6   4   8        472.70        447.95        90.29 o                         
  -5   4   8        377.99        411.73        73.46 o                         
  -4   4   8         37.31         52.94        37.92 o                         
  -3   4   8      25195.71      25719.99       523.64 o                         
  -2   4   8      53232.39      52408.34       770.57 o                         
  -1   4   8      13324.26      12940.84       250.45 o                         
   0   4   8       1040.45       1099.71        84.86 o                         
   1   4   8         79.13        128.06        27.43 o                         
   2   4   8        226.30        218.23        38.12 o                         
   3   4   8       5968.80       5645.87       234.94 o                         
   4   4   8      12924.58      12748.35       417.83 o                         
   5   4   8       2062.43       2305.91       251.59 o                         
 -10   5   8       1674.84       1529.45       185.78 o                         
  -9   5   8         76.17        114.72       105.89 o                         
  -8   5   8         49.93         50.00        85.25 o                         
  -7   5   8       4018.31       4018.00       199.89 o                         
  -6   5   8       5736.88       5761.69       275.38 o                         
  -5   5   8        768.69        658.73        88.65 o                         
  -4   5   8       3626.96       3783.15       151.33 o                         
  -3   5   8       4363.11       4460.57       161.57 o                         
  -2   5   8      16295.07      16396.55       448.38 o                         
  -1   5   8      56758.42      56613.86       832.89 o                         
   0   5   8       4240.52       4179.57       169.04 o                         
   1   5   8       2000.16       1851.53        90.72 o                         
   2   5   8       1431.12       1533.58       132.83 o                         
   3   5   8       6724.86       6604.60       225.22 o                         
   4   5   8      12037.15      12259.31       395.04 o                         
   5   5   8       4966.33       5656.88       637.04 o                         
 -10   6   8       2460.00       2064.49       306.09 o                         
  -9   6   8       8982.38      10617.86       552.62 o                         
  -8   6   8       8193.17       7830.63       647.84 o                         
  -7   6   8       1491.35       1529.04       154.77 o                         
  -6   6   8      20786.32      21625.13      1299.72 o                         
  -5   6   8      71835.53      68684.04      1608.94 o                         
  -4   6   8      25500.39      25568.94      1203.07 o                         
  -3   6   8      10893.42       9919.96       614.76 o                         
  -2   6   8      26201.88      24796.41      1049.77 o                         
  -1   6   8       3803.06       3723.88       162.89 o                         
   0   6   8      27392.38      25851.06       814.18 o                         
   1   6   8      21259.02      20890.52       683.47 o                         
   2   6   8       1440.22       1288.54       100.39 o                         
   3   6   8       5083.11       5148.38       249.64 o                         
   4   6   8       1160.64       1259.31       135.77 o                         
 -10   7   8       5205.61       5030.89       462.02 o                         
  -9   7   8        899.82       1072.15       174.25 o                         
  -8   7   8          8.17         46.63        84.01 o                         
  -7   7   8       1829.27       1549.23       229.17 o                         
  -6   7   8      66597.77      66620.92      1584.27 o                         
  -5   7   8        360.92        549.66       143.31 o                         
  -4   7   8        841.35        582.38       137.96 o                         
  -3   7   8        739.63        819.65       194.77 o                         
  -2   7   8       9336.61       8811.75       584.19 o                         
  -1   7   8        647.11        659.01        80.44 o                         
   0   7   8      21878.92      21658.25       542.37 o                         
   1   7   8        736.06        617.70        95.54 o                         
   2   7   8       2781.93       2762.12       290.11 o                         
   3   7   8        113.17         55.25        68.81 o                         
   4   7   8        378.66        222.59       202.81 o                         
  -9   8   8          3.20         38.35        88.14 o                         
  -8   8   8        244.08        328.89        94.28 o                         
  -7   8   8       3730.31       3479.10       559.23 o                         
  -6   8   8       2502.59       2366.74       244.15 o                         
  -5   8   8      10363.66       9570.55       487.10 o                         
  -4   8   8       5568.78       5702.58       367.53 o                         
  -3   8   8       4358.96       4288.54       470.07 o                         
  -2   8   8       2074.29       1803.88       128.32 o                         
  -1   8   8       3652.19       3669.83       162.73 o                         
   0   8   8       5165.47       5076.66       474.48 o                         
   1   8   8       2757.96       2834.04       273.90 o                         
   2   8   8       2337.93       2430.90       186.13 o                         
   3   8   8        193.75         24.80       111.79 o                         
  -8   9   8       4636.90       5052.10       423.51 o                         
  -7   9   8        367.85        241.70       230.30 o                         
  -6   9   8        603.69        425.08       271.87 o                         
  -5   9   8       7705.59       7931.94       889.26 o                         
  -4   9   8        652.64        564.32       143.45 o                         
  -3   9   8       9542.64      10049.81       511.73 o                         
  -2   9   8        248.50        319.17       112.92 o                         
  -1   9   8       2869.80       2747.09       203.75 o                         
   0   9   8      13624.19      13176.46       586.30 o                         
   1   9   8       5182.38       5078.46       379.00 o                         
   2   9   8         26.43        111.08       114.11 o                         
   3   9   8      41731.40      43526.57      1687.58 o                         
  -8  10   8       4274.64       3449.61       597.12 o                         
  -7  10   8        732.09        860.88       337.58 o                         
  -6  10   8      12135.27      10766.33       668.87 o                         
  -5  10   8      15207.99      14395.07      1264.45 o                         
  -4  10   8      41693.78      40824.00      1975.62 o                         
  -3  10   8       8390.94       7630.38       366.69 o                         
  -2  10   8       2978.36       3177.82       225.85 o                         
  -1  10   8       8687.10       8690.38       372.96 o                         
   0  10   8       3547.64       3539.05       312.33 o                         
   1  10   8       4171.47       4144.71       346.09 o                         
   2  10   8      27162.31      28486.43       971.02 o                         
  -6  11   8       2478.84       1841.88       481.42 o                         
  -5  11   8       2861.27       2308.59       527.70 o                         
  -4  11   8         29.13         75.09       240.02 o                         
  -3  11   8       1030.27       1065.40       185.38 o                         
  -2  11   8        113.78        128.40       114.12 o                         
  -1  11   8        694.34        808.76       132.41 o                         
   0  11   8        802.68        655.76       260.48 o                         
   1  11   8       9595.99      10277.56       555.59 o                         
   2  11   8       1610.38       1227.66       329.21 o                         
  -3  12   8       7018.27       7666.66       637.74 o                         
  -2  12   8         90.14         38.55       150.85 o                         
  -4  13   8       2512.29       2538.20       415.04 o                         
   2 -17   9      13861.08      15142.53       976.59 o                         
   2 -16   9         76.13        251.09       175.99 o                         
   3 -16   9        539.38        263.49       199.13 o                         
  -5 -15   9       1525.41       1880.71       348.99 o                         
  -4 -15   9       8211.95       8939.15       719.92 o                         
  -3 -15   9        761.26        957.10       261.15 o                         
  -2 -15   9       2055.09       2235.22       292.04 o                         
  -1 -15   9        372.71        246.58       146.45 o                         
   0 -15   9        305.29        190.37       139.01 o                         
   1 -15   9        177.14         81.34       140.77 o                         
   2 -15   9       1970.17       2187.02       277.79 o                         
   3 -15   9        542.81        332.59       152.75 o                         
   4 -15   9          1.85         54.98       184.37 o                         
  -5 -14   9      18776.02      17538.92      1000.25 o                         
  -4 -14   9       5787.40       5202.04       534.45 o                         
  -3 -14   9       1656.42       1582.02       308.09 o                         
  -2 -14   9        119.87         29.30       117.92 o                         
  -1 -14   9       4304.44       4486.61       379.70 o                         
   0 -14   9        248.57        103.64       122.37 o                         
   1 -14   9      17019.17      16616.46      1038.64 o                         
   2 -14   9       1996.39       2075.13       216.54 o                         
   3 -14   9       2040.73       2127.52       275.64 o                         
   4 -14   9       9685.11       9024.13       668.65 o                         
  -5 -13   9      16338.12      15111.56       895.21 o                         
  -4 -13   9       1238.88       1180.72       277.24 o                         
  -3 -13   9       1287.57       1067.08       256.13 o                         
  -2 -13   9       1999.20       1989.52       571.60 o                         
  -1 -13   9       6797.51       7285.23       468.19 o                         
   0 -13   9       2225.13       2535.77       286.80 o                         
   1 -13   9      10079.94      10143.29       741.79 o                         
   2 -13   9        897.73        861.07       106.70 o                         
   3 -13   9      14077.84      13617.69       702.30 o                         
   4 -13   9       7143.09       6487.67       745.22 o                         
   5 -13   9       2296.10       2023.91       363.41 o                         
   6 -13   9       2069.76       1947.26       272.89 o                         
  -6 -12   9         52.10        -38.85       176.53 o                         
  -5 -12   9       5690.84       5833.10       541.50 o                         
  -4 -12   9      17587.33      16866.61       926.15 o                         
  -3 -12   9       8040.21       8442.21       646.18 o                         
  -2 -12   9       8964.66       8844.62       684.60 o                         
  -1 -12   9      14386.98      14013.29       634.90 o                         
   0 -12   9        715.54        629.21        91.65 o                         
   1 -12   9      18685.24      20689.40      1126.15 o                         
   2 -12   9       8196.88       7570.93       432.01 o                         
   3 -12   9      22528.20      21053.93       961.69 o                         
   4 -12   9      14692.90      13975.31       667.94 o                         
   5 -12   9        157.96        139.12       162.25 o                         
   6 -12   9        213.59        205.29       149.07 o                         
   7 -12   9        727.44        208.46       152.20 o                         
  -7 -11   9      13912.88      12811.69       785.58 o                         
  -6 -11   9        988.50       1098.46       189.53 o                         
  -5 -11   9      14051.71      13106.12       555.62 o                         
  -4 -11   9        290.97        612.80       197.79 o                         
  -3 -11   9      32513.11      31974.15      1319.46 o                         
  -2 -11   9      28232.71      29060.16       941.70 o                         
  -1 -11   9       3753.99       4022.52       223.85 o                         
   0 -11   9        623.79        613.98       104.34 o                         
   1 -11   9       4497.02       4532.74       501.92 o                         
   2 -11   9        166.26        201.46        88.71 o                         
   3 -11   9       8142.58       8422.59       479.72 o                         
   4 -11   9       2371.10       2122.57       221.56 o                         
   5 -11   9       8268.97       8523.51       685.06 o                         
   6 -11   9        640.66        656.60       199.80 o                         
   7 -11   9       4312.15       3461.09       448.59 o                         
  -8 -10   9        427.57        511.97       199.61 o                         
  -7 -10   9       2574.97       1808.48       299.10 o                         
  -6 -10   9       7562.44       6780.31       688.41 o                         
  -5 -10   9       7066.30       6795.45       379.21 o                         
  -4 -10   9       2684.46       2688.14       357.39 o                         
  -3 -10   9      21281.50      20879.21      1006.90 o                         
  -2 -10   9       3338.60       3417.83       298.29 o                         
  -1 -10   9       4624.75       4545.60       222.48 o                         
   0 -10   9      11994.31      11334.89       333.23 o                         
   1 -10   9         19.48       -108.78       108.78 o                         
   2 -10   9       4616.12       5045.13       279.98 o                         
   3 -10   9      24607.84      25363.34       858.87 o                         
   4 -10   9        266.05        360.60        91.16 o                         
   5 -10   9        869.36        915.61       202.48 o                         
   6 -10   9       9501.09       9346.24       555.08 o                         
   7 -10   9       1846.95       1604.20       852.03 o                         
  -8  -9   9       6349.78       6389.57       535.43 o                         
  -7  -9   9        965.28        822.59       153.83 o                         
  -6  -9   9       2886.86       2657.82       269.98 o                         
  -5  -9   9       5458.38       5316.03       444.82 o                         
  -4  -9   9      26874.97      26716.06       873.43 o                         
  -3  -9   9        352.96        564.87       189.07 o                         
  -2  -9   9       1117.23       1138.66       135.21 o                         
  -1  -9   9       6029.52       6127.25       320.40 o                         
   0  -9   9       3534.36       3270.04       152.67 o                         
   1  -9   9        874.64        869.66       137.64 o                         
   2  -9   9      13350.83      13475.44       394.69 o                         
   3  -9   9         15.86         11.70        65.53 o                         
   4  -9   9      13823.88      13394.94       438.61 o                         
   5  -9   9       9784.43       8877.04       445.13 o                         
   6  -9   9        612.91        454.63       119.88 o                         
   7  -9   9         89.40         83.86       100.29 o                         
   8  -9   9        868.62        837.08       253.77 o                         
  -8  -8   9       9452.16       8612.70       617.19 o                         
  -7  -8   9        274.75        132.48       156.89 o                         
  -6  -8   9       7012.72       6688.89       363.07 o                         
  -5  -8   9         99.27        209.18        70.34 o                         
  -4  -8   9        275.65        256.44        99.04 o                         
  -3  -8   9      28364.99      28010.47       644.20 o                         
  -2  -8   9      15951.99      16142.57       444.03 o                         
  -1  -8   9       1217.75       1319.36       105.16 o                         
   0  -8   9     137411.19     140774.62      1560.13 o                         
   1  -8   9         60.85         55.19        51.45 o                         
   2  -8   9       4004.40       4116.06       214.32 o                         
   3  -8   9      36946.53      38688.29       952.99 o                         
   4  -8   9      20754.42      20742.37       617.73 o                         
   5  -8   9       4803.26       4677.02       331.78 o                         
   6  -8   9      22372.21      21566.43       648.60 o                         
   7  -8   9        963.75        833.52       143.98 o                         
   8  -8   9        119.07        130.74       181.69 o                         
  -9  -7   9       5330.06       5513.12       490.52 o                         
  -8  -7   9      20619.32      20903.59       906.90 o                         
  -7  -7   9      27402.26      26168.97       775.77 o                         
  -6  -7   9      16131.21      15190.52       576.68 o                         
  -5  -7   9       5843.21       5675.12       375.38 o                         
  -4  -7   9      36738.82      36925.83       486.41 o                         
  -3  -7   9        439.92        369.05        57.60 o                         
  -2  -7   9      23743.92      23270.80       386.99 o                         
  -1  -7   9      68971.84      70992.01       811.46 o                         
   0  -7   9      20503.30      20219.95       542.03 o                         
   1  -7   9       4253.42       4449.44       172.67 o                         
   2  -7   9       1055.41       1262.03       144.58 o                         
   3  -7   9        191.88        205.09        91.09 o                         
   4  -7   9       3472.96       3179.32       277.67 o                         
   5  -7   9       7756.61       7083.97       422.36 o                         
   6  -7   9        247.92        279.63        88.30 o                         
   7  -7   9         39.18         32.90        86.43 o                         
   8  -7   9        843.47        855.86       244.39 o                         
  -9  -6   9       1439.40       1488.06       383.85 o                         
  -8  -6   9       1329.52       1211.23       225.32 o                         
  -7  -6   9       5151.33       5173.41       241.03 o                         
  -6  -6   9       3462.04       3181.64       187.53 o                         
  -5  -6   9      10537.32      10241.32       329.27 o                         
  -4  -6   9       3726.30       3903.54       135.32 o                         
  -3  -6   9        254.36        317.73        47.93 o                         
  -2  -6   9      52151.76      52865.41       662.67 o                         
  -1  -6   9      43702.53      43671.51       560.09 o                         
   0  -6   9       1351.69       1385.19        88.42 o                         
   1  -6   9        532.98        618.90        81.82 o                         
   2  -6   9         22.33        -39.24        66.78 o                         
   3  -6   9       9304.26       8756.63       830.69 o                         
   4  -6   9      19460.32      19293.62       515.46 o                         
   5  -6   9       1880.18       1731.89       174.46 o                         
   6  -6   9        492.09        475.44       117.58 o                         
   7  -6   9       1443.01       1668.06       190.55 o                         
   8  -6   9        913.59       1087.17       249.08 o                         
  -9  -5   9       2440.49       2587.94       321.71 o                         
  -8  -5   9       3701.47       3334.36       266.90 o                         
  -7  -5   9       9504.71       9799.34       329.55 o                         
  -6  -5   9      18424.43      17727.09       482.79 o                         
  -5  -5   9        414.63        430.05        60.61 o                         
  -4  -5   9       6896.25       7058.39       186.79 o                         
  -3  -5   9      12453.69      12637.40       271.18 o                         
  -2  -5   9       2360.40       2175.17       129.57 o                         
  -1  -5   9       5530.95       5404.31       197.49 o                         
   0  -5   9      30736.22      31176.75       496.69 o                         
   1  -5   9      22922.16      23390.27       365.22 o                         
   2  -5   9      16262.38      15569.90       358.89 o                         
   3  -5   9        161.35        236.80        59.14 o                         
   4  -5   9        112.14        100.05        34.77 o                         
   5  -5   9      29790.76      30255.43       751.56 o                         
   6  -5   9      10457.35      10478.36       430.56 o                         
   7  -5   9        361.21        241.07       100.61 o                         
 -10  -4   9       7444.29       7003.46       492.74 o                         
  -9  -4   9       7437.02       7395.72       391.69 o                         
  -8  -4   9       6220.26       5788.00       341.60 o                         
  -7  -4   9        225.02        283.44        80.76 o                         
  -6  -4   9       1805.59       2046.01       146.54 o                         
  -5  -4   9       3046.63       2863.19       148.09 o                         
  -4  -4   9      68773.59      69504.83       876.62 o                         
  -3  -4   9        321.49        436.12        61.56 o                         
  -2  -4   9       5088.91       5014.36       153.42 o                         
  -1  -4   9      20548.85      20397.33       411.45 o                         
   0  -4   9        139.97        230.03        41.17 o                         
   1  -4   9      15358.28      15281.94       274.68 o                         
   2  -4   9      91225.48      88707.45      1641.42 o                         
   3  -4   9       5732.62       5493.97       162.18 o                         
   4  -4   9       4672.63       4112.69       175.22 o                         
   5  -4   9      11888.02      12099.65       595.78 o                         
   6  -4   9        908.44       1065.81       122.80 o                         
   7  -4   9       3736.70       3330.39       358.12 o                         
 -10  -3   9       3601.38       3809.91       295.71 o                         
  -9  -3   9       4709.77       4677.81       376.82 o                         
  -8  -3   9        785.46        800.36       234.83 o                         
  -7  -3   9       2341.41       1925.52       147.54 o                         
  -6  -3   9       2481.39       2727.78       186.55 o                         
  -5  -3   9      55620.95      54288.28      1127.30 o                         
  -4  -3   9       5739.64       5589.39       188.20 o                         
  -3  -3   9      95135.42      95991.53       996.08 o                         
  -2  -3   9        231.30        249.01        32.38 o                         
  -1  -3   9        394.14        323.74        41.97 o                         
   0  -3   9      18370.54      17285.47       374.11 o                         
   1  -3   9      43913.57      44291.94       539.35 o                         
   2  -3   9       5880.81       5523.40       141.84 o                         
   3  -3   9      14663.35      13998.43       366.14 o                         
   4  -3   9       1853.19       1830.27       111.27 o                         
   5  -3   9       3091.64       2666.98       214.66 o                         
   6  -3   9       6437.89       6026.98       465.50 o                         
   7  -3   9       4235.21       4228.22       688.48 o                         
 -10  -2   9      24123.23      24099.86       747.89 o                         
  -9  -2   9        986.86        947.62       185.14 o                         
  -8  -2   9       6702.77       5927.30       344.53 o                         
  -7  -2   9      10737.37      10938.08       481.22 o                         
  -6  -2   9       9691.09       9185.58       759.29 o                         
  -5  -2   9       5064.58       4989.33       181.41 o                         
  -4  -2   9     121174.42     120549.90      1360.60 o                         
  -3  -2   9       5292.54       4844.29       143.07 o                         
  -2  -2   9       1784.85       1702.41        70.57 o                         
  -1  -2   9        156.26        283.21        30.85 o                         
   0  -2   9       7807.43       7214.96       294.38 o                         
   1  -2   9       8037.59       8113.86       314.19 o                         
   2  -2   9       3063.53       2807.22       112.71 o                         
   3  -2   9       3169.63       2895.92       201.39 o                         
   4  -2   9         57.74         82.73        63.35 o                         
   5  -2   9       2369.25       2133.71       208.81 o                         
   6  -2   9      13888.61      13305.11       693.78 o                         
   7  -2   9        265.70        287.15       185.38 o                         
 -10  -1   9      11698.00      11967.71       511.56 o                         
  -9  -1   9       1914.91       1608.80       188.94 o                         
  -8  -1   9      45135.23      46328.18       939.75 o                         
  -7  -1   9       3002.02       2658.86       227.27 o                         
  -6  -1   9        598.16        653.00       102.58 o                         
  -5  -1   9       1551.22       1626.71       114.67 o                         
  -4  -1   9      39715.86      40430.04       702.60 o                         
  -3  -1   9        722.03        730.08        87.30 o                         
  -2  -1   9      18895.63      18336.59       370.35 o                         
  -1  -1   9       9626.68       9676.61       371.68 o                         
   0  -1   9        175.37        205.97        77.94 o                         
   1  -1   9       1398.75       1191.27       177.18 o                         
   2  -1   9        854.91        967.89       159.39 o                         
   3  -1   9        328.48        318.39        60.24 o                         
   4  -1   9      71078.52      64575.47      1599.80 o                         
   5  -1   9         34.28         56.65       140.46 o                         
   6  -1   9        107.19         66.75       276.06 o                         
   7  -1   9      12411.67      13076.35      1031.23 o                         
 -10   0   9        297.85        354.51       108.77 o                         
  -9   0   9       1981.14       1965.15       204.32 o                         
  -8   0   9      11505.62      10335.99       467.31 o                         
  -7   0   9        206.07        200.08        90.73 o                         
  -6   0   9      89909.12      93204.58      1475.73 o                         
  -5   0   9       7182.84       7304.75       221.18 o                         
  -4   0   9        220.72        283.62        64.70 o                         
  -3   0   9       2995.55       2866.42       115.96 o                         
  -2   0   9        281.49        403.09        56.67 o                         
  -1   0   9        615.80        666.14        84.44 o                         
   0   0   9      14184.11      13970.31       596.49 o                         
   1   0   9        280.56        302.17       104.47 o                         
   2   0   9       2643.00       2349.36       230.55 o                         
   3   0   9      21390.99      20693.59       499.65 o                         
   4   0   9       6793.98       6394.54       166.39 o                         
   5   0   9      11117.54      11090.15       694.53 o                         
   6   0   9       1070.44       1576.96       367.42 o                         
 -10   1   9        266.54        351.04       100.18 o                         
  -9   1   9        751.52        863.86       121.04 o                         
  -8   1   9       7115.68       6242.59       372.33 o                         
  -7   1   9      10271.94       9887.12       460.73 o                         
  -6   1   9        254.35        284.86        64.76 o                         
  -5   1   9       2269.10       2398.58       122.70 o                         
  -4   1   9      26856.92      27627.42       521.39 o                         
  -3   1   9       8841.77       8571.96       204.44 o                         
  -2   1   9      59306.83      60853.82      1108.31 o                         
  -1   1   9      39399.98      38607.15      1018.14 o                         
   0   1   9       8178.45       8316.83       408.23 o                         
   1   1   9      47900.89      47353.92      1307.97 o                         
   2   1   9       1943.79       1731.06       224.12 o                         
   3   1   9       1697.58       1505.16       182.96 o                         
   4   1   9      42003.64      41150.51       949.55 o                         
   5   1   9       6783.97       6897.59       489.66 o                         
   6   1   9         18.69        -64.70       206.84 o                         
   7   1   9        909.94        254.44       241.04 o                         
 -10   2   9       7373.09       7189.07       328.16 o                         
  -9   2   9       3250.15       2900.46       198.37 o                         
  -8   2   9      68799.24      72842.80      1334.82 o                         
  -7   2   9      12500.70      13758.39       630.71 o                         
  -6   2   9      27666.09      28491.64       621.03 o                         
  -5   2   9       9047.86       9117.46       237.23 o                         
  -4   2   9      18156.87      17791.60       379.45 o                         
  -3   2   9      17336.91      17317.02       308.03 o                         
  -2   2   9      61422.73      60947.45       730.51 o                         
  -1   2   9        416.15        283.85       105.97 o                         
   0   2   9      39868.92      39276.25       822.26 o                         
   1   2   9        374.31        446.34       119.26 o                         
   2   2   9       6943.34       7266.53       433.37 o                         
   3   2   9       4166.65       3975.00       199.97 o                         
   4   2   9      14936.66      14369.85       514.93 o                         
   5   2   9       5360.20       3792.12       520.70 o                         
   6   2   9       2223.89       2256.40       289.78 o                         
 -10   3   9         97.56        106.15        71.49 o                         
  -9   3   9       1994.95       2092.59       188.57 o                         
  -8   3   9         73.16        -38.10        83.10 o                         
  -7   3   9      33868.48      33270.88       669.08 o                         
  -6   3   9       2240.05       2074.55       137.25 o                         
  -5   3   9      10712.02      10758.66       269.65 o                         
  -4   3   9      13529.37      13481.23       375.64 o                         
  -3   3   9       3407.34       3413.90       170.52 o                         
  -2   3   9        812.07        796.09        61.53 o                         
  -1   3   9        180.30        219.93        23.44 o                         
   0   3   9       8653.09       8754.03       342.62 o                         
   1   3   9        284.22        312.34       115.08 o                         
   2   3   9      41917.55      40842.16       932.43 o                         
   3   3   9       1506.74       1429.62       153.09 o                         
   4   3   9         16.39         53.79        76.01 o                         
   5   3   9       2536.82       2941.87       372.80 o                         
 -10   4   9       7791.13       7119.16       377.03 o                         
  -9   4   9         58.84         -0.27        76.20 o                         
  -8   4   9       7912.55       8481.96       443.69 o                         
  -7   4   9       1248.75       1420.14       154.16 o                         
  -6   4   9        228.99        261.04       102.93 o                         
  -5   4   9       3429.69       3552.84       183.36 o                         
  -4   4   9       5093.27       5331.82       163.74 o                         
  -3   4   9       6064.31       6090.77       175.96 o                         
  -2   4   9        658.95        837.87        75.66 o                         
  -1   4   9       3202.64       3103.87       108.92 o                         
   0   4   9       2708.66       2446.48       172.26 o                         
   1   4   9      36255.84      33301.14       914.47 o                         
   2   4   9       6439.53       6442.77       318.99 o                         
   3   4   9       1806.39       1723.44       176.39 o                         
   4   4   9       9594.61       9208.21      1237.40 o                         
   5   4   9         85.05        -63.02       156.22 o                         
 -10   5   9        229.94        346.12       143.32 o                         
  -9   5   9       3883.71       4154.52       496.37 o                         
  -8   5   9       3304.56       3704.10       295.66 o                         
  -7   5   9         71.57         52.86        70.70 o                         
  -6   5   9      25945.66      25875.68       642.66 o                         
  -5   5   9      14679.58      14386.67       336.74 o                         
  -4   5   9       1912.84       1902.87       116.43 o                         
  -3   5   9       2213.14       2334.74       116.37 o                         
  -2   5   9        395.69        470.11       102.03 o                         
  -1   5   9        119.96        176.56        39.46 o                         
   0   5   9     130884.25     131668.30      3371.09 o                         
   1   5   9       4435.77       4047.30       152.14 o                         
   2   5   9       4405.55       3715.89       211.10 o                         
   3   5   9      10141.42       9405.92       487.15 o                         
   4   5   9       2591.36       2294.49       427.12 o                         
 -10   6   9        201.02        169.63       153.53 o                         
  -9   6   9       2112.67       2457.24       241.37 o                         
  -8   6   9       3979.28       4014.08       361.95 o                         
  -7   6   9       5150.53       5058.05       391.49 o                         
  -6   6   9        370.67        183.09       112.02 o                         
  -5   6   9      25705.00      25849.54       882.92 o                         
  -4   6   9      19538.22      18233.04       883.67 o                         
  -3   6   9       1877.89       2094.90       173.00 o                         
  -2   6   9       8328.19       7893.30       231.16 o                         
  -1   6   9       4902.62       5106.18       168.71 o                         
   0   6   9       5262.05       4360.75       298.58 o                         
   1   6   9      29949.94      29111.87       960.81 o                         
   2   6   9       1224.55       1108.08       115.69 o                         
   3   6   9       3056.48       2471.54       273.42 o                         
   4   6   9        337.89        897.08       302.71 o                         
 -10   7   9       1793.11       1707.74       287.98 o                         
  -9   7   9       5092.15       4067.97       508.29 o                         
  -8   7   9        136.92        306.43       145.00 o                         
  -7   7   9      13942.53      13575.50       659.36 o                         
  -6   7   9       7705.17       7223.01       445.48 o                         
  -5   7   9       5473.67       4888.78       363.66 o                         
  -4   7   9       4242.99       4403.58       595.79 o                         
  -3   7   9      14375.81      13871.93       765.41 o                         
  -2   7   9      18824.98      18089.55       377.91 o                         
  -1   7   9        332.07        374.30        64.43 o                         
   0   7   9        277.75        441.71       136.16 o                         
   1   7   9        534.02        576.99        94.77 o                         
   2   7   9         29.08        113.35       117.92 o                         
   3   7   9        293.09        178.43       114.99 o                         
  -9   8   9      10386.82       9644.23       771.61 o                         
  -8   8   9        694.89        700.73       327.69 o                         
  -7   8   9        102.44         93.49       122.02 o                         
  -6   8   9       4179.47       3793.64       636.69 o                         
  -5   8   9        454.93        380.12       179.35 o                         
  -4   8   9      14104.17      12969.75       926.20 o                         
  -3   8   9      11993.89      12297.13       715.02 o                         
  -2   8   9       3216.55       3339.76       252.64 o                         
  -1   8   9       9672.61       9607.28       362.38 o                         
   0   8   9       8570.14       9452.99       502.49 o                         
   1   8   9       1882.70       1899.15       241.57 o                         
   2   8   9      20088.33      20251.59       784.94 o                         
   3   8   9       7043.17       6051.86       577.39 o                         
  -8   9   9       1437.01       1570.94       334.91 o                         
  -7   9   9         47.87        537.03       313.44 o                         
  -6   9   9         23.44         91.52       206.50 o                         
  -5   9   9       2609.79       2322.99       501.21 o                         
  -4   9   9       8940.29       8472.19       676.53 o                         
  -3   9   9       1022.03        943.26       120.82 o                         
  -2   9   9        378.93        390.61        97.68 o                         
  -1   9   9       2848.14       2624.25       196.60 o                         
   0   9   9        309.68        294.39       121.88 o                         
   1   9   9       3957.29       4565.23       597.62 o                         
   2   9   9       5337.92       5614.04       418.56 o                         
  -6  10   9        620.72        563.53       315.12 o                         
  -5  10   9       2609.95       2873.96       355.20 o                         
  -4  10   9       1119.83       1220.22       234.85 o                         
  -3  10   9      56782.94      56087.40      1873.98 o                         
  -2  10   9        519.61        441.55        96.81 o                         
  -1  10   9       4381.98       4477.17       352.13 o                         
   0  10   9       3413.38       3419.74       322.48 o                         
   1  10   9        197.18        321.13       141.12 o                         
   2  10   9       3147.04       2903.01       440.87 o                         
  -3  11   9          9.73        -37.55       131.41 o                         
   0  11   9        124.40        346.96       191.42 o                         
   2 -17  10       1200.83        898.11       297.69 o                         
   2 -16  10      14239.90      16914.63      1061.46 o                         
   3 -16  10        220.78        271.87       205.50 o                         
  -5 -15  10      16103.24      13731.67       914.28 o                         
  -4 -15  10        776.25       1216.57       304.06 o                         
  -3 -15  10       8640.71       9819.18       769.56 o                         
  -2 -15  10       1374.93       1364.10       316.13 o                         
  -1 -15  10         24.69         27.55       118.10 o                         
   0 -15  10       1233.53       1450.38       241.23 o                         
   1 -15  10       7589.17       7373.53       491.98 o                         
   2 -15  10       2405.27       2626.06       304.84 o                         
   3 -15  10        223.57        172.24       302.04 o                         
   4 -15  10        987.47        783.11       271.54 o                         
  -5 -14  10          7.56        -46.26       147.50 o                         
  -4 -14  10        153.05        278.91       210.19 o                         
  -3 -14  10      15499.51      16461.15       980.38 o                         
  -2 -14  10        322.01        419.43       153.23 o                         
  -1 -14  10       7081.13       7011.05       472.29 o                         
   0 -14  10        721.56        881.22       186.20 o                         
   1 -14  10         54.02        102.30       126.78 o                         
   2 -14  10        101.98        120.25       104.20 o                         
   3 -14  10       6762.11       6269.69       507.80 o                         
   4 -14  10        103.69        112.30       179.35 o                         
  -6 -13  10         14.78        -44.92       163.59 o                         
  -5 -13  10       6448.47       6749.90       612.59 o                         
  -4 -13  10        411.17        578.95       229.97 o                         
  -3 -13  10        370.02        448.54       197.79 o                         
  -2 -13  10      13252.42      13312.17       641.96 o                         
  -1 -13  10      12756.33      13322.19       636.27 o                         
   0 -13  10        138.04        143.31       117.11 o                         
   1 -13  10        128.47        325.00        94.85 o                         
   2 -13  10         58.57         53.17        85.01 o                         
   3 -13  10       8189.65       8773.87       524.36 o                         
   4 -13  10      17180.54      17167.53       754.81 o                         
   5 -13  10        336.08         50.62       191.42 o                         
   6 -13  10       2905.98       2684.40       502.88 o                         
  -6 -12  10       4893.20       4275.69       427.99 o                         
  -5 -12  10        302.85        259.37       139.26 o                         
  -4 -12  10        368.98        341.94       172.98 o                         
  -3 -12  10      90611.86      95045.93      2845.41 o                         
  -2 -12  10       2701.24       2553.20       245.55 o                         
  -1 -12  10       1920.55       1995.92       159.82 o                         
   0 -12  10      29738.22      29928.33       962.38 o                         
   1 -12  10      13635.37      14859.51       491.36 o                         
   2 -12  10       5338.51       5301.30       291.92 o                         
   3 -12  10      49756.65      50193.65      1344.28 o                         
   4 -12  10       4843.45       4693.33       656.65 o                         
   5 -12  10        460.40        439.82       209.86 o                         
   6 -12  10       9402.13       9417.94      1490.51 o                         
  -7 -11  10      16962.32      17216.41      1145.77 o                         
  -6 -11  10        167.56        221.00       111.61 o                         
  -5 -11  10      12368.87      12047.17      1136.42 o                         
  -4 -11  10        131.96        205.83       155.88 o                         
  -3 -11  10       1681.37       1643.39       301.39 o                         
  -2 -11  10      19925.64      20097.39       625.61 o                         
  -1 -11  10      11492.15      11206.69       368.89 o                         
   0 -11  10       2620.15       2392.65       150.49 o                         
   1 -11  10       1066.94       1250.68       148.61 o                         
   2 -11  10       3468.44       3611.55       214.86 o                         
   3 -11  10       2070.62       1957.40       190.33 o                         
   4 -11  10        451.53        518.13       112.38 o                         
   5 -11  10       3213.23       2835.65       425.78 o                         
   6 -11  10       2541.90       2520.99       373.81 o                         
   7 -11  10       1065.95        750.93       246.73 o                         
  -7 -10  10       1626.05       1635.14       285.87 o                         
  -6 -10  10      19939.38      19227.84       669.83 o                         
  -5 -10  10      11774.80      11494.45       722.70 o                         
  -4 -10  10       3995.66       3239.47       401.33 o                         
  -3 -10  10        111.46         80.04        72.00 o                         
  -2 -10  10       4520.64       4529.09       383.24 o                         
  -1 -10  10        141.90        198.18        69.19 o                         
   0 -10  10        577.06        716.05        86.76 o                         
   1 -10  10      15132.84      15528.62       494.89 o                         
   2 -10  10       1157.31       1347.61       161.71 o                         
   3 -10  10       1493.62       1435.19       184.27 o                         
   4 -10  10         87.96         19.38        81.99 o                         
   5 -10  10        631.99        421.42       133.45 o                         
   6 -10  10      11485.11      11282.08       899.07 o                         
   7 -10  10       2407.43       2430.65       272.01 o                         
  -8  -9  10        375.56        252.28       173.68 o                         
  -7  -9  10       8996.21       8426.53       574.41 o                         
  -6  -9  10      14906.06      14549.28       857.58 o                         
  -5  -9  10        458.57        538.75       124.71 o                         
  -4  -9  10       4588.77       4475.59       343.05 o                         
  -3  -9  10       4574.66       4671.62       292.03 o                         
  -2  -9  10      13850.82      14243.88       495.63 o                         
  -1  -9  10      15708.46      16041.71       386.96 o                         
   0  -9  10       7486.96       7187.74       232.59 o                         
   1  -9  10         81.38        184.47        65.83 o                         
   2  -9  10      19690.01      20355.87       604.04 o                         
   3  -9  10        797.46        721.52       110.84 o                         
   4  -9  10       1083.90       1179.70       184.92 o                         
   5  -9  10      42529.76      41207.07      1510.88 o                         
   6  -9  10      14156.73      13141.38       510.74 o                         
   7  -9  10        609.20        782.43       232.32 o                         
  -8  -8  10      14778.51      14621.81       834.63 o                         
  -7  -8  10      20960.73      20891.12       886.03 o                         
  -6  -8  10        926.96       1160.00       161.31 o                         
  -5  -8  10        122.96        175.14        80.73 o                         
  -4  -8  10       3143.79       2912.41       187.10 o                         
  -3  -8  10        268.58        158.58        60.56 o                         
  -2  -8  10       1740.25       1815.91       122.63 o                         
  -1  -8  10      28324.07      28518.85       467.87 o                         
   0  -8  10        411.66        624.12        98.89 o                         
   1  -8  10      27787.09      28311.04       475.35 o                         
   2  -8  10      24963.11      25279.99       575.79 o                         
   3  -8  10        249.48        199.62        84.49 o                         
   4  -8  10       4092.89       3642.99       318.27 o                         
   5  -8  10      30465.14      29638.08       857.15 o                         
   6  -8  10        259.76        326.91        89.95 o                         
   7  -8  10       3079.84       3085.15       590.22 o                         
  -9  -7  10        173.37        184.52       141.92 o                         
  -8  -7  10       2358.52       2005.20       286.83 o                         
  -7  -7  10       4823.21       4945.85       248.37 o                         
  -6  -7  10      94256.28      98068.34      1713.59 o                         
  -5  -7  10        323.81        418.35        87.26 o                         
  -4  -7  10      13904.22      14023.87       402.93 o                         
  -3  -7  10      13195.36      13138.50       291.10 o                         
  -2  -7  10         67.95         54.22        42.22 o                         
  -1  -7  10      25876.51      25974.93       533.71 o                         
   0  -7  10      58133.37      60790.57       938.58 o                         
   1  -7  10       5357.92       5120.06       149.61 o                         
   2  -7  10      28658.49      28205.26       739.26 o                         
   3  -7  10       1477.40       1355.90       133.56 o                         
   4  -7  10        287.85        326.03       122.69 o                         
   5  -7  10       2945.90       2899.98       246.73 o                         
   6  -7  10       2993.98       2917.05       236.29 o                         
   7  -7  10       1283.80       1465.16       438.33 o                         
  -9  -6  10       3022.34       2340.99       312.61 o                         
  -8  -6  10       2293.98       2315.91       231.94 o                         
  -7  -6  10      24062.55      23190.39       553.70 o                         
  -6  -6  10       1042.93       1171.46       123.30 o                         
  -5  -6  10       9480.62       9826.85       325.86 o                         
  -4  -6  10      34978.07      35422.79       465.54 o                         
  -3  -6  10       2332.06       2268.37       107.07 o                         
  -2  -6  10        119.20        129.85        47.67 o                         
  -1  -6  10        186.44        278.61        55.65 o                         
   0  -6  10       5388.53       4862.23       217.60 o                         
   1  -6  10       1258.99       1524.91       102.35 o                         
   2  -6  10      15860.80      15935.11       433.34 o                         
   3  -6  10       3978.36       3861.02       437.04 o                         
   4  -6  10       6427.66       5624.20       326.38 o                         
   5  -6  10        143.65        175.23        85.34 o                         
   6  -6  10       2452.45       2466.99       282.61 o                         
   7  -6  10       2367.27       2414.15       419.74 o                         
  -9  -5  10       6476.85       6445.04       387.49 o                         
  -8  -5  10       1511.89       1470.36       261.83 o                         
  -7  -5  10       8293.37       8242.74       310.83 o                         
  -6  -5  10        441.42        361.10        76.10 o                         
  -5  -5  10      14211.90      14641.37       319.17 o                         
  -4  -5  10      35722.98      35985.13       454.28 o                         
  -3  -5  10        262.28        238.79        53.20 o                         
  -2  -5  10       1284.73       1227.00        88.56 o                         
  -1  -5  10        964.90       1079.95       116.04 o                         
   0  -5  10      17798.56      17387.39       327.31 o                         
   1  -5  10      44070.13      44668.46       559.47 o                         
   2  -5  10       2668.46       2450.48       284.98 o                         
   3  -5  10       8294.42       7540.68       452.71 o                         
   4  -5  10       3701.13       3183.84       199.14 o                         
   5  -5  10       2274.79       1905.86       255.06 o                         
   6  -5  10        703.91        653.02       127.53 o                         
   7  -5  10      23904.24      24118.93      1365.40 o
[truncated: 141,184 more chars]
